# Supplementary material for: Genome-Wide Fitness and Expression Profiling Implicate Mga2 in Adaptation to Hydrogen Peroxide
Source: PLoS Genet. 2009 May 29;5(5):e1000488. doi: 10.1371/journal.pgen.1000488 (PMC2676504; doi:10.1371/journal.pgen.1000488)
Supplement: Dataset S1 — Fitness Table: P-values for acute and adaptive screens conducted in this study. (0.20 MB TXT) [file pgen.1000488.s010.txt]

ORF	pval(Adapted)	pval(Acute)
YBR177C	0.298740055614471	0.639169773874811
YIL140W	0.333577939113896	0.45729256606612
YLR268W	0.846875079721899	0.976582759693234
YOL163W	0.808925506696183	0.700373937840246
YJL155C	0.377998716800039	0.586606414373332
YHR067W	0.000542576960672947	0.001407981180785
YAL008W	0.703328787517601	0.577692729646527
YJL215C	0.360555265283427	0.180622706680268
YMR111C	0.636458821544202	0.744910843735382
YBR255W	0.561741211766724	0.765298020039437
YBR128C	0.348034242762891	0.29789373091818
YDL214C	0.487603991731225	0.716395929855865
YOR030W	0.413140803053889	0.389174870190879
YIL034C	0.207651936434614	0.66477789585777
YGR148C	0.188587658776447	0.89646455144608
YJR122W	2.95964716999775e-05	0.00112327948779600
YGR164W	0.317872812959684	0.47420975204102
YDR459C	0.43269416688182	0.825475253484058
YMR101C	0.626416078380416	0.488163985488086
YLR144C	0.90473498712227	0.580622156544758
YGR187C	0.350301755329128	0.752867014130395
YLR255C	0.713766909486496	0.039871627915921
YJR084W	0.604068093249332	0.441079500353546
YLR233C	0.184117492017659	0.1909730093455
YLR313C	0.785608730165579	0.451255517392126
YDL238C	0.175679124855219	0.415152575776445
YJL082W	0.473693500673668	0.162150407057684
YIL044C	0.540183745130689	0.934057337622757
YIR004W	0.40922131368608	0.633831304638968
YJL142C	0.614503233991507	0.42602202781331
YPL191C	0.384613046246689	0.796163814512146
YKL190W	0.67566173718646	0.703849319633565
YGL084C	0.986520312878066	0.982790028800157
YDR312W	0.454379398154351	0.29948476989649
YLR348C	0.559368475932007	0.353177256140682
YBR248C	0.222836257949342	0.055125721002927
YNR067C	0.364305592616804	0.344909382923037
YLR382C	0.000335236534686034	0.00210890848198897
YJL077C	0.382148661949907	0.496298937137221
YKL063C	0.328337129786376	0.6801986626974
YPR058W	0.474615891003485	0.468464688292108
YFL010C	0.879324202675968	0.901556814569455
YLR338W	0.922613715705392	0.917762789937243
YJL131C	0.569783032608121	0.724779458748095
YDL170W	0.903145126283929	0.21741531381313
YIL124W	0.987191835651372	0.811740347153478
YJR044C	0.828791573700803	0.802381746213499
YJR011C	0.45027976765816	0.663472125280824
YPL039W	0.904065368679746	0.909612223435084
YNL170W	0.132388851508811	0.239346303118537
YKL048C	0.609741134313452	0.952609985846364
YDR083W	0.849121175990159	0.989497872707935
YMR009W	0.41575901336989	0.473898050850128
YPR064W	0.762948640331339	0.94902357241133
YIR013C	0.555639117362497	0.696307142256506
YJL122W	0.139856520731565	0.267118754296207
YKL183W	0.518673390079974	0.71621560929076
YLR189C	0.402718323662331	0.357075629265791
YDR363W	0.507195405832947	0.666532268933332
YFL021W	0.607674802719956	0.298858700539641
YPL194W	0.771822516169512	0.816036090869165
YLR362W	0.90050208482477	0.259143766988485
YOR377W	0.774631292521696	0.659033029817698
YMR283C	0.608477964950893	0.617239541672119
YPL024W	0.738486669879355	0.611982286669678
YKL134C	2.67230553779862e-05	0.000687135135982953
YGR144W	0.404703503127062	0.17956698683149
YDR090C	0.448731381675366	0.708343129702466
YIL108W	0.669058298794058	0.30706600049077
YPL166W	0.329697069474296	0.664230143804323
YLR220W	0.89082985025499	0.172991543059414
YPR039W	0.860601204046051	0.291204291381965
YBR273C	0.797174720686888	0.859345906471395
YHR009C	0.99299725802812	0.965297017173037
YOR313C	0.655403110779149	0.487573390136272
YER093C-A	0.069749308476319	0.439467687688626
YAL026C	0.365487026579054	0.47239384168755
YIR020W-B	0.00894780227067205	0.099023522132835
YBL008W	0.072400279964969	0.177711993641203
YLR079W	0.611724237002689	0.88346687681388
YLR331C	0.397939954558723	0.157627062491821
YGL237C	0.671485304889895	0.535223962077676
YGR126W	0.476966104213295	0.888615429343155
YNL303W	0.764628851293778	0.748279171094331
YCL023C	0.449963238772697	0.409132895267136
YAR035W	0.05276509834726	0.186837964653816
YOL126C	0.810578130060675	0.490683005956872
YOL129W	0.793331807396338	0.700789103964575
YHR130C	0.613728412570416	0.579385373700846
YOL116W	0.086622968192666	0.922159920299925
YJL140W	0.841375345746268	0.955984626329242
YBR182C	0.327261002435483	0.621509800551705
YGL257C	0.061425099636922	0.0253723026218670
YMR175W	0.336931350413535	0.279612551090704
YOR359W	0.581202080177218	0.967899092538815
YNL239W	0.231498736260069	0.143777256441437
YBR280C	0.572709220590523	0.573973780519396
YGR020C	0.06979652459089	0.240104117084563
YNR045W	0.000439876906745962	0.00247005776840004
YOR093C	0.655300074022926	0.580995877746841
YNL143C	0.404758781810782	0.32777203250541
YLL040C	0.038325185230536	0.114177095909629
YCL032W	0.596050521658329	0.08330770252769
YPL104W	0.00956427897587697	0.00861580002019802
YLR244C	0.978602904311993	0.994149353074822
YAL046C	0.130148255365374	0.531407555196006
YDR198C	0.00345473300185095	0.0193627136732299
YAL039C	0.012006416245405	0.056286256855932
YNR018W	0.667893192373185	0.856719041046658
YNL003C	0.00686641121890896	0.00558110350089402
YDL185W	0.22354600005202	0.0226409209651200
YFR047C	0.158166455323362	0.077980556840634
YBR215W	0.787850159627819	0.921648965501787
YLR403W	0.336152306833022	0.997188913692994
YNL147W	0.993042416406087	0.99708390665174
YBR159W	0.487265127059206	0.602588296621864
YDR364C	0.291239380693773	0.988522928166122
YCL030C	0.725342190463647	0.34725350247185
YHR078W	0.67429387613427	0.740892741910562
YGR084C	0.796424429709978	0.629282668860435
YDR286C	0.466841853926032	0.674352578302269
YFR018C	0.13111712941954	0.101827381780968
YCR002C	0.522313413655789	0.721425271022209
YNR060W	0.32238840415933	0.386603529352166
YPL056C	0.387483611066772	0.06185006071076
YGL157W	0.721637603435444	0.396421655906805
YBL015W	0.703431006396198	0.350726247273703
YOL090W	0.726728630512019	0.869728775267009
YLR300W	0.875670481771508	0.807260059316761
YNL145W	0.386224037202015	0.185483759500273
YBL003C	0.662813725173515	0.624062213235029
YJR140C	0.637499109532582	0.795578069587815
YGR146C	0.646588930021873	0.503876306965432
YOR033C	0.902571859012216	0.940183428717494
YOR062C	0.736546405895389	0.72942997358577
YJR095W	0.208928737667848	0.250258375072296
YBR191W	0.582467137284896	0.278152904571465
YMR164C	0.0122158795958400	0.0203415090250531
YBR043C	0.132400112235732	0.335338135380438
YOR136W	0.037165896201233	0.06261555093608
YDR380W	0.164690306473072	0.804545666679758
YNL237W	0.475688134297933	0.620423506085964
YBR094W	0.450255165649867	0.5796843925192
YHR112C	0.0170389079401240	0.0255668444491380
YNR007C	0.831656676488761	0.768187008188422
YDR035W	0.761089294874165	0.096777760675388
YGL053W	0.581061248015294	0.549876152111019
YPL156C	0.631707967972853	0.789501422811993
YDR485C	0.489481641116784	0.109282521020539
YLR011W	0.771256037159913	0.709634272446631
YOR216C	0.788808008124433	0.870669690653226
YJR153W	0.347233114374349	0.281152676042848
YPL239W	0.55620450606709	0.465261539993133
YNL197C	0.89004647909778	0.776168240079748
YKR103W	0.289196174597981	0.559089873120886
YDL073W	0.293410035775481	0.92487074147158
YEL049W	0.191609298286648	0.624759838135785
YER121W	0.139715488505702	0.265832765230185
YNL093W	0.06821017663275	0.095462027122281
YCR046C	0.793273565929904	0.39655815642086
YLR059C	0.744890193235198	0.767206266928628
YOL001W	0.797538141642096	0.95395317970262
YDR525W-A	0.263873352140136	0.2923458013181
YLR187W	0.74228772128268	0.503833822756055
YBR054W	0.696312033011936	0.236787825483557
YDR507C	0.352784491996769	0.550083843966937
YOL063C	0.782166264606176	0.744908060140693
YPL224C	0.697016827318378	0.941226489480301
YLR137W	0.715302050916784	0.496710883528716
YEL007W	0.606132196748527	0.56670560227483
YLR020C	0.249338789199974	0.386050264374691
YNL217W	0.37778710356094	0.571858524920467
YKL204W	0.994210133261409	0.297851814584795
YER067W	0.420179901010931	0.161079509930741
YGR291C	0.232196532739557	0.654292979677337
YDL042C	0.524421890193043	0.929237014874643
YOR058C	0.763355028918412	0.702562313353458
YKR007W	0.401187337727039	0.0122416377058550
YIL013C	0.367544134303122	0.344946963837782
YMR233W	0.556570067391489	0.317776815308194
YPL206C	0.09138277553146	0.263941588833281
YOL136C	0.877195343672784	0.923048814323437
YNL169C	0.103979496610349	0.025419394562898
YPR084W	0.019308879219476	0.044924190792333
YMR085W	0.299993161785888	0.16754844253785
YDR393W	0.235680633175586	0.086996551512113
YBR293W	0.14476002621873	0.135703134403076
YGL215W	0.480252643651591	0.130488232927512
YNR052C	0.994365783221892	0.983930336959532
YJL063C	0.836155240660817	0.035185137319284
YGR019W	0.433596628704646	0.617148084413255
YGL244W	0.676138114494724	0.735390443750549
YHR032W	0.420083718529027	0.517288943520613
YOL076W	0.996629295624706	0.99052281147355
YER145C	0.464507844795293	0.485539322852887
YDR136C	0.477390169383555	0.155801296633166
YER110C	0.098482882040305	0.233915857438467
YHR123W	0.336147703647856	0.24428850757254
YBL033C	0.122884790851732	0.144807874555003
YNL162W	0.815773887892629	0.989685404393004
YDR022C	0.388603978784294	0.197293625831591
YGR051C	0.445518899738362	0.33473688106399
YOR304W	0.100627402807858	0.137444773468644
YJL188C	0.54255543186202	0.996220889516288
YLR023C	0.176548098352562	0.222080377593058
YLL057C	0.766087395685422	0.566462988088252
YML112W	0.077347871214548	0.070181124674181
YGL062W	0.438248230506027	0.343696052034087
YGR183C	0.024970590773865	0.014042245024378
YER169W	0.0119940560806600	0.023833196354184
YNL321W	0.587737258867434	0.708942356878196
YOR226C	0.990946033162347	0.902288284638241
YGL241W	0.10084932206778	0.12796125996539
YEL025C	0.602910930334133	0.489374170389391
YLR108C	0.267174121603718	0.392675731267933
YMR040W	0.853275123539554	0.772889754816732
YDR077W	0.522560878821787	0.682676288187822
YCL044C	0.768096470382222	0.860094142000635
YLR017W	0.5960311702059	0.455138022444962
YPR024W	0.00991368506273704	0.795205479277482
YDR226W	0.240438349842699	0.369593719500127
YMR266W	0.851031598881353	0.207205921733823
YDR509W	0.519654209145354	0.800104602622981
YKR064W	0.1887488787232	0.190168101738136
YLR097C	0.579041681713205	0.26089366980525
YCR060W	0.553250758082146	0.221208165638456
YJL036W	0.435891576735637	0.185300219509541
YER041W	0.342988308624232	0.394694410878855
YBR016W	0.292460660623025	0.305951256524879
YDL155W	0.97544814328935	0.98618831957152
YMR015C	0.138767667308356	0.072745273202136
YPR116W	0.4049579447454	0.411493863782526
YOL014W	0.613993079039582	0.876794768307182
YOR288C	0.771601824932909	0.825595290253482
YNL235C	0.65731572949799	0.79909393236675
YCR028C	0.326105387371008	0.539101819015617
YNL288W	0.446417296631224	0.202837231375068
YMR126C	0.00315536408897499	0.0245578242471410
YLR179C	0.673667308953194	0.572519929665476
YGL014W	0.00756605403855404	0.040645029713569
YOR301W	0.053471968696706	0.044115262338452
YPL114W	0.193723330543228	0.189400608870302
YLR068W	0.739213811574812	0.989553129987027
YMR279C	0.594356626649208	0.537131326799444
YMR258C	0.422381899910066	0.305181361489987
YCR006C	0.064105928062932	0.134226307929906
YER007W	0.614526263854051	0.721263313300542
YGL114W	0.53010368344776	0.18315330812663
YER027C	0.693556987952179	0.475575826202654
YER167W	0.769777480316785	0.914779809811975
YDL013W	0.986529210649735	0.748654033195363
YBL106C	0.797284570436705	0.738563744903325
YER185W	0.688993873142068	0.87496195419787
YKR088C	0.718938850476153	0.806502368464505
YNL199C	0.746204227901887	0.9728517082988
YLR219W	0.653746071031343	0.644742947821537
YDR117C	0.838068090355536	0.805228064824094
YLR120C	0.604587144587379	0.559509042153573
YCR026C	0.993240250596723	0.97786247295279
YBL052C	0.294840930884342	0.113185140413995
YGR259C	0.804768006163556	0.746447012279418
YEL047C	0.49123907430937	0.39389946318953
YPR036W	0.247449327711801	0.415049519576524
YBR076W	0.970472355581428	0.90583827884713
YLR037C	0.393675455167659	0.368177399292572
YCR087C-A	0.37929369912834	0.963131220627271
YGR235C	0.418039526161143	0.157757477067762
YDR068W	0.338795638206964	0.41673938465027
YDR109C	0.439701104048463	0.333198618421968
YLR406C	0.229473461908824	0.454017329364777
YBR009C	0.605253227400599	0.955471305488615
YCL001W-A	0.674918240833772	0.761661245070723
YML009C	0.435323800989706	0.48311739368745
YML072C	0.417607082453727	0.27814918071996
YDR142C	0.045597727820181	0.05967454380944
YKR026C	0.180629912894888	0.10763616544007
YFL044C	0.43125948628099	0.539681408357498
YJR043C	0.829729455817979	0.976513938521733
YPL263C	0.331364027437152	0.190610457392443
YJL130C	0.646644758874078	0.190894565584908
YJL078C	0.914603817802471	0.912228518550642
YJR126C	0.229877866987143	0.332754559634188
YNL173C	0.215881676849704	0.18850693632092
YBL085W	0.807252760564678	0.396013873466956
YIR023W	0.28531259635818	0.135915986503756
YGR200C	0.501875788347038	0.97938171337352
YBR116C	0.559896937954406	0.224779556484085
YDL177C	0.654039897708701	0.878781723881919
YNL219C	0.834802816058489	0.968178777724299
YDR491C	0.0115247869446460	0.15200870696462
YOR338W	0.070627523283288	0.367248300050875
YDR348C	0.13385308601412	0.412077723218793
YER044C-A	0.441962729273562	0.655542062784784
YNL073W	0.000757187871209042	0.00220153779751298
YDL039C	0.1613823540471	0.092789010671906
YOR291W	0.438266474456996	0.738990247136802
YDR469W	0.411646782665906	0.897413061740563
YDR333C	0.322857524158078	0.21791048000091
YKL051W	0.451214567024345	0.855254384006403
YOR025W	0.809848634494735	0.934626020353796
YLR294C	0.486603294201189	0.210051279097757
YPL167C	0.639551887587953	0.230180644431621
YPL027W	0.395958285213454	0.481586330525831
YJL178C	0.425790536268225	0.809521213665839
YLR363C	0.8744318430203	0.834185858655895
YFL020C	0.33147385931342	0.421628915823841
YNL328C	0.746326941786437	0.819825993588804
YJL179W	0.576635874790135	0.931658053296138
YDR219C	0.585696238212922	0.481926959447706
YCR011C	0.720995373886079	0.813902995334248
YLR431C	0.14085328367543	0.21141538026175
YKR046C	0.703570546793152	0.554623192309922
YJR036C	0.852489436370278	0.836164181149036
YJR005W	0.688879589130471	0.502826214487093
YGR217W	0.92218235029906	0.942016632878135
YNL072W	0.491142383439024	0.390112498718686
YBL098W	0.07860264947735	0.236792874099364
YDL095W	0.676471790497357	0.92468686393138
YMR030W	0.00058543569472802	0.00826130920818602
YER030W	0.0141406083313190	0.073472309217656
YDR155C	0.065184809735046	0.076277464870056
YPR149W	0.45375723739439	0.601993418111038
YGL181W	0.077345773886926	0.217877083672714
YJL176C	0.503124956855505	0.960782784087434
YPL005W	0.00072814421741696	0.00345303617595505
YLR151C	0.040257806038047	0.148319523367187
YKR039W	0.57308677115235	0.591263337508764
YPL087W	0.686096780013137	0.457825250801803
YNL015W	0.00307427678667305	0.00848606860988
YCR084C	0.731935256455659	0.926046785640946
YPL065W	0.792251129522304	0.639180000628535
YGL003C	0.91035427620676	0.978738047911516
YPL009C	0.411223502902361	0.375702526448768
YHR178W	0.026369755817678	0.375973921872462
YOR118W	0.019842882170239	0.0298461637167980
YLR205C	0.889125824313713	0.612936602385367
YDR268W	0.489586560430631	0.157267208210513
YLR283W	0.159362143518788	0.114266882566345
YPL170W	0.168868530330854	0.128306027446754
YOL162W	0.197126345981427	0.143011262638816
YOL003C	0.389649639519517	0.378322526874045
YPR001W	0.365598876345938	0.462668371539979
YML094W	0.634787681323051	0.972207372597972
YKR006C	0.0507870964396679	0.00967190131241602
YDL117W	0.873585130135496	0.97172209988135
YDR204W	0.357530142177861	0.144062528889325
YLR435W	0.551138218258058	0.942015211246095
YDR251W	0.601043294374021	0.515462672780975
YPL269W	0.095556217102905	0.135564264350334
YMR293C	0.00153226280871299	0.00406441574956695
YPR138C	0.426551582840427	0.316439059591722
YJL214W	0.021115842946296	0.0210577197313500
YIL005W	0.496988810073786	0.329019159269353
YIL105C	0.529676131446814	0.266991966618788
YNL119W	0.828193534203555	0.978208639718492
YNR006W	0.686672756324057	0.219478985089951
YOR082C	0.600650932230627	0.742750733112043
YAL047C	0.774591712408844	0.953098889512914
YJL208C	0.200719228972467	0.244074727805737
YDR285W	0.393383185735854	0.243789300032813
YNL064C	0.812283848812788	0.040700863430253
YJR152W	0.866921187662934	0.910560874573001
YKL077W	0.069032618301977	0.081253801804997
YFR046C	0.115715753330335	0.204898533782284
YDR467C	0.481845649209783	0.409287694406482
YJR109C	0.666583357558026	0.536139375726481
YKL025C	0.258737858747072	0.441007581521333
YLR254C	0.577846195139541	0.71100740941179
YGR085C	0.822348119071194	0.914359701924288
YBR158W	0.195542426012721	0.498099054181891
YPL105C	0.934675394679782	0.825613334803005
YIL058W	0.028505174268736	0.219438958569997
YJL096W	0.152362577406787	0.196066799659406
YCL033C	0.767272863414614	0.550071491568978
YLR354C	0.065023897820006	0.0175221278282200
YGR110W	0.136064047874352	0.127639508372244
YMR244C-A	0.271389853111083	0.760326132954065
YIL065C	0.329235644948633	0.0248215226020270
YKL029C	0.422809767303981	0.485099683463396
YBR258C	0.383816471307994	0.182801017926689
YNL146W	0.638635210021577	0.68375634103383
YAL007C	0.351662125231494	0.695496016225154
YJL070C	0.390025229792131	0.539822083901228
YHR142W	0.797022505151521	0.878520185941494
YOR032C	0.293857793650763	0.353568961657372
YBR223C	0.625013829877029	0.540223235583416
YOR264W	0.798959318496665	0.847797426134085
YGL154C	0.149732664506898	0.520996288702682
YPL178W	0.33347731856499	0.96326604782536
YJL154C	0.81137578495559	0.35580594062602
YJL123C	0.059081807056945	0.846731374705305
YHR066W	0.03675632917225	0.046523699832669
YPL047W	0.485727399353666	0.385600294907775
YAL009W	0.27123115701248	0.727121800430709
YAL065C	0.413086492469028	0.356054737719128
YJR054W	0.445234843463248	0.891718387295049
YPL244C	0.084084318831202	0.118131228202297
YBR129C	0.317535146009421	0.0271384147131560
YDL160C	0.246759646743149	0.917890995413579
YBR176W	0.189844536340272	0.085951769359084
YOR050C	0.812304397228566	0.276217286528276
YDL215C	0.582908993133512	0.34548191872708
YGR167W	0.807848751328489	0.99322992150461
YJL059W	0.149648476295616	0.04715733536916
YFR026C	0.235344329258038	0.293912168347783
YNL183C	0.669419440717204	0.059761085950187
YPL097W	0.76826463588997	0.878346300155132
YDR315C	0.277869132120985	0.400861098032685
YBR134W	0.098083329932849	0.03590344553072
YBR161W	0.0191861410367700	0.048519272184147
YDL239C	0.041230344628737	0.084128620216236
YNL104C	0.349795923678396	0.329789322018737
YKL071W	0.390841963839433	0.382640815303778
YNL128W	0.595717810280935	0.266121330446264
YKL017C	0.449517987238335	0.565273371228809
YDR450W	0.832249071946961	0.979583652379318
YKL191W	0.729901691893735	0.388262699352036
YGL214W	0.523028280039981	0.751776339018314
YHR006W	0.149870125964893	0.424399009122888
YPL201C	0.376750424865837	0.331147277904922
YHR120W	0.262182910976223	0.089753293452624
YGR018C	0.483527429189168	0.796614993623414
YPL240C	0.783335276088821	0.718781237511743
YMR232W	0.959885916601349	0.861516806501234
YGR106C	0.101166384487777	0.056962377087686
YHR025W	0.17343196192278	0.091022890027292
YNL083W	0.325950273072941	0.435203052494738
YPR147C	0.204702256120232	0.286477643941623
YAR050W	0.20364622447916	0.22677769927312
YOR267C	0.588789033856156	0.558334815887189
YOL137W	0.949271774154676	0.92620768693608
YLR410W	0.13300686607095	0.126678656350418
YDR530C	0.088694749112164	0.1150713679085
YDR131C	0.539801797426679	0.242328844799298
YER111C	0.919933260954967	0.98405502876751
YEL031W	0.38572082781037	0.371477142911787
YOL071W	0.137273786047785	0.644343940485077
YPL059W	0.023279224161757	0.0429989441824850
YDL063C	0.985782004229988	0.886391897123691
YER144C	0.250954987685933	0.23542556768983
YOL039W	0.398085297051208	0.927869801215385
YOR385W	0.725323053598497	0.720044127640994
YJL189W	0.011322983628674	0.363666582969548
YOR234C	0.00167333077601295	0.00449001962406304
YPL265W	0.06659301128229	0.204374426502468
YOR227W	0.046850262924812	0.049336186413982
YOR081C	0.784670576841624	0.770649492393504
YDR392W	0.125837975544588	0.25189917501078
YBR290W	0.217159410084461	0.161977217714894
YNL274C	0.337107698862258	0.468369570407699
YIL096C	0.667558853508205	0.614614603677403
YML113W	0.715530557285109	0.191582089371954
YGL063W	0.086205092001212	0.395285962329382
YPL212C	0.25842115913321	0.574775031501653
YOR350C	0.016580487366061	0.053014555593345
YIL018W	0.301665499949505	0.298686707319725
YOR384W	0.469329549532509	0.652100403915031
YGL173C	0.164420461367912	0.968428233418233
YLR330W	0.192678713933646	0.214190484779082
YGL149W	0.12358506254318	0.834404321056959
YPR095C	0.314851318768826	0.640801498551852
YHL037C	0.114724405411166	0.179701093796111
YAL027W	0.404106067263606	0.137844971063707
YMR194W	0.378918214231988	0.965161041500393
YGL236C	0.801646228621302	0.895367530142632
YGR129W	0.00303105520807301	0.032537199936153
YAR018C	0.605362115888924	0.739409551148141
YHR133C	0.673391035403579	0.824463019752501
YDR541C	0.385238129126604	0.411831134331343
YMR303C	0.118142062847035	0.170595464760038
YOL037C	0.438832429124097	0.30316241632376
YNL241C	0.19059965526816	0.858210825961179
YJL075C	0.647211865922314	0.629291507066236
YNR014W	0.191706725823944	0.115287380450552
YGR021W	0.224873249997718	0.762606645043527
YDR411C	0.340553510815214	0.754987957738139
YBR283C	0.038722890271217	0.515642619178273
YIL090W	0.215202840863734	0.597789907073773
YBR205W	0.541248165839428	0.588554253058355
YLR447C	0.098958041819333	0.0155835838324900
YOR321W	0.537915648679469	0.337950321758675
YML104C	0.157196583625236	0.147543022524753
YBR183W	0.51424245731172	0.375607675698253
YGL256W	0.128815812119046	0.174957958363294
YDR195W	0.978044967232125	0.987120068517599
YOL048C	0.03281642737018	0.0220085878313360
YNR069C	0.397063938512912	0.500161124301118
YMR320W	0.393601505091757	0.628495001395495
YGR072W	0.253475544239586	0.739636486258581
YOL058W	0.277782121255974	0.591402504374061
YMR278W	0.56812429346073	0.677706372939258
YER184C	0.292267637428628	0.643485638917217
YER106W	0.591488931148596	0.460649687917424
YOR070C	0.106915816514763	0.063899237476083
YGL260W	0.102501635335129	0.098733070082945
YMR107W	0.066646953968164	0.477747716767648
YMR207C	0.077472167427048	0.00538100933480601
YML074C	0.892381047669249	0.90531639955793
YOR197W	0.256819196300038	0.389417244559284
YCR007C	0.261577448503655	0.036974063081479
YDR540C	0.305816471257757	0.332334609945166
YDL041W	0.515492006416576	0.771077131735847
YER166W	0.669535661889365	0.358747250350231
YOR351C	0.00799347385899196	0.601546403645399
YBR056W	0.097308788306538	0.081426335983386
YLL032C	0.27492671696768	0.323506874995459
YCR027C	0.823989980462138	0.938551159092105
YDL194W	0.757247299730383	0.927426457249475
YER079W	0.328535690895943	0.737696901771926
YBL107C	0.390315909842393	0.421127578350522
YER024W	0.292307412991352	0.650917497406145
YDR116C	0.519781459830841	0.313014602923799
YGR258C	0.344739945424377	0.974524516955951
YDL009C	0.000426090434832993	0.00767212045948795
YLR325C	0.610089205252812	0.922864441429399
YPL234C	0.947224680231992	0.206178084106034
YMR110C	0.545583387509052	0.541709772443878
YDL056W	0.669155159270668	0.847775665251133
YGR234W	0.032710398637958	0.0248937303446130
YKL117W	0.775650946583404	0.914825447370663
YMR178W	0.331819587154327	0.221416525151678
YPR017C	0.720417440384441	0.572684693036248
YGL115W	0.985589817586693	0.941820546357739
YLL051C	0.590735492710092	0.521760608070512
YEL044W	0.43375248290999	0.905676187985711
YBL053W	0.56086619201807	0.362319643152054
YOR245C	0.32979309454131	0.359916966740118
YPR037C	0.983819385656368	0.843571550758052
YML071C	0.217494639787471	0.661551171841193
YBR077C	0.55361214635938	0.011194803187631
YEL068C	0.151963277390395	0.337591141114452
YDR176W	0.027692658689461	0.802723774712816
YMR189W	0.554335747328747	0.19203406014407
YDR122W	0.323828796670206	0.029782929738684
YER120W	0.562057052753369	0.92065277291165
YNL090W	0.073337499832312	0.161440039768647
YBR042C	0.105363799857118	0.136004451022321
YOL062C	0.609703571086791	0.863844139738188
YNL234W	0.836448067409355	0.738409380605135
YDR484W	0.4805349065218	0.344511518312267
YOR024W	0.822487616073593	0.879050569471756
YMR225C	0.308250461683515	0.219528912749682
YGR192C	0.839514994266139	0.94970646830737
YBR095C	0.874016004236375	0.335337570855328
YHR111W	0.333738005064398	0.979460135728794
YGL071W	0.089691202390574	0.038437116328766
YDR036C	0.00253987366442998	0.023243976716273
YGR043C	0.219170945593137	0.053988330424818
YPR184W	0.548672895334485	0.729541217770423
YDL070W	0.064113223243332	0.243088877318138
YCR047C	0.752237123614404	0.814898835279272
YMR187C	0.419781880667772	0.557585857137852
YPL223C	0.31538293193865	0.465985523260846
YPL272C	0.544375083771979	0.642805616301412
YER064C	0.0100203390657740	0.0294812326024650
YOR241W	0.992160917095894	0.975901090494969
YMR306C-A	0.463930027113413	0.465237130112454
YLR190W	0.559323525091918	0.464877823567183
YML111W	0.834369896744999	0.611400229480235
YDL038C	0.676301964457287	0.376338638899643
YLL021W	0.594399260232809	0.694653183847189
YKL205W	0.503604777797556	0.592619094714418
YLR407W	0.506371069890533	0.845007737963984
YLR425W	0.56537342714745	0.790564904404073
YOR175C	0.065171358379908	0.07857048041057
YER033C	0.679426967929786	0.716104480753588
YNL329C	0.577355732996698	0.354087839382312
YOR298W	0.305546713457397	0.601961377034523
YCR010C	0.00621491705953803	0.0302490433296300
YKL110C	0.45666139960945	0.987849444018247
YML100W-A	0.018214836190789	0.05777498731357
YPR040W	0.185307196280298	0.470574131889566
YHR204W	0.361604711514932	0.642805817899941
YMR152W	0.0218383675131030	0.042127983038634
YDR154C	0.504093689475323	0.50377371476419
YMR125W	0.786930608424898	0.984574267264051
YDR178W	0.877626053138337	0.711859911159685
YMR245W	0.515381396073971	0.742874928594138
YGL028C	0.491991367776435	0.301006934059932
YJR031C	0.303985975500422	0.398445854270758
YCL026C-A	0.305102438035564	0.272464317466122
YJR004C	0.00246855182771100	0.00528164557542898
YGL180W	0.124738308798873	0.11780909320862
YJL115W	0.153383654777928	0.416067715292067
YJR073C	0.523124164358969	0.410247705409807
YGL004C	0.076991137938942	0.024546877005028
YLR204W	0.000638004283540994	0.00429155472134601
YML097C	0.344155680579598	0.121502636611727
YIR030C	0.15826407497474	0.196918984310264
YNL012W	0.12643966236755	0.207205924085404
YDL096C	0.0116249086425150	0.039334235129048
YJL055W	0.372520105878151	0.394804222615657
YLR030W	0.559983911919589	0.612162168422044
YHR193C	0.711710367919251	0.875769916255127
YMR292W	0.519937864986382	0.520695580556663
YBL099W	0.060277809757109	0.0210090194949100
YMR132C	0.738397811452031	0.92490624182596
YPL064C	0.714717666213893	0.607660058714377
YPL008W	0.851015024071964	0.83685097381556
YJR035W	0.393504173280423	0.72574312950434
YOR126C	0.844407143127654	0.296289487386635
YCR085W	0.993703253535548	0.981545127406713
YPL184C	0.834971563703176	0.781802272204973
YER034W	0.658857243188245	0.552836456564602
YDR203W	0.00536097038865602	0.00858455303763705
YMR042W	0.718492395672611	0.321023132103066
YDR252W	0.212268186555606	0.438680586440237
YJL037W	0.435059882770302	0.227483133263396
YER042W	0.62633139609823	0.676929677209192
YBR008C	0.135905308015254	0.138248306255492
YMR141C	0.10916401484724	0.12329765925325
YLR081W	0.854498136764528	0.639271460335456
YCL045C	0.38791035967319	0.470033213624849
YPL088W	0.847160332529231	0.418571309498516
YJL046W	0.608409053044769	0.696781202031499
YOR092W	0.252380953829804	0.257525718116009
YMR041C	0.739119814874017	0.907129975961902
YDR221W	0.444459507650286	0.649837493835024
YMR267W	0.000730140896695985	0.00362254933495398
YLR109W	0.522771013431465	0.810577782824155
YMR096W	0.361518377843132	0.267043415653453
YKR009C	0.33172703460264	0.222646781282682
YDR078C	0.012657707713999	0.0131556752790560
YOR358W	0.40663150767992	0.0446060656004
YKL103C	0.092426963277067	0.160770255527538
YCR061W	0.776854510093202	0.847298525722455
YMR109W	0.507545370901517	0.615308040768775
YPL042C	0.930700271084646	0.989989246720931
YMR078C	0.612045409586953	0.859564215843056
YLR094C	0.092546946361174	0.085663280811915
YDL154W	0.065493300351483	0.211706604780508
YDR245W	0.58361127305885	0.98074436987108
YGR276C	0.461491671503929	0.82458786471311
YLR390W	0.123204520098294	0.132099190555244
YLR041W	0.062164271942106	0.176925082125175
YML037C	0.592920639833132	0.363992840804953
YDL138W	0.422620383296998	0.567406442636705
YJR060W	0.0153043105705550	0.096936809162657
YOR289W	0.785259147098084	0.726976791815637
YDL089W	0.475653804452966	0.439988905569568
YLR178C	0.742439347233595	0.612409052251807
YPL159C	0.416461584047946	0.857848589193038
YGR166W	0.926756255474704	0.923501128881254
YDL161W	0.8553928637983	0.935941621666739
YKL101W	0.543515624086133	0.247944216655352
YKL050C	0.381804513100745	0.238950733598806
YOR013W	0.107174442178568	0.208446626347076
YGR184C	0.574256752716731	0.09741437180884
YDR096W	0.881397561558197	0.958362414832605
YJL120W	0.243978919830731	0.882592819071978
YKL102C	0.269980919643126	0.191826830511952
YBR175W	0.0318939893094820	0.137590708791444
YPL046C	0.352244872995593	0.13370127557604
YAL066W	0.869857310233999	0.352300108663993
YMR251W	0.531102207860967	0.26931370833559
YFL030W	0.176643502165756	0.35471758143542
YIL119C	0.681500291529231	0.212117618333211
YLR315W	0.221272758753017	0.874788189233843
YPR111W	0.00367383751048000	0.091504118407016
YPL193W	0.16416358490208	0.993311002614756
YNL105W	0.11974267241587	0.0833531247829
YNL005C	3.97827394990058e-05	0.00162334872283199
YGL217C	0.499308263877593	0.811219101254078
YDR314C	0.417534741991929	0.32792139672293
YJL144W	0.825421507888625	0.532477776193008
YLR231C	0.416770256774476	0.100283585734527
YPL067C	0.33528630348477	0.15050359416268
YIL059C	0.394198224986623	0.327579339140548
YDR255C	0.427716285822263	0.621194175190355
YFR021W	0.288497565835376	0.449133715330748
YKL098W	0.177146513370598	0.193016831556603
YJR139C	0.119872454195678	0.0350799601081420
YKL016C	0.363326599961106	0.12775875472996
YBR133C	0.997179624830467	0.970089256896964
YGL017W	0.699021144468932	0.515478201705636
YBR162C	0.558038310190105	0.386521899276834
YPR129W	0.698674533920119	0.854932900786632
YKL174C	0.0262440727081720	0.0308272507957840
YJL133W	0.3048915565076	0.03245173711113
YGR260W	0.576767360477415	0.431837372520649
YKR094C	0.979904845919914	0.994942453136978
YDR143C	0.469582680053939	0.845044287862995
YDL176W	0.47218844790085	0.735474523015124
YBR111C	0.765796917664438	0.635077039761355
YKL121W	0.333121599401089	0.840648616565262
YML036W	0.277615725942906	0.881633255331077
YPL215W	0.040145295676378	0.031749519007074
YKR027W	0.908434285310118	0.974961052580512
YFL047W	0.188946014470136	0.844781619948685
YGR201C	0.371075100164633	0.767005764727155
YPR122W	0.366367483888576	0.076830011056841
YLR380W	0.373767935811694	0.136922282963551
YKL034W	0.363967128917448	0.550791036799775
YKL061W	0.100003550277581	0.835772511919423
YKL169C	5.87681418540154e-05	0.00342565365255898
YMR012W	0.365318010760002	0.611596688507866
YKL136W	0.173836495187228	0.163284328496048
YGR100W	0.06312371273512	0.205755263038246
YLR133W	0.0264243842888550	0.062917861508794
YHR048W	0.376711430856972	0.311199541817947
YNL023C	0.297740094075926	0.14141835720068
YDR349C	0.953314752998068	0.762504534500587
YOR171C	0.873562722625804	0.688925065052972
YDR214W	0.119564882785324	0.408286394776011
YNL283C	0.601923254308659	0.717446832017693
YLR201C	0.0189619252769280	0.019896971867413
YLR295C	0.280624496704566	0.262751320317506
YFL027C	0.555315952179159	0.243973921239534
YDR332W	0.000716617178600054	0.005195780318628
YHR168W	0.0196400287745960	0.0114149090325700
YOR064C	0.580009173322805	0.829783559660912
YNL318C	0.366907840691813	0.46880075547056
YGL235W	0.804499682264793	0.906050845992003
YJL147C	0.206447908913084	0.205063209248048
YNL297C	0.155754079444292	0.367902933083327
YOL081W	0.042493133423346	0.0164122336485050
YOL036W	0.430125547648861	0.387689744918501
YGL148W	0.428415589589098	0.046664774832157
YOR002W	0.458345391026335	0.642489112563367
YOR031W	0.065164214477187	0.119263389469656
YPL133C	0.195954721036824	0.062725036089978
YPL162C	0.872377434841858	0.824592802228305
YAL028W	0.37048566364031	0.165303182950693
YOL056W	0.946512598224415	0.82486408883868
YPR092W	0.213550876905053	0.553796874059852
YHL034C	0.109565746395402	0.590785636947801
YMR302C	0.413926379012758	0.490543127426281
YBR282W	0.643322145558775	0.556083187528777
YOR079C	0.741013886385115	0.608585552804368
YIL024C	0.34867808339768	0.384734250322092
YHR132C	0.822175221051305	0.726062398158042
YGR088W	0.391574566145856	0.066895910244597
YMR083W	0.00324459479164096	0.011735229536309
YLR188W	0.226482178876585	0.0246091787897980
YDR194C	0.00147145840079599	0.00337956152054897
YDR014W	0.149409655562107	0.081894342089382
YKR074W	0.692694799235111	0.902298712827541
YJR108W	0.802431642351944	0.858811452634408
YBR180W	0.482119135764187	0.205702711803528
YGL259W	0.836708231029577	0.776979310651101
YIL093C	0.812294844535246	0.949608607224026
YBR037C	0.000575302349507978	0.00358581104946998
YGR022C	0.760672583468536	0.878001785664113
YJR115W	0.949717827605287	0.917089666865796
YDR466W	0.60005785638851	0.874505116602149
YJL210W	0.266353379083793	0.79048604118474
YFR045W	0.611485211858453	0.363647606466732
YIL002C	0.070427952827743	0.134052907431292
YGL086W	0.292866705268821	0.715337642297049
YGR159C	0.99268252316971	0.997212733579448
YDL223C	0.036980580923604	0.316910761056137
YNL265C	0.334050585793668	0.633429777187238
YAL044C	0.280602700369846	0.02052593708131
YBR213W	0.942408797135486	0.98432971943721
YPL102C	0.195995075895148	0.943868332524747
YJL116C	0.930917324035765	0.6973199296564
YGL089C	0.733615779271114	0.772436515380357
YFR032C	0.854329983325007	0.835206062914526
YOL159C	0.254787412072534	0.030197729993208
YNR030W	0.573736849668764	0.932560545309046
YJR119C	0.939125826038607	0.793984568731325
YOL096C	0.000596463500619038	0.00167920349149198
YGL228W	0.149668550805974	0.214763913057535
YDR284C	0.744693747656878	0.578379190340757
YAL004W	0.811364478622554	0.086882657446903
YBR259W	0.085363369048986	0.127993648167726
YGR111W	0.586987408944426	0.884692492454556
YOR007C	0.662724926226331	0.798966885272916
YLR451W	0.233481183521559	0.906612790228694
YDR406W	0.347578638754212	0.285560562293155
YLR357W	0.933987400243364	0.990479424318483
YJR120W	0.385626171465602	0.090148807121111
YPR163C	0.247529546964508	0.18376434017663
YHR143W	0.618997860372811	0.29491582941625
YBR222C	0.195153099763765	0.654317810114104
YOR306C	0.069835192519709	0.055707386941306
YNL091W	0.810251557382843	0.927698534259604
YDL040C	0.451228174383624	0.370494653954712
YNR072W	0.99732916346848	0.95964701068274
YMR226C	0.614043052208346	0.569575387013389
YGR133W	0.885829591456829	0.688744592317259
YJL193W	0.884224313021738	0.688012977214226
YEL027W	0.082770696889361	0.00493920542086601
YHL012W	0.27831288288471	0.183302708786183
YDL071C	0.4050552648318	0.168771671774188
YDR123C	0.644489584149123	0.806912302844253
YHR110W	0.987395755849198	0.869152765398515
YBR041W	0.319327758202325	0.242520880540634
YDR430C	0.270851930561279	0.339205642561736
YGR193C	0.675098074944359	0.302155006940758
YOL118C	0.416604783708983	0.063219662697806
YPL273W	0.490754337215387	0.53583975802208
YNL327W	0.506086170807833	0.726362897212736
YGR015C	0.00836735571227198	0.037477405264837
YPL078C	0.179030968275965	0.13639416608256
YER065C	0.385420484138221	0.211015473859424
YCR036W	0.729247690390736	0.964718378196702
YLR077W	0.574048335490436	0.01511270450543
YCR044C	0.994738764090188	0.979820076073678
YLL020C	0.460046357951002	0.465362155404205
YDR525W	0.149888509597249	0.396005065825438
YGL051W	0.172180540597058	0.48336764742422
YER178W	0.006455961839127	0.017228350012798
YML041C	0.00949054370773295	0.00924743609031697
YLR057W	0.03932967372498	0.021356519821335
YKL202W	0.764327631862316	0.535097165953309
YCR004C	0.04605031295971	0.065710928823358
YPL222W	0.696313101046054	0.749169361052698
YLR320W	0.60769737958306	0.914488969476793
YHR005C	0.314490430728768	0.398211838605147
YPR135W	0.156139751309226	0.568327675778907
YFR014C	0.13548367418797	0.346902254942327
YHR121W	0.431370499200983	0.164260961706313
YNL322C	0.678727401031235	0.934084035403937
YDL179W	0.966609369287957	0.986979142267041
YHR034C	0.465677634696931	0.98876107080286
YBL019W	0.287644152505632	0.037049362292355
YCL009C	0.458016433971457	0.637064787444683
YOL070C	0.187201954658523	0.76991167446795
YOL138C	0.223029268393303	0.042149759960366
YDL062W	0.594726699683191	0.453052637214332
YMR216C	0.136214671074664	0.859630618383682
YDR533C	0.774708870622819	0.687489809107653
YLR452C	0.899305433135811	0.93106661870892
YPL200W	0.346471029923102	0.472174712521084
YNL165W	0.679621316365932	0.415110977999707
YDR130C	0.00467562739625305	0.0166661913665130
YIL015W	0.597558039983866	0.701448715390607
YEL030W	0.68703536075452	0.860893973013347
YBR291C	0.874503963187542	0.940206854163067
YPR114W	0.605382152566765	0.579138768222453
YLR393W	0.045063075133569	0.022905068775257
YAR015W	0.499263024001599	0.958893724432771
YOR383C	0.279200989357907	0.492261971148023
YOR086C	0.234480093407357	0.571068618717426
YDR020C	0.37888102839272	0.78815865549164
YGR053C	0.569406138580565	0.897819643855505
YJL093C	0.667743237070744	0.572821107911214
YOR320C	0.846177873126359	0.665312503207512
YPR127W	0.190763713990916	0.394812618383622
YOR347C	0.547100838770371	0.446350553698605
YNL082W	0.071370846459267	0.025301122299202
YDL187C	0.854427092098496	0.94855126295744
YDR395W	0.470042536688192	0.0171024531956450
YOR279C	0.583871505110403	0.476264535418988
YPL264C	0.612974350861242	0.825195169279156
YGR008C	0.27724645134515	0.422685786756011
YLR036C	0.08263492629173	0.034156896977091
YKL211C	0.035282270769462	0.058035420647416
YGL060W	0.15078991582505	0.32341171240517
YNL311C	0.628962968207679	0.412071561623407
YCL046W	0.0411580916505641	0.081413990009434
YDR220C	0.720810302406194	0.82472137820974
YJL030W	0.468207064681599	0.557790671562725
YLR408C	0.123723140248229	0.105858147758099
YKR066C	0.00323642163595295	0.0131163555893020
YDR079W	0.000291028479200039	0.00334471831976801
YGR248W	0.19765766529416	0.30083032673145
YLR080W	0.875662863308054	0.895997584881502
YOR012W	0.449737284700016	0.778914824174279
YML070W	0.0261487212253519	0.197611244278829
YBR074W	0.414088347615285	0.202802503615403
YOR150W	0.000381288509825994	0.024760321200634
YMR106C	0.351629178280318	0.469818427903833
YDR055W	0.111220845346672	0.172326093985882
YBL061C	0.931476473217108	0.958795758124255
YJR110W	0.93828447708423	0.964195310984382
YPR054W	0.961878955969518	0.970745760165168
YMR140W	0.303643573494483	0.072153046483661
YLR095C	0.528899506922957	0.146675375955144
YBR034C	0.079428123942194	0.1535344711893
YML014W	0.040741638933205	0.972796281172687
YPL054W	0.442593927952553	0.459003414723484
YLR040C	0.525973273989283	0.541735838498044
YCR091W	0.729466292357954	0.664493296086689
YLR401C	0.632398821806975	0.457875099417019
YDR244W	0.601772402127565	0.325177397725795
YLR304C	0.591678061722434	0.489077281052858
YDL088C	0.05314659894178	0.080639483178032
YDL137W	0.0316206873864640	0.81468670545349
YGR007W	0.644656001046998	0.935532099293943
YJR063W	0.985745182031638	0.984902076619081
YBR018C	0.258321350381407	0.242018716279089
YML013W	0.158040080221645	0.185866508962205
YDL157C	0.994168504858257	0.934594773706458
YDR233C	0.695083245364827	0.574489830834686
YLR131C	0.993334640813209	0.966267511348611
YEL005C	0.723940788718223	0.163033222167696
YOR242C	0.477425719203731	0.380300200016582
YHR095W	0.813482823667816	0.82502009176755
YCR059C	0.388788500167194	0.490033157572605
YGR042W	0.100748045635127	0.059524954202616
YDL197C	0.301451863922282	0.223745323872526
YER078C	0.591205989987012	0.829740329130369
YER130C	0.261556868646688	0.311795654787203
YDR115W	0.000202535215731992	0.00278718782549603
YDR428C	0.856986344664895	0.875974651744076
YIL077C	0.360037074407016	0.092537535217981
YGR071C	0.697803088661136	0.802300088195281
YCR106W	0.25227747116611	0.323291582776042
YMR204C	0.57981392091902	0.326019179684262
YBL100C	0.22642926884424	0.00849663440272497
YML038C	0.50792359882981	0.320222019503537
YER187W	0.16485058561886	0.72779670754965
YJL181W	0.809537001188922	0.867962259836301
YER109C	0.533235528786145	0.301221429061208
YGL261C	0.209679550883528	0.162733831670713
YNL101W	0.032674525593273	0.067124321666535
YMR244W	0.234418896815813	0.204803292883005
YMR091C	0.163041296319668	0.209613264533612
YPR049C	0.536617762957493	0.701296058296497
YDL057W	0.040258177783573	0.0132148460444240
YPR014C	0.348950774797673	0.211035409656579
YGR257C	0.000687668372860051	0.00311855660871396
YEL045C	0.650385244091474	0.958506207551548
YMR179W	0.978188401844162	0.992648605980805
YLR263W	0.569426450869871	0.406834576542515
YOR047C	0.586873249569363	0.159018376939437
YLR122C	0.640842712432988	0.33635229945874
YGR237C	0.708045715892288	0.318954783841437
YLR031W	0.797266113553706	0.312449879067111
YDL159W	0.845470162231939	0.98034794944639
YBL087C	0.072445778398277	0.101067995416227
YJR014W	0.751012164090105	0.806927419490156
YJL132W	0.269423257262684	0.349515685967317
YHR050W	0.708755244433341	0.325075197364389
YDR144C	0.44934305115764	0.162459971823617
YOR180C	0.6505172160335	0.720705021827484
YPL018W	0.41278816834494	0.331348092550993
YMR075W	0.0294326241027150	0.532078957299162
YPL185W	0.420342464522153	0.241525561542832
YGR202C	0.773056821698799	0.454149310740042
YKL120W	0.438614901357176	0.379244689035919
YKL175W	0.132326267975752	0.09829651762325
YKR028W	0.464209378705965	0.260630037828068
YFL046W	0.124787449318615	0.123679593407301
YDR379W	0.233877028588759	0.476699835765504
YLR381W	0.812714711555925	0.408920298028576
YKL037W	0.796262528780849	0.746043305310421
YNL176C	0.337102143354396	0.497717567830072
YMR286W	0.035762424433712	0.042136258280014
YLR282C	0.43466576957315	0.616426908005987
YDL175C	0.659044672290838	0.623553102401004
YDR215C	0.660112816741298	0.850822475945935
YHR104W	0.33794586166752	0.091383270142789
YDR447C	0.48020449475132	0.914699883320295
YKL168C	0.19991797648604	0.231662717004633
YDL200C	0.628777801960445	0.485438219361748
YNL324W	0.610899931148161	0.831832129095059
YLR237W	0.37342886602889	0.112131925537783
YJR009C	0.75618659249195	0.378414753726238
YER092W	0.693017694389322	0.67282703646412
YIL121W	0.9935936249731	0.785160752634189
YEL017C-A	0.513190129062037	0.414108268824952
YHR176W	0.960311718966902	0.804045223533028
YLR214W	0.073532777251752	0.221497209477942
YPL021W	0.551614768964915	0.164136117909076
YNL022C	0.0299274290895000	0.251295173385578
YLR278C	0.86706814752462	0.903502144047822
YLR234W	0.238364969084424	0.022666156018345
YKR044W	0.531460634810228	0.274632242832197
YJL127C	0.263426583002534	0.698581345855299
YGL029W	0.408693975786573	0.920397573598755
YFL004W	0.204363198961197	0.467840478474706
YKL149C	0.313189280817609	0.957350203457213
YOR040W	0.40703414306427	0.477337739994877
YER139C	0.524207684615535	0.419816933608622
YDL128W	0.885281631008425	0.930034750952758
YLR433C	0.43441974520767	0.395890042450229
YMR068W	0.099118107306243	0.496683927589901
YPL098C	0.289922408270824	0.310910159075551
YMR153W	0.430218098790971	0.655616849659294
YGR239C	0.530225088077707	0.728121354910921
YKL055C	0.358035559477618	0.0116046634260860
YER032W	0.867271803259163	0.93787300406404
YJR070C	0.438147453599441	0.139993691666575
YKL185W	0.320131354404505	0.182611534798017
YNR009W	0.141099151250754	0.540293651211635
YPR003C	0.496530089569334	0.423617641358116
YGL005C	0.404957938358129	0.136323966605706
YGR262C	0.0100410143878770	0.215548024712635
YHR043C	0.618870278207575	0.433072984804042
YMR133W	0.840494224577342	0.864714492172622
YDR202C	0.026544533772658	0.133458641637307
YJL052W	0.174824982831034	0.140440688631283
YMR029C	0.309888611842279	0.654938581916309
YOR324C	0.632099519428542	0.430475018069117
YBR066C	0.09952513489321	0.327611351266162
YLR104W	0.523485942875543	0.30457284825951
YKL159C	0.6960460054546	0.179375914548497
YGR215W	0.00074309518598803	0.00376872327447297
YNL013C	0.13723614758905	0.108587207926983
YDR253C	0.634661410088077	0.580370020533639
YDR059C	0.546613263009034	0.61419541249045
YML096W	0.27466996284276	0.039829571004219
YLR138W	0.800798485547205	0.93041264013477
YCR082W	0.19859253490001	0.048864613526227
YDR300C	0.0490165801636701	0.083261610348924
YJL158C	0.07627005709229	0.053485605038491
YGL087C	0.00551081459772096	0.0253921654157740
YNL301C	0.792625639535977	0.817089261242131
YPL052W	0.305637780554564	0.395874454885796
YBR245C	0.310879845539791	0.730904423637199
YPL155C	0.485039268986086	0.490734717617613
YBR163W	0.00128951341112704	0.023815495612314
YDR465C	0.356678734297084	0.398451886586902
YDL222C	0.377276241378964	0.16122107327279
YKL079W	0.410819732592188	0.342430297625341
YFR044C	0.428072833750736	0.438702821912576
YBR210W	0.393042927050186	0.30539404906693
YPL103C	0.266222992443776	0.0495568009772021
YIL103W	0.079703482477743	0.45745796365849
YBR269C	0.756353444831577	0.881982969953294
YFR033C	0.116107414969643	0.00663980036397804
YDR283C	0.308326806382054	0.12693980801922
YJR096W	0.513319090367262	0.22034106082324
YNL037C	0.211166476688718	0.184036447675472
YLR398C	0.803503537996475	0.898578286042181
YJR038C	0.779943781347982	0.832715431981455
YNL140C	0.081215523132695	0.167969319898439
YJR116W	0.106028244970031	0.19274472528652
YKL027W	0.777172512345178	0.962956556239557
YGR143W	0.78384465982093	0.490158031471083
YER007C-A	0.555241664040906	0.30911840298581
YGR112W	0.00150830926554602	0.00546146796550995
YNR022C	0.41319215641953	0.345246066959178
YGL229C	0.298944489117436	0.238177870824556
YOR130C	0.457489805925244	0.499490363320748
YBR125C	0.137042588080602	0.345123283128395
YDR409W	0.182963531126946	0.068771031980534
YLR356W	0.562146990300778	0.580445697977721
YBR221C	0.702747890578688	0.597003335734336
YAL005C	0.602058200754659	0.05406247844802
YJL094C	0.61980067309851	0.634668546935587
YKL057C	0.980664753700519	0.995866459410073
YJR056C	0.983282547458583	0.979366912983548
YDR097C	0.749275451390188	0.570706705036986
YMR326C	0.08446339339311	0.648667078166947
YBR174C	0.00487765442898402	0.242978102030502
YLR404W	0.154649048787703	0.19034119960504
YJL121C	0.95566433310493	0.857374083742824
YGR161C	0.35706035521402	0.546351345431116
YDL162C	0.893394399474669	0.94830763293095
YKL140W	0.257915112633362	0.461970891696352
YPL069C	0.26937159581444	0.131510002407414
YAL067C	0.788579847549937	0.752379523547137
YNL206C	0.731103202318455	0.94613777382236
YDL213C	0.698921195927832	0.714104684529937
YIL132C	0.202708447846116	0.03729132882148
YPL246C	0.663440071334641	0.814126203653355
YIL145C	0.047071545927472	0.076940434383558
YDR442W	0.850033991749171	0.956053505289348
YGL216W	0.171377404741456	0.439058724200037
YDR317W	0.561402165022931	0.499513261759349
YFL031W	0.283742947400249	0.113239963410425
YPL032C	0.69664300722943	0.45462384452405
YHR064C	0.365059913605585	0.990525722413404
YKL015W	0.92089567242722	0.917163539110405
YLR236C	0.778357730521613	0.211838532531973
YKL179C	0.467255518565924	0.687157079686727
YKL097C	0.08986187029196	0.301269361190266
YMR020W	0.365547024942228	0.406692365603635
YJL145W	0.511708673022347	0.11687252482414
YDR377W	0.000772826263299997	0.00521524820160102
YIR007W	0.262075828739603	0.36282874970465
YPL045W	0.951939067959103	0.694440435782572
YDR152W	0.655050568408523	0.890844958226697
YFR020W	0.602819669468752	0.644036036718347
YBR132C	0.00725231957455497	0.006093465144839
YKL040C	0.432204383957201	0.547966691592611
YPL192C	0.734174572770853	0.887957257774646
YNL106C	0.417538051061543	0.929889842225454
YJL064W	0.760655077958931	0.32292015104913
YOR327C	0.992389832476024	0.992661385874807
YKR053C	0.480687510975798	0.101827272048881
YOR378W	0.36522557639456	0.365268496780118
YGL158W	0.271672016736918	0.553291489082525
YDR336W	0.248904436634095	0.105524194509835
YDR320C	0.970317283334996	0.975337295955636
YMR230W	0.648880058717828	0.986914486090852
YIL092W	0.051867870313098	0.0303137585297600
YBR207W	0.45854513838532	0.80695178664646
YNL269W	0.345134619120975	0.574273166815868
YLR453C	0.101816966426466	0.199652729379387
YMR065W	0.420886682723189	0.667738864898231
YOR266W	0.470407713665084	0.497629109190018
YPL203W	0.513504937490138	0.300210352286479
YNR055C	0.03998616082366	0.064656572393225
YDR532C	0.326139043603389	0.088346858082667
YHL040C	0.135446146218925	0.071953758262294
YGR052W	0.3518276801269	0.220356323783395
YDR426C	0.686115182576068	0.649517057105385
YDR184C	0.664812606268534	0.926780073736808
YDR133C	0.0307049129890899	0.413448525815212
YNL167C	0.174162433122432	0.347764175812864
YNR032W	0.297200274746722	0.436516545689766
YOR196C	0.00350409774761495	0.026568415886598
YOR365C	0.821691667298049	0.787087022726488
YNR002C	0.191425714905223	0.357435068096548
YNL085W	0.49972012118276	0.80585320186618
YNR001C	0.018234056044678	0.00400666097266
YDR399W	0.059573161309957	0.52081799957877
YAR014C	0.972351472136446	0.976881173778978
YLL052C	0.241585082142335	0.292788923688391
YOR087W	0.907730249523702	0.941673017833053
YKL127W	0.291855028363725	0.22107195737942
YHR159W	0.376928407264054	0.344597134036761
YPL132W	0.00520516202322296	0.00721635364414996
YIL114C	0.467048386297987	0.366274285129576
YPL100W	0.739163860405977	0.582722864908742
YGL234W	0.433986990621836	0.400652405841963
YOL055C	0.900890010153952	0.59064176705042
YPR093C	0.212845763481837	0.125799043884898
YJL089W	0.329105279663735	0.328645724492924
YOL082W	0.561018957882834	0.585922342255399
YAL029C	0.47104964507045	0.277560353794277
YNL108C	0.088102890950346	0.07527441110267
YDR421W	0.880013243381603	0.870981153988564
YLR226W	0.393241159627064	0.496364336539953
YHL035C	0.116830425995128	0.09014335487068
YDR294C	0.636618363984736	0.796369061811021
YOR367W	0.646021596801293	0.73983728728936
YBR267W	0.036739579101678	0.91032040578093
YDR015C	0.520582614882562	0.49856284860161
YJL217W	0.241195643819855	0.282839611867266
YBR285W	0.222187857810991	0.246927608631855
YLR296W	0.493142458638874	0.703648506771587
YPR194C	0.901531002416634	0.769513089683591
YGR089W	0.481188944479171	0.0441898420115679
YBL029W	0.124126545900214	0.07126086846429
YBR181C	0.722293382097803	0.985178880605338
YFR022W	0.302176998622825	0.560767062411434
YGR154C	0.705884721044535	0.487406703939069
YJL073W	0.764612231055785	0.623469393693624
YBL005W	0.631667590593166	0.313977029416249
YGL072C	0.97234623961925	0.984712813080544
YGL258W	0.064299279378677	0.0130684101786940
YDR193W	0.332510512237716	0.259556364464709
YLR371W	0.947246009436345	0.959624422459775
YOR243C	0.0209173095658171	0.037098562988955
YLR130C	0.738023434759918	0.600869052412282
YHR100C	0.070221507831566	0.0118490233114700
YBR057C	0.0365173129336001	0.0115748738329420
YNR059W	0.416106076807453	0.10649033869832
YDR513W	0.046047887221593	0.131348321421909
YER186C	0.906331563079278	0.94180092624584
YOL114C	0.241034017868919	0.230505681675772
YKR070W	0.029480474961863	0.763433994415924
YGL262W	0.36224243979695	0.285236482673645
YNL059C	0.543083996225917	0.931459374779464
YMR205C	0.461656540924094	0.393631417702659
YNL203C	0.576786952250653	0.657927404448766
YCR005C	0.17685022556525	0.111105613146996
YCR105W	0.835751345380377	0.579753516344868
YJL185C	0.966813570295597	0.483163831336641
YER164W	0.408238166167668	0.369419602983863
YBL101C	0.076391549908995	0.063753983875043
YML017W	0.376902026078584	0.325240157443206
YIL016W	0.171099577261109	0.567445837892118
YKR089C	0.951284414884026	0.929204889190112
YLR032W	0.0148625613208621	0.00241811094973299
YOL047C	0.295486763616273	0.306339566736363
YHR139C-A	0.57343566247357	0.852456620799175
YDR114C	0.000719070063098015	0.00402453322036000
YLL030C	0.7487022103036	0.847455343697719
YPL035C	0.0166996803403320	0.046884443832905
YBL051C	0.754472423339972	0.800145320831976
YGR281W	0.160006574292834	0.419361367159971
YLR089C	0.409987008549949	0.228485748275274
YPR160W	0.274615427616562	0.006905827117752
YPL161C	0.512807976345072	0.47534528698753
YMR081C	0.505584653554313	0.416788865033051
YPR015C	0.491810978567147	0.387555048020547
YMR022W	0.05595381032549	0.069803753618375
YBR099C	0.771507729229211	0.057057043569224
YDL050C	0.00686749353673399	0.0224587313047880
YGR236C	0.528310769553601	0.233755010168826
YGR256W	0.290385353874395	0.295534379897521
YEL042W	0.956208900647045	0.966119248985698
YLR113W	0.550809539852165	0.267330571207493
YBL027W	0.866348122028731	0.472309145887978
YHL013C	0.732443679567985	0.360728004790615
YOL060C	0.174075945020592	0.225924389079833
YML129C	0.460969904045993	0.276299622284829
YNL208W	0.355708775210975	0.114828677773386
YNR047W	0.143913608917062	0.050371052299214
YDR431W	0.258391951163628	0.107739647637489
YGL105W	0.05742736314831	0.88629739584256
YBR097W	0.73065865934661	0.949895527652965
YLR014C	0.116317531555656	0.207486973981976
YDL076C	0.729655689622152	0.767263945348616
YOR137C	0.0150531327077080	0.077096047823361
YDR120C	0.688246938735182	0.39762483006331
YPL060W	0.485574705515195	0.670019318624382
YOR113W	0.555204130706711	0.693634056455742
YGR194C	0.511190648050708	0.371872039971682
YDR486C	0.459064588989842	0.394691169428289
YJL192C	0.396489713034434	0.166156878708469
YHR117W	0.23859035198547	0.08721016412467
YBR040W	0.078261585875186	0.077861945278848
YDR030C	0.24787647182006	0.274160403593932
YOR014W	0.266001784768699	0.60142842845331
YOR238W	0.469297875232463	0.915181225018976
YPL274W	0.359774995126073	0.46299904556435
YOR376W	0.187502742422408	0.124042266473696
YBL047C	0.0188877399003450	0.0400056663742800
YNL293W	0.804533640750828	0.708817328366764
YEL051W	0.070708275577577	0.17414761375463
YCR045C	0.789642685774598	0.955133443746388
YLL023C	0.737847887349228	0.688650299120722
YOL004W	0.228541656085034	0.961702513606333
YOL128C	0.0179036441156361	0.09811670824381
YGR014W	0.404301573630063	0.563689955295314
YGL050W	0.398940122761838	0.301437643587726
YER179W	0.205932923815082	0.905021767752944
YDL036C	0.184626948543015	0.369495065161094
YCL069W	0.838243378427164	0.703916808616925
YOR296W	0.44135554247228	0.634725364056598
YMR032W	0.886574852972663	0.932614632266121
YMR150C	0.00276860189995998	0.0173870317909500
YNR065C	0.423482459366916	0.381317253073195
YLR434C	0.771614058654056	0.724272081306201
YHR203C	0.756335033943965	0.989983976763627
YFL007W	0.881373690587852	0.962041986043872
YMR193C-A	0.799983271715232	0.95954304362864
YDL129W	0.343680377704967	0.13180210796826
YDR063W	0.116923801583976	0.240823082253192
YKR045C	0.612901629070942	0.364721669150289
YPL099C	0.863232277174626	0.659798672574507
YGR238C	0.023347144042952	0.079776724786583
YLR423C	0.736147821911341	0.912807946770747
YGL026C	0.418020617627511	0.335501242663827
YNL228W	0.671234562342183	0.949922713590656
YDR254W	0.394091290415316	0.398794665639189
YDR278C	0.711977370064156	0.354628720438009
YGR263C	0.0138242809628000	0.060354777552529
YKL156W	0.885691889378253	0.871228094325674
YPL084W	0.619544144074162	0.455253519923059
YHR191C	0.98304956501895	0.862133022375295
YDL110C	0.962940872137338	0.98668006949584
YPL066W	0.397009039494344	0.219912381884692
YJL053W	0.17998970435327	0.075885004491723
YMR069W	0.57174169932768	0.340178664249617
YPL129W	0.369244690459706	0.311716964839323
YLR202C	0.00271162203400999	0.022454348689396
YGR214W	0.586665748526062	0.981833052438636
YPR151C	0.07108843397602	0.087744953225068
YOR283W	0.48619696302935	0.658715517104787
YPR002W	0.05665476060796	0.161739586027534
YGL006W	0.784697417122795	0.329078544290013
YPL006W	0.692503441706762	0.675408974703968
YOR293W	0.310430616050166	0.910722388448412
YKR005C	0.060210763674688	0.057906788610048
YCR083W	0.449419165678022	0.421216390146343
YKR067W	0.0260346334159109	0.059557380220242
YMR143W	0.824738444405684	0.993810512129545
YLR297W	0.0186096363444230	0.058996097916014
YML028W	0.02320810979843	0.499868259003051
YCR063W	0.904562629694883	0.994946183551436
YLL001W	0.123958977006304	0.106314390667933
YHL006C	0.177600630411094	0.023161095264692
YPR173C	0.145553281541351	0.301924418154289
YFR024C-A	0.740499712622865	0.538623970538446
YCL047C	0.381321283501687	0.635530783057005
YER068W	0.993400630264417	0.959458835328601
YDR223W	0.607108290213003	0.652947464317259
YMR269W	0.664845116766527	0.995268236243033
YKL053C-A	0.010195800838665	0.0248412941648420
YMR092C	0.537424259802117	0.560499889329056
YDL021W	0.923764021358153	0.903070376118209
YLR143W	0.696484060270738	0.73632322623718
YLR043C	0.09127962107	0.049311802025893
YOL016C	0.772286512333514	0.725372208818717
YDL018C	0.370602661285246	0.312509636580359
YPL176C	0.631433969413562	0.074831947386956
YLL042C	0.520594036879379	0.86616206700197
YJR062C	0.999754382633736	0.986893075323212
YGR054W	0.50923398131304	0.52738595686447
YDL156W	0.130531007172071	0.425912552081567
YDR230W	0.00090265635456499	0.00617955791805502
YMR191W	0.823537453589592	0.651285460354328
YPL019C	0.234606651386649	0.174508795664862
YBL060W	0.14208397382498	0.154647643893395
YML035C	0.00104832494464702	0.00835826767145997
YER188W	0.064882066707554	0.042296791164665
YLR154C	0.674974499140827	0.785092735583211
YDR424C	0.025531569788135	0.073550807711391
YDL136W	0.997894963322624	0.989788808860382
YNL144C	0.00675324301468305	0.017885318874715
YFL010W-A	0.918461997498479	0.848765183160747
YBR019C	0.265484679540189	0.194261730232126
YKL056C	0.773754862691802	0.911803102264956
YAL060W	0.286978962503023	0.6523374666941
YFL025C	0.239525103710633	0.961745981760391
YGR160W	0.872952770304608	0.99659046550551
YLR414C	0.672178135506715	0.0103446551117961
YFL052W	0.46136769730889	0.607702758748282
YOR124C	0.35819461055649	0.308464790749589
YOR332W	0.690006745558935	0.9028503958946
YKR056W	0.207525065867008	0.076215027699138
YDR094W	0.01520854405522	0.055428904275525
YKR098C	0.827412326350236	0.91040623853427
YJL126W	0.123594347374208	0.100236908602684
YBR100W	0.322943318758517	0.049970716421686
YIL133C	0.093797830719843	0.777287132653252
YJL166W	0.000362905291713012	0.00422850187838197
YJL200C	0.562593536109416	0.640360324015447
YBR148W	0.530270553645646	0.704314020585986
YGL211W	0.276798101427518	0.989030637558046
YDR316W	0.457915307002083	0.390490883514281
YFL032W	0.285499685646588	0.439010271121286
YPL033C	0.436997237320712	0.1673295971054
YPL113C	0.628950900421127	0.43950043706193
YKL041W	0.16117974494257	0.379903738230396
YLR377C	0.395426862243524	0.350451582942706
YNL107W	0.513068025469844	0.04369939508485
YIR036C	0.0361397787316630	0.082905572473212
YIL009C-A	0.274099441895968	0.918681591507964
YBL063W	0.476350634409398	0.475337170716161
YDL210W	0.032061246508197	0.038384004799461
YDR479C	0.857462114345667	0.957630961376795
YAL059W	0.887268710243959	0.989791504088992
YKL194C	0.000128674428774955	0.00168802978967697
YFR023W	0.844920182614967	0.788600723325533
YKL096W	0.608527600466971	0.262380358717599
YDR089W	0.528429704102943	0.637334149628786
YMR177W	0.445834975409284	0.306151534145591
YGL160W	0.517285948038639	0.351593010425208
YPL182C	0.373060530089255	0.40625489180343
YLR280C	0.861757855875913	0.768384113804843
YNR005C	0.271017147720371	0.18105510976047
YPL216W	0.672899643633028	0.767343305979516
YJR040W	0.41934010255957	0.358092078756662
YPR119W	0.414604434872564	0.694891733694996
YJR015W	0.502111610107684	0.294704746272165
YIL015C-A	0.1583894664612	0.57908159295927
YDR378C	0.981769708615089	0.98190938247227
YBR113W	0.962812400486228	0.481922385058439
YOL122C	0.516553987510065	0.412132098556319
YBL086C	0.655740497044949	0.404494135544956
YKL176C	0.375836291519211	0.144765447615824
YKR029C	0.061146277921305	0.0353259207069470
YDR249C	0.781926639722892	0.33309625104044
YJR039W	0.425530515345674	0.952132684966194
YNL028W	0.453039601021067	0.524765360559965
YFL041W	0.232165307229326	0.166928794565193
YJL168C	0.942176920532272	0.890095622804698
YOR104W	0.166497051642195	0.159753445361578
YDL174C	0.23224178783592	0.800478387572184
YER091C	0.937138036242766	0.910510970790554
YJL062W	0.0276028643225930	0.068801495995068
YIR024C	0.578878932449295	0.276205473093603
YMR194C-A	0.771298502331294	0.771830871057262
YNL325C	0.72174727999238	0.828621283744922
YLR303W	0.670768218336704	0.493231326441845
YJR008W	0.390324846498642	0.581449440688477
YDL203C	0.745242278501701	0.696016188237229
YCR098C	0.340234189784515	0.246402263712617
YLR279W	0.753859937707387	0.650411428763743
YLR439W	0.000315926077863016	0.00401211800985002
YDR057W	0.0230353821989490	0.0229626498966830
YDR216W	0.081037829412933	0.291291170108702
YIL120W	0.716355990058298	0.488153955165859
YKL130C	0.257602654241071	0.280750301882608
YOR106W	0.694492272404573	0.433735250535037
YPL138C	0.622468890917623	0.396307827493624
YNL021W	0.697983341856691	0.646283716392875
YKR012C	0.53269083282768	0.269324976611115
YNL236W	0.649300177437661	0.394904665145629
YOL054W	0.711431730425241	0.534620613463233
YFR001W	0.617703435566508	0.996692479379293
YNL109W	0.166918106311125	0.13946463944505
YAR031W	0.400378853628194	0.389423640122909
YBR220C	0.145176532783555	0.505792870476923
YOL101C	0.44560002725543	0.147577107936101
YCL027W	0.400379198678804	0.580160573256828
YFR054C	0.474527482304032	0.669291876957869
YHR158C	0.91945016336051	0.975752459816747
YLR318W	0.988528973579826	0.996552327548729
YLR319C	0.562134775017352	0.570500056683526
YKL033W-A	0.564593885417529	0.25131288407892
YNL190W	0.400603422136183	0.0459671927423640
YOL053W	0.198613036149589	0.398105075820736
YHR029C	0.361150445235725	0.173935318111863
YPL091W	0.621515814298051	0.504392009241284
YPR164W	0.041143264196119	0.116325591218139
YDR295C	0.00648686362198203	0.00696972318416
YOR065W	0.000229781521754013	0.00760227944881697
YLR203C	0.00899945284326997	0.00923027102796103
YGR155W	0.515710689846492	0.116514380714499
YGL208W	0.528300220060879	0.929226118324917
YFR049W	0.691053044941538	0.780914021222416
YBR284W	0.742411086395891	0.960219048380365
YMR195W	0.147657385459845	0.174750251141721
YDR108W	0.547994708253172	0.377074775587625
YNR049C	0.724291129188861	0.4662748661241
YDR192C	0.373901939995216	0.481157174479993
YOL112W	0.676863670878631	0.772649335940449
YML109W	0.267921779769508	0.664731759725647
YML102C-A	0.584372727604723	0.919963328691101
YLR342W	0.998189640563093	0.996404529226365
YOL083W	0.0100246918658899	0.17989301120678
YLR335W	0.964870040298322	0.964609929406293
YJR102C	0.220776454003478	0.00665988989817401
YPL089C	0.67435923546229	0.841524097794136
YBR266C	0.696877444624697	0.996732102820934
YPL145C	0.072663782975352	0.296397542437994
YBL028C	0.104704535446213	0.143364449211207
YLR426W	0.723397211376142	0.668935818518078
YBR186W	0.33650521073311	0.372618736257376
YPR053C	0.292978734709489	0.297912475044006
YBR164C	0.381866446753491	0.474949559938369
YIL153W	0.750845121429639	0.298239395539123
YIL045W	0.401086342706052	0.479585223280753
YJR088C	0.139121991462467	0.393019439025723
YKR047W	0.564421515272608	0.542177680351028
YGR104C	0.521953578392212	0.994090810586893
YIL102C	0.278053113889986	0.781746660947815
YLR368W	0.075048214358486	0.022065460707713
YBR268W	0.000608750056207974	0.00333679679254195
YFR030W	0.250757870575701	0.325683841691668
YOR006C	0.962336492476342	0.987479219754852
YBR131W	0.0374318915806980	0.0221679017631570
YAL011W	0.227692860346802	0.0156935809118600
YBR036C	0.397751989640991	0.170401526443045
YBR244W	0.639139873412169	0.512192369899895
YIL055C	0.834232112757985	0.667747147409884
YNL050C	0.0244107017678720	0.125459659789216
YLR436C	0.671474041030268	0.442784663946973
YOR028C	0.567632858440551	0.339662304440071
YBR179C	0.0221005777537	0.042116711915787
YDR282C	0.12389407467821	0.851233012156275
YDR009W	0.55525019576003	0.637262727499713
YJR097W	0.488932274553241	0.564579732059826
YLR351C	0.711125511860602	0.424720291479253
YNL333W	0.35353462110913	0.367596601407942
YAL002W	0.726740539160037	0.239558781521815
YJL095W	0.992278200662448	0.964784710576553
YHR018C	0.383722993180137	0.817874395528301
YDR408C	0.976233806156933	0.762359987406074
YBR126C	0.243336403989777	0.734236345384932
YLR257W	0.0501258355070821	0.05001126666328
YGL202W	0.686841656571738	0.900594541457442
YLR173W	0.257074375662194	0.69980319539025
YJR128W	0.465525060103775	0.358611599751607
YHR195W	0.154035601926742	0.523590557681179
YKR035W-A	0.230772704285942	0.50302616494615
YNL141W	0.490369380457254	0.494567987042526
YPL208W	0.362496664804079	0.336597796042604
YKR090W	0.581572890778557	0.504762068440677
YKL032C	0.52814282086405	0.944768827947464
YEL018W	0.253703535110749	0.299365816362264
YDR121W	0.308093621875442	0.888316284918757
YOR258W	0.993951211453078	0.977212449535919
YDR432W	0.894708757654618	0.373742291356414
YNL233W	0.720934975935004	0.969950653370398
YDL077C	0.522445282782295	0.436752240167839
YOR222W	0.00987214921392299	0.0194111233233270
YOL061W	0.808240526562564	0.808635079476368
YGL104C	0.898045263040636	0.752821576522122
YER152C	0.582393236217211	0.56535817194481
YLR015W	0.761158526568039	0.873015636219736
YHR116W	0.421288350369963	0.820331508382608
YLL046C	0.322826787516198	0.372610614122184
YDR523C	0.000438691475649011	0.00340909328660299
YPL220W	0.821597135368069	0.709423883012272
YHR210C	0.027587040411709	0.059222502160278
YMR114C	0.186299038120502	0.498207463586235
YJL191W	0.272110820682865	0.437019452414388
YPR066W	0.073306209764413	0.0139003818426530
YMR219W	0.841954630770213	0.755920743896326
YLR055C	0.890070503434326	0.706010345251802
YGR017W	0.118575150773568	0.324294765316324
YDR031W	0.494530212284636	0.524252659435184
YJR061W	0.509627650960804	0.75395169904827
YOR213C	0.294972098505889	0.065670768686394
YOL107W	0.458314063561672	0.242642116391598
YEL050C	0.00074994036412801	0.0141276288106800
YFR016C	0.282838839943787	0.070621814517711
YPL236C	0.694639960380084	0.498461845149239
YHR016C	0.601903567523032	0.692162710561397
YOL072W	0.481180505753657	0.903773716827894
YLR322W	0.115804011133877	0.94474575336908
YLR442C	0.456581856277307	0.949578148234256
YGL159W	0.13164866843714	0.070707536766029
YGR109C	0.292635712789324	0.114587797594764
YGL224C	0.539555952514381	0.328746419064543
YBR206W	0.103669343790411	0.300022572699519
YIL017C	0.038503661866941	0.128679827795714
YNL268W	0.23739906773077	0.154047450050228
YDR535C	0.129368517938877	0.114488459679525
YLR396C	0.51426474624818	0.922576093474271
YHR147C	0.944769359296802	0.792609271167971
YDR132C	0.59902367854518	0.528479796697168
YML116W	0.549755197627177	0.725683848433762
YNL084C	0.00278240014718301	0.0262905799286470
YGL066W	0.231160440185409	0.857702129666636
YNR056C	0.53441730626589	0.73654647924196
YDR185C	0.593812874282899	0.682657000123103
YHL043W	0.128352490267961	0.11944264244659
YOR364W	0.851357480288107	0.956779513666616
YBR084C-A	0.745230211413135	0.986775938866357
YAR042W	0.00830667111629302	0.048223572741769
YOR166C	0.857347186660503	0.857765505484947
YHR207C	0.4806825103958	0.385686222024692
YOL086C	0.809372825421641	0.693193804057431
YGR039W	0.871434067095527	0.683162531631429
YER141W	0.000567771665176964	0.00321583763549704
YPR124W	0.0276265776967261	0.819011007011506
YLL053C	0.20508258454061	0.119330035297782
YDR425W	0.552425906377618	0.477956187293013
YBL007C	0.989761350901045	0.974218034183863
YCL064C	0.718928689095332	0.700510740914233
YML076C	0.110598397017496	0.400091579763414
YER174C	0.103870414400122	0.056646826595785
YPL147W	0.374555881365373	0.312172118113975
YML029W	0.651408526149168	0.670916496598358
YCL048W	0.397349753037967	0.298900643227505
YJR154W	0.033976513167559	0.027583986147137
YNR042W	0.032614199686299	0.0117302578195820
YDL240W	0.406571032789532	0.280558284457135
YGL219C	0.212417594497115	0.176042494508787
YGR285C	0.673585702456269	0.995600378295745
YGL031C	0.477432155357721	0.823120868246746
YCR048W	0.730464756229053	0.790627622032843
YCR033W	0.562122365713967	0.283691664765734
YER069W	0.00961208185946905	0.0196199224664910
YGL121C	0.481707316147372	0.172549868981085
YGR124W	0.818202341746656	0.900236818597968
YDR104C	0.362173829636716	0.611644899283123
YDR222W	0.929398163238156	0.909667842428286
YBL067C	0.375761159947345	0.602860190737296
YLR111W	0.579412435043703	0.95500984022164
YLR168C	0.77358649945356	0.33844343116886
YDL019C	0.076871500732898	0.123129536303232
YML034W	0.655746306087638	0.890900245876771
YDL135C	0.534323880146829	0.475580467937234
YPR023C	0.822260798465058	0.426277765278534
YLR042C	0.38994204092765	0.527181115108045
YNL300W	0.896634442093692	0.814069106949714
YMR011W	0.390241981597751	0.754974720231822
YIR039C	0.102024350135016	0.295776856958004
YPR018W	0.043370691865822	0.800625140287622
YEL072W	0.217159684209481	0.554965998191012
YKR059W	0.127833291615714	0.139908836761659
YIL152W	0.706274353321429	0.263199404988254
YGR273C	0.444702068875295	0.393649245891107
YDL020C	0.052728144722082	0.224117671883383
YOL084W	0.158997316207757	0.170808461675786
YOR123C	0.233764277246408	0.330521110194455
YBR032W	0.49254945620115	0.369562150328149
YBR050C	0.70970744948576	0.337500229940626
YGL080W	0.730606526283601	0.71487757004179
YNL202W	0.968002529502528	0.906950944226471
YDL191W	0.106365424361756	0.760302928438682
YJL186W	0.770701805153456	0.722377388568466
YER163C	0.676043658103761	0.940238086889624
YLR262C-A	0.64008331254179	0.690047319015418
YER132C	0.352860507168457	0.514174576945947
YPL116W	0.819737788473425	0.526135360363255
YPL140C	0.411110341422013	0.398217900804192
YGR295C	0.592137593829179	0.374083066087056
YBR069C	0.917098101665223	0.880833312886103
YML016C	0.045923462247807	0.127038791518937
YGR077C	0.415054590656381	0.217828020802678
YKR084C	0.337983576571064	0.619884242398175
YHR077C	0.39827441312702	0.90758680284541
YDR512C	0.00431706921816399	0.00721041502013997
YKR073C	0.768968513986344	0.884132179826345
YPL257W	0.364230461451695	0.448214779032706
YOR021C	0.418494367188136	0.646898616096896
YPR012W	0.177709577139338	0.1926901097071
YBR021W	0.481483656011792	0.145880781705245
YJR142W	0.684635858042181	0.277876892464177
YPL148C	0.37368862290786	0.185733587124445
YOR235W	0.721237522575885	0.931249831372274
YNL138W	0.10576814427502	0.09065261323826
YGL110C	0.818448134027801	0.887346878985401
YDL051W	0.746526788186621	0.895384234960327
YDR179W-A	0.0302382027446710	0.062295673752158
YGL263W	0.107655413706535	0.161373298842116
YBL102W	0.342334379168384	0.35742598606962
YMR242C	0.483919237107834	0.99486035575704
YIL038C	0.480275591637905	0.981556572290767
YGR282C	0.238499036882177	0.125653735564803
YEL043W	0.271912509338771	0.020525693804743
YMR077C	0.148532569963119	0.00422219477696595
YPL183C	0.710340617101801	0.423027384189309
YKL031W	0.0783263638949	0.326565840323687
YNL068C	0.00268022778303001	0.023277649722644
YPL186C	0.580084454778088	0.668674891171352
YGR204W	0.290006500040277	0.15569767576228
YJL169W	0.713420443770955	0.977392004531614
YAL043C-A	0.00184203835945396	0.005294799940605
YOL095C	0.00870497938106995	0.025404619454249
YDR146C	0.2685697319241	0.560670989570927
YBR112C	0.5443697426834	0.991689208588657
YPL158C	0.953717051500586	0.963304804218065
YJL105W	0.435055623511966	0.490846010997608
YBL081W	0.419891321677141	0.126291868262824
YDR248C	0.728580531717409	0.873579582232321
YFL040W	0.229453471494616	0.39469850156813
YDL202W	0.027810436281105	0.0182174827070520
YDL100C	0.506357862310564	0.907090979918813
YDR337W	0.773948079545812	0.600688592695731
YOR049C	0.661458812276957	0.136366571236098
YMR206W	0.314308773344277	0.667339299840848
YLR216C	0.538600278057352	0.1419838951859
YKL123W	0.639719953912099	0.763573776028397
YMR017W	0.567381725398842	0.427982567557597
YDR217C	0.0143783431351540	0.072806049775674
YKL131W	0.07628838677004	0.06599556383472
YDR441C	0.00538878644736296	0.16040638290482
YKR033C	0.18712176483624	0.746078432233588
YNL020C	0.347703872245089	0.348796816720457
YOR101W	0.502465378500428	0.644004906289761
YLR290C	0.876239042452047	0.698289952438687
YER090W	0.259740640758806	0.099318234548934
YIL123W	0.806359872909645	0.567235264113818
YMR316C-A	0.028573677815804	0.032029074690206
YMR246W	0.206364935189746	0.478257589449499
YMR035W	0.00207555001214299	0.00362097676412199
YDR231C	0.000520740733084946	0.00332180814500005
YLR352W	0.893792693547641	0.450740088134142
YJL112W	0.736450300939815	0.818751442089178
YCR015C	0.90130481843311	0.702511139526983
YOR178C	0.55345854144533	0.065030909408138
YHR152W	0.894480719582272	0.609664892986749
YKR011C	0.042943858147887	0.036179059278284
YOR274W	0.0212274635281920	0.064445816535117
YDR159W	0.070169124196243	0.582603263828092
YMR173W	0.885284551642197	0.441799437213185
YNL193W	0.566554284442454	0.239661231901937
YPL163C	0.088048183639219	0.20220480339369
YMR151W	0.0378164805082100	0.025870659118164
YBL070C	0.540249350105171	0.333312889117789
YML123C	0.017562102523197	0.284830986470505
YJL043W	0.699711912729913	0.779959599314929
YDR107C	0.700554597329785	0.516356426525892
YOR165W	0.511531205470872	0.755723661827612
YMR163C	0.40263744416645	0.724058944328216
YPR013C	0.246540440498815	0.252995303597681
YPR005C	0.174637514037339	0.148842945995367
YKL157W	0.793212762857672	0.703532853162299
YBR003W	0.00996202361703402	0.010581108731064
YDR200C	0.718058705902563	0.912330132225414
YPL050C	0.990899508764357	0.983416807202281
YBR068C	0.267845827275702	0.0401182025096301
YDR279W	0.548376749847163	0.570820354317868
YDL113C	0.342358908958996	0.643075985535037
YNL011C	0.999552951132573	0.994204107964329
YDR357C	0.307900936603744	0.189003700109275
YDL099W	0.202261532111823	0.322670393850942
YGL007W	0.364176460806369	0.292696572417607
YGL226C-A	0.019886640419154	0.070345111381426
YML090W	0.876913586661408	0.733018043345958
YBR130C	0.463510724443713	0.159447589813453
YJR021C	0.825407027371437	0.731233600908659
YIL054W	0.36527689374222	0.486657200120345
YDR463W	0.39242571755578	0.511355422372662
YIL001W	0.309406592255602	0.287580118017165
YAL010C	0.0450095296599770	0.166475067201805
YIL154C	0.72772353784063	0.755947191528845
YPL149W	0.310895002524878	0.0348547557653170
YIL047C	0.976423601513156	0.969003010904278
YIL101C	0.830652353345954	0.856456369894473
YBR165W	0.440672866837023	0.244789869496597
YLL019C	0.261576067455755	0.572439857785058
YLR183C	0.833905558063962	0.611522203357364
YGR170W	0.575085843020115	0.443135498749029
YHR075C	0.089571144008165	0.061141008336345
YOR208W	0.481936381630298	0.383515974957081
YNL142W	0.322361530991154	0.353151966101055
YGR076C	0.000673787334054987	0.008077715123877
YKL147C	0.42815201495915	0.538840045136282
YMR198W	0.239884754831415	0.514845704982234
YEL067C	0.27834672306818	0.691076115417977
YJR129C	0.496961883037969	0.639269146233295
YDR281C	0.840550071405757	0.44289928031691
YGL203C	0.670284565225266	0.682481446854719
YIL149C	0.824417649754678	0.87502558200198
YDR008C	0.085293265043648	0.583093728713704
YLR200W	0.688831160419683	0.980638650095508
YGR138C	0.514903667345352	0.725867836788908
YLR258W	0.192664672805408	0.07635266013164
YBR178W	0.0307277546448120	0.0543055048088
YNL200C	0.584240240922574	0.485387308995826
YNR015W	0.441649574655987	0.373912881762514
YJR098C	0.558610366977876	0.763710601169553
YBR127C	0.114040075436893	0.0297084345762
YOL098C	0.232858118459668	0.411663171417992
YLR350W	0.76140380610779	0.711613904584813
YAL061W	0.594490894238184	0.774804820824582
YDR095C	0.74696801616033	0.562309497005376
YGR163W	0.648260618777104	0.321987521755516
YGL126W	0.231752539725823	0.168795551585264
YLR018C	0.279408867516028	0.570153904376005
YIL130W	0.254425487551157	0.32844293486942
YOL160W	0.067663433927082	0.071733853298821
YFL053W	0.532930481155598	0.344164107477205
YDR368W	0.440026676202339	0.288164493131422
YBR101C	0.917596829546644	0.919707986089117
YMR299C	0.18537483722247	0.133944092423469
YJR050W	0.980784133181106	0.96471716032195
YOR156C	0.436984760963576	0.5233780935397
YJR018W	0.29687144409629	0.93693475700201
YDL211C	0.213259173860962	0.260884646482504
YDR375C	0.000153770749146021	0.00183796558277705
YIR001C	0.202307417358723	0.08154934772611
YIL014W	0.583427320725631	0.519896220672457
YBR149W	0.333682147320369	0.093533569842084
YGL210W	0.317926716778264	0.269469200836008
YNL179C	0.655994157778197	0.350291129550892
YCR020C-A	0.322758426372491	0.299559769513772
YLR376C	0.609279947997757	0.054746112998708
YLR281C	0.917644950957511	0.892430477163069
YNL066W	0.69673979165288	0.347620972250653
YPL112C	0.377405057498649	0.372712679392505
YPL030W	0.020026649297468	0.167108563683055
YAL058W	0.973673588259943	0.994169494797887
YDR452W	0.00462487441690196	0.022898107683499
YDR319C	0.283781093364908	0.616370833418682
YFL033C	0.62366839446995	0.316992789498756
YOL099C	0.06477326299452	0.0389418994582950
YIL094C	0.451338901984755	0.887882766650342
YHR037W	0.034244501659451	0.346144869096086
YJL098W	0.487890747219033	0.728289185081959
YKL137W	0.106912986785344	0.30990023444667
YFR017C	0.576264616575753	0.819529747005372
YAR023C	0.353173589855434	0.615094065228754
YIR021W	0.994488460902875	0.954927010250494
YML108W	0.223948912977534	0.512370127693063
YHR017W	0.759102311317056	0.55546539968237
YOL044W	0.801391130243272	0.465990255590451
YDR534C	0.276925929971188	0.165205969405522
YMR310C	0.150320020510324	0.656864781093599
YOL028C	0.591596627652094	0.729789292974751
YNR057C	0.19185454989964	0.123242784520367
YDR186C	0.773741814005899	0.566006399864722
YBR103W	0.0145532887874740	0.02046723814841
YML117W	0.405964081333008	0.220709216940608
YGL067W	0.609636548933022	0.544440184954497
YCL010C	0.879665068599739	0.935887807049739
YGR189C	0.368575033407003	0.28780261189241
YHL042W	0.00199599543413198	0.0101981718768090
YNL278W	0.393218295147934	0.430739091489157
YIR003W	0.783342307134899	0.242516705138079
YOR069W	0.201275974212581	0.115156498304247
YKR001C	0.888539370338702	0.843583151333292
YER140W	0.057760383831945	0.04966907358496
YOR363C	0.556891740871012	0.29606322974282
YNL087W	0.680676722537085	0.479029020865549
YOR100C	0.063862247193436	0.03737001853539
YPL121C	0.359537588629984	0.307974071965477
YNL223W	0.081537963383043	0.235620175219307
YBR227C	0.0532713028774801	0.055985755944297
YLR176C	0.96498887586618	0.914095309542781
YBR278W	0.943596508357089	0.95780783996503
YOL108C	0.625085896963303	0.53720758305189
YFR055W	0.468295500652195	0.549767159826169
YHR157W	0.384095690574944	0.590842054587029
YOR067C	0.967163848168652	0.964448914631899
YDR296W	0.000560524365913029	0.00367399260388901
YGL232W	0.460563153111131	0.360814300860617
YPL107W	0.723019230165903	0.880016313736797
YPR091C	0.499810299457962	0.182130951337563
YGR141W	0.528041573186534	0.655803220133385
YAR030C	0.409093421740181	0.069707482634987
YIL030C	0.337607481215796	0.117090905609224
YIL116W	0.989213747910433	0.906859117687863
YOL100W	0.000430303618730976	0.00177085353006901
YPR131C	0.617776503024785	0.965860866746342
YPR050C	0.373429446599308	0.205479282425215
YGR270W	0.403518778607369	0.058031174194142
YLR194C	0.649900776398028	0.558833800334165
YLR334C	0.219703936630168	0.472281918038555
YDR191W	0.691259227362043	0.631770728370277
YJR103W	0.24482136407601	0.37065333745792
YPR046W	0.25463176017141	0.183738718032816
YHR028C	0.949623877430792	0.932735983680623
YFR048W	0.229502929043137	0.366570853733029
YBR287W	0.296005043000607	0.390267129167977
YNR037C	0.000443940855761049	0.00255556603787099
YOL113W	0.690227272170884	0.359410616781487
YCL024W	0.422327659736876	0.583379001892711
YLR343W	0.357755430093855	0.223301963409855
YMR307W	0.916063350284003	0.996412276752564
YPL271W	0.619598296196703	0.681715144935137
YHR137W	0.406455749755284	0.384657672294818
YNL160W	0.114261339463122	0.24523498161152
YBR230C	0.676064237049846	0.777262471398348
YNL252C	0.00398544527325195	0.0119408650613539
YBR187W	0.601789734993089	0.571706072823994
YNL046W	0.274278904672699	0.716086041077006
YGL248W	0.524706759258552	0.751487264726801
YKL197C	0.262132293039777	0.162972787095427
YMR201C	0.00995945897040196	0.041844352672703
YOL006C	0.244915166480245	0.00477359390362297
YCR003W	0.00061199327334005	0.00489044748814405
YOR342C	0.374785599704647	0.682519888039375
YMR316C-B	0.203119650864706	0.334302718535756
YER020W	0.654368089020085	0.846694114365437
YER162C	0.358457788067926	0.135605715250257
YNL255C	0.550069284184731	0.791089401487527
YDR511W	0.167100999431345	0.712484408704057
YML011C	0.471117152445471	0.870956279856582
YNL201C	0.671374667463445	0.119040168967499
YDL190C	0.748496436327185	0.948050283648197
YCR028C-A	0.16531866157357	0.086291832226501
YMR210W	0.464794016054035	0.731585817573826
YBR051W	0.107084178127419	0.046942590042504
YDR043C	0.802099600168596	0.939600811451348
YGL041C	0.965223751427293	0.968266666130505
YER075C	0.577226668714954	0.599812458287292
YJL187C	0.217044566435753	0.236712919348327
YEL008W	0.174787987269617	0.185934218601169
YEL015W	0.00695452797760299	0.0233954292898860
YBL103C	0.04105264437098	0.0105836323691300
YEL040W	0.550645216479031	0.693762136493699
YKR085C	0.000231940746141968	0.00184630914005102
YPL029W	0.00235702410088601	0.00649323358031695
YBR020W	0.926436319009862	0.773637718340829
YLR418C	0.636370006130375	0.669474787951123
YLR224W	0.503468863990128	0.431316806049248
YDR112W	0.545921820510454	0.144406303105401
YLR063W	0.705140469250305	0.666898034232773
YER059W	0.0257437816785619	0.0145637109504870
YMR243C	0.676031399986343	0.503112458024491
YPL230W	0.617204970936069	0.938043301114718
YOR085W	0.957759117600356	0.988934088040454
YOR071C	0.72363250424648	0.472636817999511
YLR271W	0.378212032719564	0.103298239628398
YBR289W	0.796768639923658	0.994752921678792
YHR139C	0.339712808089604	0.374798335160913
YOR132W	0.667026388732096	0.480228680105315
YBL025W	0.790204702541507	0.991052961138225
YPL048W	0.633003496199105	0.284753359745223
YOR265W	0.641478988857544	0.603525931167575
YDR126W	0.822189140197095	0.713846447228475
YLR388W	0.904613801416896	0.986537894636852
YOR023C	0.109122241615328	0.274702776342708
YKL212W	0.112302314293905	0.40065318628764
YJL071W	0.038692218343937	0.035625171387173
YGL167C	0.2137571716126	0.276739627718938
YHR115C	0.863404218858825	0.741125193637996
YOR223W	0.631797065914413	0.225471301359662
YER124C	0.283918909439869	0.435085943346851
YOR230W	0.11015257668685	0.027557623538374
YPL188W	0.327078263751785	0.0147624684162160
YPR188C	0.209684285367279	0.301272697081275
YIL053W	0.748173735740703	0.079456674619336
YDL074C	0.926701028518904	0.963544798767923
YER153C	0.0317566556227870	0.0149874733188660
YOR374W	0.891106831149132	0.805343565882682
YJL190C	0.496335518096958	0.403007028349423
YKL001C	0.550043617945891	0.811805842869859
YLL025W	0.179025635113581	0.123874874634109
YCL007C	0.032981468823597	0.214986648101974
YGL107C	0.000455853422178021	0.00230074040157402
YOR269W	0.168366995546733	0.171866539497234
YPL256C	0.060697231785734	0.04912838747049
YDR520C	0.0292913075472691	0.040616643250178
YDR433W	0.197223317348932	0.341648207382714
YLL049W	0.760288229498726	0.896616702830891
YMR221C	0.513127308505232	0.504038167569483
YBL049W	0.0198957417053039	0.123164464883945
YGR016W	0.34444118802422	0.492545929147813
YEL053C	0.39607996638396	0.138915980406972
YNL004W	0.825917816195888	0.605499051006942
YMR280C	0.45127920393797	0.700097353012468
YPR166C	0.00735810871013598	0.00720700156755105
YJL042W	0.951571913149027	0.168764433881399
YER037W	0.614578870905359	0.78813092270095
YPL037C	0.709254866528318	0.0424565094203539
YER057C	0.736106912330798	0.800087549044061
YCR092C	0.234968945857097	0.525560921162422
YMR156C	0.403217372002155	0.421750432717095
YPL177C	0.849670521773915	0.946615713895159
YCR014C	0.332992325668508	0.465138309850146
YHR021C	0.979687384493274	0.997722306282536
YGL024W	0.193439873319898	0.968012964609738
YKR010C	0.282652234349567	0.334301354547832
YMR034C	0.20899617856721	0.313634317272173
YLL010C	0.793635227085571	0.229431818511957
YMR058W	0.334819369424417	0.929433265417268
YDR061W	0.715729888918724	0.747319135224225
YKR100C	0.432702193929034	0.483504350956759
YOR290C	0.647730721248035	0.976788000523571
YKL114C	0.667818051977849	0.139456965106236
YBL071C	0.718091381600383	0.588377664880904
YML024W	0.000606331777121993	0.15215210273764
YOL119C	0.438153964694595	0.07364306154349
YJR077C	0.0137150529960141	0.0231735032628900
YCR081W	0.893344080318222	0.993523945407998
YDR423C	0.613448069151294	0.284638485496378
YPR106W	0.811822425992732	0.897770134646183
YFR015C	0.562721823140135	0.509844225763115
YDR276C	0.806603707847407	0.586916484771619
YGR261C	0.513719473056211	0.262622321552842
YER068C-A	0.475436857194471	0.458018863934205
YGR180C	0.125015161927523	0.0197018348607590
YDR158W	0.230751737758114	0.20466934084918
YOR111W	0.048403068483556	0.091179200136589
YMR116C	0.283464068163223	0.98589922807927
YOL019W	0.788801868673295	0.807369535130846
YOR164C	0.675279281078686	0.785789775652868
YLR107W	0.37362983609292	0.650478499397863
YMR073C	0.458842953096259	0.837985802638566
YDR256C	0.180334678222144	0.385747343064814
YDR451C	0.324707672549032	0.270037841697589
YGR283C	0.560789174131019	0.826425301309962
YDL052C	0.30049308420366	0.142600649790037
YER175C	0.466753254129178	0.534427461008802
YKL135C	0.692550878409116	0.867459049595347
YMR174C	0.380270638103498	0.136319222851171
YCR049C	0.521494472947636	0.463298476493301
YLR429W	0.55469068838015	0.279177790051457
YDL183C	0.081095376223584	0.169986510678993
YHR049C-A	0.445345308906933	0.342897602018151
YDR032C	0.447176115707252	0.286506364856578
YGR061C	0.597938613522828	0.933328548319194
YLL007C	0.927829099825486	0.9504078467131
YLR052W	0.759513096860932	0.934202157611882
YCR032W	0.637025860051141	0.270026131990637
YKL198C	0.413359420477511	0.134084891340709
YER011W	0.581834010750723	0.25736807022481
YDR105C	0.9139943973518	0.768871841767613
YLR441C	0.785957992453085	0.940416311742809
YLR432W	0.0194376012984550	0.00707249374934005
YBL066C	0.8317975128593	0.6642746357624
YPL241C	0.811482768791552	0.836781632099896
YGR196C	0.243752636614319	0.503733933662938
YPL071C	0.201008301164497	0.197342360360574
YDR169C	0.282026194464811	0.583857427217056
YLR098C	0.690742993471963	0.329634987793731
YNR041C	0.000133663404307982	0.00268151285724605
YPR022C	0.00503839514559601	0.0194201190262250
YGR272C	0.490448271859647	0.998069821409131
YDL023C	0.026640549856934	0.038662154766678
YIR038C	0.057328724017387	0.147788731812879
YDL134C	0.99957448411961	0.994352140759258
YEL071W	0.418094524034793	0.529405390890536
YKR058W	0.580363818745188	0.247053168185352
YBR033W	0.15320490341421	0.09443778058397
YPR038W	0.590118465620806	0.406133674343035
YFL050C	0.669269222588983	0.547787621403768
YDR369C	0.099305465338376	0.164958415920623
YBR106W	0.828014577409022	0.993652570238021
YKL132C	0.099475328811171	0.079445516199325
YBL093C	0.91773366028139	0.989606493529592
YKL054C	0.05101915969987	0.966734200580107
YAL062W	0.486891448253157	0.499905037463415
YLR390W-A	0.545277175964524	0.486068880670397
YNL271C	0.572873758582083	0.926495830203542
YGR227W	0.6972508555939	0.279821255528091
YDR258C	0.35852273423039	0.310955342840662
YDL034W	0.091628681946846	0.053321059589978
YJL124C	0.960004965596405	0.731675883563546
YOR076C	0.814774875089412	0.736165993038931
YDR179C	0.24306100377048	0.775724953689618
YLR253W	0.413364091733253	0.072359117474091
YKL023W	0.76199810404346	0.93694594994882
YHL045W	0.58325102349929	0.128297656218667
YJR051W	0.945273891449014	0.897842294631908
YKL094W	0.208633916549964	0.196025100691089
YOL030W	0.524680439666275	0.835086156334885
YDR261C	0.448553384876109	0.234453422550963
YIL131C	0.665464815172124	0.96999926815704
YKL143W	0.596217542916834	0.994573101031986
YKL201C	0.553806978073073	0.486684620371947
YBR146W	0.747398908582592	0.864404640133221
YOR270C	0.481940335203149	0.00252538621916498
YDR318W	0.603578933411838	0.526360144359915
YFL034W	0.201995117163534	0.14733026077115
YDR374C	0.18569198754982	0.193120788329239
YHR061C	0.343475013447706	0.483764232590907
YDR453C	0.256976901859058	0.666790070837775
YER080W	0.160176027213235	0.53450828593764
YLR235C	0.111773803815305	0.085240384723784
YJL164C	0.556420944129623	0.071161552299906
YNL125C	0.874047726250576	0.731003460298905
YNL065W	0.812515180161791	0.255666471646593
YJR019C	0.172721533649876	0.050587810874714
YNL030W	0.119533831270486	0.182414371887922
YJR135C	0.966445102893076	0.848776924869567
YDR321W	0.143072460957838	0.129492636919376
YFR032C-A	0.660110658122701	0.969272791328308
YGL213C	0.03121235466979	0.688663725222989
YDR147W	0.652937917882468	0.653979544251667
YHR200W	0.12318723610195	0.06837049817591
YMR031C	0.636041353771922	0.903552264108067
YBL080C	0.00100649348145498	0.00520361978752804
YOR097C	0.747803988124225	0.82359139953263
YGR205W	0.732554646984876	0.576612898372515
YDL069C	0.0367171799870170	0.31043916972452
YMR136W	0.916626666026965	0.919251451257092
YDL083C	0.364151997149646	0.438155205126561
YJL051W	0.462812118012082	0.792684583385615
YPL180W	0.896671479333558	0.923677989606724
[truncated: 2,612 more rows]
