# Supplementary material for: Genome-Wide Fitness and Expression Profiling Implicate Mga2 in Adaptation to Hydrogen Peroxide
Source: PLoS Genet. 2009 May 29;5(5):e1000488. doi: 10.1371/journal.pgen.1000488 (PMC2676504; doi:10.1371/journal.pgen.1000488)
Supplement: Dataset S2 — Enrichment Summary: Differentially expressed or sensitive members of each significantly over-represented condition or transcription factor target set mentioned in the study. (0.04 MB TXT) [file pgen.1000488.s011.txt]

Response to oxidative stress/0.1mM_Expression
	ORF	Locus	ln(ratio)_0.1mM(wt)	pval_0.1mM(wt)
	YDR513W	GRX2	-0.210634	9.57969045201068e-07
	YKR066C	CCP1	-0.175972	5.43964157073695e-06
	YDR353W	TRR1	-0.2011	1.85009474129583e-06
	YDR453C	TSA2	1.136647	2.01999528215424e-11
	YML028W	TSA1	-0.528803	1.30007116183606e-12
	YJR104C	SOD1	-0.52713	1.21369581052022e-12
	YHR008C	SOD2	-0.325825	2.14804507514543e-10
	YLR109W	AHP1	-0.591829	1.14105391801900e-11
	YBR244W	GPX2	-1.127147	4.44089209850063e-16
	YBL064C	PRX1	-0.207103	9.54173155709448e-07
	YJL101C	GSH1	-0.507472	1.05249142734465e-12
Ergosterol metabolism/0.1mM_Expression
	ORF	Locus	ln(ratio)_0.1mM(wt)	pval_0.1mM(wt)
	YGR060W	ERG25	0.379851	3.95396104746482e-08
	YHR007C	ERG11	0.221574	7.17682319928414e-06
	YER044C	ERG28	0.226857	9.17213984952259e-06
Fatty acid metabolism/0.1mM_Expression
	ORF	Locus	ln(ratio)_0.1mM(wt)	pval_0.1mM(wt)
	YGL055W	OLE1	0.639446	2.06316075335167e-11
	YOR377W	ATF1	0.341826	6.55167626373299e-07
	YJL196C	ELO1	0.285564	5.14279207219914e-07
	YKL182W	FAS1	0.379499	9.191336713954e-08
	YPL231W	FAS2	0.247137	8.0339044969957e-06
Zinc homeostatis/0.1mM_Expression
	ORF	Locus	ln(ratio)_0.1mM(wt)	pval_0.1mM(wt)
	YJR104C	SOD1	-0.52713	1.21369581052022e-12
	YOL101C	IZH4	0.537251	4.98649455060729e-10
	YDR492W	IZH1	0.346753	9.77067728946679e-08
	YOL002C	IZH2	0.323799	8.84687173519083e-08
Rox1 targets/0.1mM_Expression
	ORF	Locus	ln(ratio)_0.1mM(wt)	pval_0.1mM(wt)
	YER014W	HEM14	0.218248	6.82563564335936e-06
	YJL026W	RNR2	0.667552	3.33157301746212e-09
	YHR193C	EGD2	-0.190356	6.22866811583744e-06
	YHR007C	ERG11	0.221574	7.17682319928414e-06
	YDR303C	RSC3	-0.175315	3.42928812302468e-06
	YPR015C	YPR015C	0.31822	1.33336119034766e-07
	YPR065W	ROX1	-0.431451	1.58033586217243e-11
	YJR150C	DAN1	-0.311109	2.34643271479484e-09
	YGR060W	ERG25	0.379851	3.95396104746482e-08
	YGL055W	OLE1	0.639446	2.06316075335167e-11
	YER044C	ERG28	0.226857	9.17213984952259e-06
	YML028W	TSA1	-0.528803	1.30007116183606e-12
	YGR180C	RNR4	0.741022	1.99132056732942e-07
	YBR072W	HSP26	0.368326	9.8151434000382e-06
	YLR327C	TMA10	0.696197	3.47972687331222e-08
	YOR377W	ATF1	0.341826	6.55167626373299e-07
	YLR256W	HAP1	0.260244	1.17353582573809e-06
	YGR161C	RTS3	0.245392	7.3480673506987e-06
	YOR226C	ISU2	-0.247685	1.68028537750331e-08
	YIL066C	RNR3	0.951766	4.0848779914171e-10
	YIL101C	XBP1	0.216388	6.72131911783058e-06
	YDR453C	TSA2	1.136647	2.01999528215424e-11
	YJR104C	SOD1	-0.52713	1.21369581052022e-12
	YEL047C	YEL047C	0.433113	2.02299330176459e-07
	YDR044W	HEM13	0.579299	6.28978757966081e-10
Mga2 targets/0.1mM_Expression
	ORF	Locus	ln(ratio)_0.1mM(wt)	pval_0.1mM(wt)
	YGL055W	OLE1	0.639446	2.06316075335167e-11
	YOL101C	IZH4	0.537251	4.98649455060729e-10
	YKL182W	FAS1	0.379499	9.191336713954e-08
	YOR377W	ATF1	0.341826	6.55167626373299e-07
	YDR492W	IZH1	0.346753	9.77067728946679e-08
	YJL196C	ELO1	0.285564	5.14279207219914e-07
	YMR246W	FAA4	0.335957	5.33868457330833e-07
	YOL002C	IZH2	0.323799	8.84687173519083e-08
Yap1 targets/0.1mM_Expression
	ORF	Locus	ln(ratio)_0.1mM(wt)	pval_0.1mM(wt)
	YPR015C	YPR015C	0.31822	1.33336119034766e-07
	YML028W	TSA1	-0.528803	1.30007116183606e-12
	YBR072W	HSP26	0.368326	9.8151434000382e-06
	YLR108C	YLR108C	-0.771421	1.28785870856518e-13
	YPL061W	ALD6	-0.216762	1.39076031546725e-06
	YOR226C	ISU2	-0.247685	1.68028537750331e-08
	YBR244W	GPX2	-1.127147	4.44089209850063e-16
	YDR513W	GRX2	-0.210634	9.57969045201068e-07
	YEL047C	YEL047C	0.433113	2.02299330176459e-07
	YBL064C	PRX1	-0.207103	9.54173155709448e-07
	YIR034C	LYS1	0.236803	4.19580177302148e-06
	YNL084C	END3	-0.215036	3.14545954283041e-07
	YGR060W	ERG25	0.379851	3.95396104746482e-08
	YKR076W	ECM4	0.279174	2.66082978761517e-07
	YHR008C	SOD2	-0.325825	2.14804507514543e-10
	YMR186W	HSC82	-0.417088	3.40727446257461e-11
	YJR048W	CYC1	-0.363675	2.00257366245182e-10
	YKR052C	MRS4	-0.200836	4.51421164004984e-07
	YOR248W	YOR248W	-0.196809	1.16584991494140e-06
	YJL101C	GSH1	-0.507472	1.05249142734465e-12
	YDR353W	TRR1	-0.2011	1.85009474129583e-06
	YLR109W	AHP1	-0.591829	1.14105391801900e-11
	YPR065W	ROX1	-0.431451	1.58033586217243e-11
	YGR180C	RNR4	0.741022	1.99132056732942e-07
	YOR374W	ALD4	-0.254468	1.86288193759765e-08
	YDR032C	PST2	0.302127	3.56100250398228e-07
	YHR013C	ARD1	-0.185866	2.40523977457219e-06
	YLR327C	TMA10	0.696197	3.47972687331222e-08
	YKL071W	YKL071W	0.292367	3.44310874700327e-07
	YMR090W	YMR090W	0.349175	4.76117337999682e-07
	YDR453C	TSA2	1.136647	2.01999528215424e-11
	YOR264W	DSE3	-0.26568	6.50105225208364e-09
	YDR533C	HSP31	0.228025	8.42124653743781e-06
	YNL327W	EGT2	-0.344022	1.16980192199634e-09
	YKR066C	CCP1	-0.175972	5.43964157073695e-06
	YIL117C	PRM5	-0.181755	2.84269109374069e-06
	YOL151W	GRE2	-0.445479	8.81844597344639e-11
	YPL240C	HSP82	-0.20248	9.71623372758579e-07
	YLR256W	HAP1	0.260244	1.17353582573809e-06
	YOR298C-A	MBF1	-0.280876	1.30893921257424e-08
	YIL066C	RNR3	0.951766	4.0848779914171e-10
	YDL168W	SFA1	-0.186887	4.16751850673691e-06
	YJR104C	SOD1	-0.52713	1.21369581052022e-12
Msn2/4 targets/0.1mM_Expression
	ORF	Locus	ln(ratio)_0.1mM(wt)	pval_0.1mM(wt)
	YDR513W	GRX2	-0.210634	9.57969045201068e-07
	YKR066C	CCP1	-0.175972	5.43964157073695e-06
	YLR109W	AHP1	-0.591829	1.14105391801900e-11
	YBR241C	YBR241C	0.233086	7.02232782978651e-06
	YJL101C	GSH1	-0.507472	1.05249142734465e-12
	YKR052C	MRS4	-0.200836	4.51421164004984e-07
	YGR101W	PCP1	0.240869	8.78307872798079e-06
	YKL151C	YKL151C	0.23932	2.10724537919038e-06
	YIR036C	IRC24	0.229484	4.00132425160127e-06
	YFR053C	HXK1	0.458649	3.76346135033678e-07
	YBR072W	HSP26	0.368326	9.8151434000382e-06
	YPL240C	HSP82	-0.20248	9.71623372758579e-07
	YHR008C	SOD2	-0.325825	2.14804507514543e-10
	YOL151W	GRE2	-0.445479	8.81844597344639e-11
	YMR090W	YMR090W	0.349175	4.76117337999682e-07
	YIL066C	RNR3	0.951766	4.0848779914171e-10
	YDR032C	PST2	0.302127	3.56100250398228e-07
	YKR076W	ECM4	0.279174	2.66082978761517e-07
	YOR374W	ALD4	-0.254468	1.86288193759765e-08
	YDR453C	TSA2	1.136647	2.01999528215424e-11
	YML058W-A	HUG1	1.45848	1.98841609844180e-10
	YDR533C	HSP31	0.228025	8.42124653743781e-06
	YEL047C	YEL047C	0.433113	2.02299330176459e-07
	YBL064C	PRX1	-0.207103	9.54173155709448e-07
	YDR513W	GRX2	-0.210634	9.57969045201068e-07
	YLR109W	AHP1	-0.591829	1.14105391801900e-11
	YBR241C	YBR241C	0.233086	7.02232782978651e-06
	YJL101C	GSH1	-0.507472	1.05249142734465e-12
	YDR492W	IZH1	0.346753	9.77067728946679e-08
	YKR066C	CCP1	-0.175972	5.43964157073695e-06
	YGL055W	OLE1	0.639446	2.06316075335167e-11
	YKL151C	YKL151C	0.23932	2.10724537919038e-06
	YIR036C	IRC24	0.229484	4.00132425160127e-06
	YOR374W	ALD4	-0.254468	1.86288193759765e-08
	YFR053C	HXK1	0.458649	3.76346135033678e-07
	YBR072W	HSP26	0.368326	9.8151434000382e-06
	YPL240C	HSP82	-0.20248	9.71623372758579e-07
	YHR008C	SOD2	-0.325825	2.14804507514543e-10
	YOL151W	GRE2	-0.445479	8.81844597344639e-11
	YMR090W	YMR090W	0.349175	4.76117337999682e-07
	YIL066C	RNR3	0.951766	4.0848779914171e-10
	YDR032C	PST2	0.302127	3.56100250398228e-07
	YKR076W	ECM4	0.279174	2.66082978761517e-07
	YDR453C	TSA2	1.136647	2.01999528215424e-11
	YML058W-A	HUG1	1.45848	1.98841609844180e-10
	YDR533C	HSP31	0.228025	8.42124653743781e-06
	YEL047C	YEL047C	0.433113	2.02299330176459e-07
	YBL064C	PRX1	-0.207103	9.54173155709448e-07
Yap1 targets/0.1mM->0.4mM_Expression
	ORF	Locus	ln(ratio)_0.1mM->0.4mM(wt)	pval_0.1mM->0.4mM(wt)
	YPR015C	YPR015C	0.722479	5.97407678881723e-11
	YNL208W	YNL208W	0.405168	1.08367756990191e-07
	YOR315W	SFG1	-0.435739	5.43860256829731e-09
	YER070W	RNR1	0.398657	6.1128827555379e-08
	YER035W	EDC2	0.441634	1.43035573607619e-07
	YML028W	TSA1	0.323705	4.53874044181735e-06
	YER103W	SSA4	0.387918	1.56698819642198e-06
	YBR072W	HSP26	0.949847	2.27499175053936e-09
	YEL063C	CAN1	0.348429	4.24801803011743e-06
	YGR146C	YGR146C	0.51669	2.63347788020951e-10
	YLR108C	YLR108C	-0.53847	1.63372426698061e-10
	YDR089W	YDR089W	-0.310108	6.66475636879049e-06
	YLR297W	YLR297W	0.446909	6.0997995543488e-09
	YPL061W	ALD6	-0.617728	3.96641608446657e-11
	YOR226C	ISU2	-0.351435	2.06727785223570e-07
	YDL021W	GPM2	0.381788	8.74392256733358e-06
	YEL060C	PRB1	0.420285	5.25486586466783e-08
	YML131W	YML131W	0.400289	1.16416097761807e-07
	YDR171W	HSP42	0.878421	3.39972494600715e-12
	YBR244W	GPX2	-0.354829	7.39608519861878e-06
	YEL047C	YEL047C	0.452639	1.70896069517923e-08
	YBL064C	PRX1	0.896247	2.29662955320009e-11
	YFL056C	AAD6	0.385494	2.57862218466798e-07
	YIR034C	LYS1	0.994237	1.45439216225896e-14
	YML116W	ATR1	-0.390086	1.78224365487978e-07
	YGR060W	ERG25	0.496146	8.35077451633026e-10
	YJR109C	CPA2	0.452932	2.76526007647604e-08
	YDL182W	LYS20	0.951286	2.38697950294409e-14
	YKR076W	ECM4	0.815655	5.92081939032596e-11
	YNL134C	YNL134C	0.714934	4.16132683866977e-11
	YNL112W	DBP2	-0.321848	2.68542714709774e-06
	YER156C	YER156C	0.448869	1.64870663288408e-06
	YNL274C	GOR1	0.438924	4.23279052919057e-08
	YPL163C	SVS1	-0.308794	1.28156530776469e-06
	YKR011C	YKR011C	0.369332	1.55059225559473e-06
	YMR186W	HSC82	-0.315539	5.38068595568042e-07
	YKR052C	MRS4	-0.431472	4.2943650857552e-09
	YDR501W	PLM2	0.591991	3.7340452951895e-10
	YDR408C	ADE8	-0.337906	2.40666242889986e-06
	YER079W	YER079W	0.488798	5.23852672351666e-09
	YGR234W	YHB1	0.410341	1.57472707096318e-08
	YDL131W	LYS21	0.396045	4.72544180452061e-08
	YGR174C	CBP4	0.3759	2.72377291055115e-07
	YLL060C	GTT2	0.73671	2.01381133990708e-11
	YOL150C	YOL150C	-0.318557	3.9194951706456e-06
	YJL101C	GSH1	-0.269603	5.11577903106186e-06
	YBR008C	FLR1	0.351176	4.16409847381338e-07
	YLR109W	AHP1	0.561486	1.00948206349649e-07
	YKL103C	LAP4	0.421909	2.93957588270999e-08
	YML027W	YOX1	-0.311894	5.31177565210594e-06
	YPR065W	ROX1	-0.345192	8.43730588728775e-08
	YMR173W	DDR48	0.603902	3.63265639791166e-10
	YJL144W	YJL144W	0.497909	1.66108908850049e-07
	YMR319C	FET4	-0.554586	1.03708330811969e-09
	YFL057C	AAD16	0.48161	1.53311197070849e-09
	YGR180C	RNR4	1.207257	1.11022302462516e-15
	YDR032C	PST2	0.513514	7.14005299329301e-10
	YLL039C	UBI4	0.577916	2.32147967516028e-10
	YMR058W	FET3	-0.595043	1.70239378149972e-11
	YJL034W	KAR2	-0.43938	5.65055691126304e-09
	YLR327C	TMA10	1.762742	1.10538245223779e-11
	YLR299W	ECM38	0.319185	9.88406425594945e-07
	YOR153W	PDR5	-0.378136	2.18492666181902e-08
	YKL071W	YKL071W	1.816609	2.17603712826531e-14
	YMR090W	YMR090W	1.139013	2.63122856836162e-13
	YIR038C	GTT1	0.661022	8.54575299413796e-11
	YAL062W	GDH3	0.44093	6.88963175399238e-09
	YDR453C	TSA2	2.698201	0
	YOR264W	DSE3	-0.485484	1.63395530439203e-09
	YDR533C	HSP31	0.724621	3.14864800898818e-11
	YNL327W	EGT2	-0.557257	2.02443173336064e-10
	YCR021C	HSP30	0.63039	9.99424987213615e-11
	YEL045C	YEL045C	0.514879	1.11471154529141e-08
	YBL032W	HEK2	-0.421882	9.52073075932702e-09
	YDL243C	AAD4	0.649951	1.47262424476935e-10
	YJL052W	TDH1	0.392929	8.24272733401799e-08
	YGR209C	TRX2	1.039366	2.61135557622083e-12
	YMR173W-A	YMR173W-A	0.84467	8.44990744042207e-13
	YHL035C	VMR1	-0.315136	6.28513631473204e-07
	YOR298C-A	MBF1	-0.344362	2.81989972705787e-07
	YBR093C	PHO5	-0.335308	9.27716503063003e-07
	YMR120C	ADE17	-0.804762	1.27756973888893e-07
	YIL066C	RNR3	1.663837	2.10942374678780e-15
	YER096W	SHC1	0.423872	1.59764877993851e-08
	YPR167C	MET16	0.297051	3.77438966880916e-06
	YKR013W	PRY2	-0.525301	9.93860549414194e-11
	YFL014W	HSP12	1.591178	5.74737923919599e-10
	YHL028W	WSC4	-0.427794	2.1142934403251e-08
Msn2/4 targets/0.1mM->0.4mM_Expression
	ORF	Locus	ln(ratio)_0.1mM->0.4mM(wt)	pval_0.1mM->0.4mM(wt)
	YOL150C	YOL150C	-0.318557	3.9194951706456e-06
	YLR109W	AHP1	0.561486	1.00948206349649e-07
	YCR021C	HSP30	0.63039	9.99424987213615e-11
	YBR241C	YBR241C	0.391931	1.38268021476762e-07
	YJL101C	GSH1	-0.269603	5.11577903106186e-06
	YJR073C	OPI3	0.450989	2.17841111815886e-08
	YJR096W	YJR096W	0.447642	6.74634081931913e-09
	YBR008C	FLR1	0.351176	4.16409847381338e-07
	YDR171W	HSP42	0.878421	3.39972494600715e-12
	YKR052C	MRS4	-0.431472	4.2943650857552e-09
	YER062C	HOR2	0.376521	2.16087651094821e-06
	YKL103C	LAP4	0.421909	2.93957588270999e-08
	YKL151C	YKL151C	0.40449	6.35901266865524e-07
	YMR173W	DDR48	0.603902	3.63265639791166e-10
	YJR109C	CPA2	0.452932	2.76526007647604e-08
	YGL121C	GPG1	0.588557	2.39168340687712e-09
	YNL134C	YNL134C	0.714934	4.16132683866977e-11
	YIR039C	YPS6	0.30564	7.0278791314271e-06
	YNL146W	YNL146W	0.348875	9.40645575098209e-07
	YCR083W	TRX3	0.278387	7.58403062317559e-06
	YER103W	SSA4	0.387918	1.56698819642198e-06
	YIR038C	GTT1	0.661022	8.54575299413796e-11
	YGR209C	TRX2	1.039366	2.61135557622083e-12
	YLL039C	UBI4	0.577916	2.32147967516028e-10
	YFR053C	HXK1	0.678333	3.51898963302233e-08
	YER037W	PHM8	0.409937	2.16057737589814e-07
	YLR178C	TFS1	0.474111	1.06425312784708e-07
	YBR072W	HSP26	0.949847	2.27499175053936e-09
	YNL036W	NCE103	0.343781	8.11920356280638e-07
	YFL014W	HSP12	1.591178	5.74737923919599e-10
	YNL274C	GOR1	0.438924	4.23279052919057e-08
	YDR089W	YDR089W	-0.310108	6.66475636879049e-06
	YPL272C	YPL272C	-0.274204	9.57762680997565e-06
	YDL021W	GPM2	0.381788	8.74392256733358e-06
	YNL200C	YNL200C	0.409293	4.8116703510459e-08
	YOL052C-A	DDR2	0.829407	4.05191658003901e-10
	YMR090W	YMR090W	1.139013	2.63122856836162e-13
	YIL066C	RNR3	1.663837	2.10942374678780e-15
	YLR299W	ECM38	0.319185	9.88406425594945e-07
	YAL062W	GDH3	0.44093	6.88963175399238e-09
	YDR032C	PST2	0.513514	7.14005299329301e-10
	YKR076W	ECM4	0.815655	5.92081939032596e-11
	YML131W	YML131W	0.400289	1.16416097761807e-07
	YDR453C	TSA2	2.698201	0
	YML058W-A	HUG1	2.402021	1.11022302462516e-16
	YER096W	SHC1	0.423872	1.59764877993851e-08
	YIL065C	FIS1	0.383563	9.90678494794395e-08
	YDR533C	HSP31	0.724621	3.14864800898818e-11
	YDR001C	NTH1	0.338199	7.35758022507582e-07
	YGR043C	NQM1	0.490207	1.04452720917081e-08
	YGR086C	PIL1	-0.290103	3.77212036883900e-06
	YEL047C	YEL047C	0.452639	1.70896069517923e-08
	YBL064C	PRX1	0.896247	2.29662955320009e-11
	YLL060C	GTT2	0.73671	2.01381133990708e-11
	YPL154C	PEP4	0.383458	1.45237863624637e-07
	YNL037C	IDH1	0.313671	3.34257260659054e-06
	YGR008C	STF2	0.464857	6.52007560164591e-08
	YOL150C	YOL150C	-0.318557	3.9194951706456e-06
	YLR109W	AHP1	0.561486	1.00948206349649e-07
	YCR021C	HSP30	0.63039	9.99424987213615e-11
	YBR241C	YBR241C	0.391931	1.38268021476762e-07
	YJL101C	GSH1	-0.269603	5.11577903106186e-06
	YJR073C	OPI3	0.450989	2.17841111815886e-08
	YIR039C	YPS6	0.30564	7.0278791314271e-06
	YER062C	HOR2	0.376521	2.16087651094821e-06
	YDR492W	IZH1	0.531083	3.99306587794968e-10
	YJR096W	YJR096W	0.447642	6.74634081931913e-09
	YBR008C	FLR1	0.351176	4.16409847381338e-07
	YDR171W	HSP42	0.878421	3.39972494600715e-12
	YGR086C	PIL1	-0.290103	3.77212036883900e-06
	YKL103C	LAP4	0.421909	2.93957588270999e-08
	YGL055W	OLE1	1.01962	1.23345778035855e-13
	YKL151C	YKL151C	0.40449	6.35901266865524e-07
	YJR109C	CPA2	0.452932	2.76526007647604e-08
	YGL121C	GPG1	0.588557	2.39168340687712e-09
	YNL134C	YNL134C	0.714934	4.16132683866977e-11
	YNL146W	YNL146W	0.348875	9.40645575098209e-07
	YCR083W	TRX3	0.278387	7.58403062317559e-06
	YIR038C	GTT1	0.661022	8.54575299413796e-11
	YGR209C	TRX2	1.039366	2.61135557622083e-12
	YLL039C	UBI4	0.577916	2.32147967516028e-10
	YFR053C	HXK1	0.678333	3.51898963302233e-08
	YER037W	PHM8	0.409937	2.16057737589814e-07
	YER103W	SSA4	0.387918	1.56698819642198e-06
	YIL065C	FIS1	0.383563	9.90678494794395e-08
	YLR178C	TFS1	0.474111	1.06425312784708e-07
	YBR072W	HSP26	0.949847	2.27499175053936e-09
	YNL036W	NCE103	0.343781	8.11920356280638e-07
	YFL014W	HSP12	1.591178	5.74737923919599e-10
	YNL274C	GOR1	0.438924	4.23279052919057e-08
	YDR089W	YDR089W	-0.310108	6.66475636879049e-06
	YDL021W	GPM2	0.381788	8.74392256733358e-06
	YHL040C	ARN1	-0.43285	3.62420282673526e-09
	YMR173W	DDR48	0.603902	3.63265639791166e-10
	YNL200C	YNL200C	0.409293	4.8116703510459e-08
	YOL052C-A	DDR2	0.829407	4.05191658003901e-10
	YGL062W	PYC1	0.34764	2.55747307809084e-06
	YMR090W	YMR090W	1.139013	2.63122856836162e-13
	YIL066C	RNR3	1.663837	2.10942374678780e-15
	YLL060C	GTT2	0.73671	2.01381133990708e-11
	YLR299W	ECM38	0.319185	9.88406425594945e-07
	YDR032C	PST2	0.513514	7.14005299329301e-10
	YAL062W	GDH3	0.44093	6.88963175399238e-09
	YKR076W	ECM4	0.815655	5.92081939032596e-11
	YML131W	YML131W	0.400289	1.16416097761807e-07
	YDR453C	TSA2	2.698201	0
	YML058W-A	HUG1	2.402021	1.11022302462516e-16
	YBR115C	LYS2	0.506943	6.89317602997619e-10
	YDR533C	HSP31	0.724621	3.14864800898818e-11
	YDR001C	NTH1	0.338199	7.35758022507582e-07
	YGR043C	NQM1	0.490207	1.04452720917081e-08
	YGR008C	STF2	0.464857	6.52007560164591e-08
	YEL047C	YEL047C	0.452639	1.70896069517923e-08
	YBL064C	PRX1	0.896247	2.29662955320009e-11
	YPL272C	YPL272C	-0.274204	9.57762680997565e-06
	YPL154C	PEP4	0.383458	1.45237863624637e-07
	YNL037C	IDH1	0.313671	3.34257260659054e-06
Skn7 targets/0.1mM->0.4mM_Expression
	ORF	Locus	ln(ratio)_0.1mM->0.4mM(wt)	pval_0.1mM->0.4mM(wt)
	YLR109W	AHP1	0.561486	1.00948206349649e-07
	YCR021C	HSP30	0.63039	9.99424987213615e-11
	YOR315W	SFG1	-0.435739	5.43860256829731e-09
	YJL101C	GSH1	-0.269603	5.11577903106186e-06
	YDR461W	MFA1	0.330683	4.73611668105889e-07
	YJL116C	NCA3	1.045532	5.77315972805081e-15
	YLR214W	FRE1	-0.404928	2.41359972008581e-08
	YFL059W	SNZ3	0.440966	6.75014193429746e-08
	YPR065W	ROX1	-0.345192	8.43730588728775e-08
	YMR173W	DDR48	0.603902	3.63265639791166e-10
	YGR044C	RME1	-0.423597	1.80014638750947e-08
	YPR167C	MET16	0.297051	3.77438966880916e-06
	YFL014W	HSP12	1.591178	5.74737923919599e-10
	YIL099W	SGA1	0.325135	5.21606314463074e-06
	YNL146W	YNL146W	0.348875	9.40645575098209e-07
	YGL039W	YGL039W	0.440652	4.6915809015502e-09
	YML028W	TSA1	0.323705	4.53874044181735e-06
	YGL062W	PYC1	0.34764	2.55747307809084e-06
	YER103W	SSA4	0.387918	1.56698819642198e-06
	YBR072W	HSP26	0.949847	2.27499175053936e-09
	YPL256C	CLN2	-0.290382	6.47503689010787e-06
	YMR305C	SCW10	-0.390465	1.64707155692057e-08
	YGR209C	TRX2	1.039366	2.61135557622083e-12
	YNL145W	MFA2	0.40013	2.40583795108051e-08
	YOL154W	ZPS1	0.31023	3.50713559149618e-06
	YMR251W-A	HOR7	0.433608	5.45954026431872e-08
	YJR096W	YJR096W	0.447642	6.74634081931913e-09
	YGR043C	NQM1	0.490207	1.04452720917081e-08
	YMR173W-A	YMR173W-A	0.84467	8.44990744042207e-13
	YOL052C-A	DDR2	0.829407	4.05191658003901e-10
	YLL061W	MMP1	0.436988	9.75289106142085e-08
	YKR042W	UTH1	0.322671	8.4227429174577e-06
	YNL277W	MET2	0.826872	7.16537940093076e-13
	YDR077W	SED1	0.364901	8.5818210093791e-08
	YAL062W	GDH3	0.44093	6.88963175399238e-09
	YMR199W	CLN1	-0.392427	2.44036061358699e-08
	YER079W	YER079W	0.488798	5.23852672351666e-09
	YDR453C	TSA2	2.698201	0
	YGL125W	MET13	0.352906	1.15672509570786e-06
	YBR244W	GPX2	-0.354829	7.39608519861878e-06
	YNL333W	SNZ2	0.441316	7.50482909150918e-09
Sulfur metabolism/0.1mM->0.4mM_Expression
	ORF	Locus	ln(ratio)_0.1mM->0.4mM(wt)	pval_0.1mM->0.4mM(wt)
	YLR299W	ECM38	0.319185	9.88406425594945e-07
	YGR286C	BIO2	0.691527	2.13573603247141e-12
	YJL101C	GSH1	-0.269603	5.11577903106186e-06
	YJR010W	MET3	0.586954	4.35567071299658e-09
	YKR076W	ECM4	0.815655	5.92081939032596e-11
	YGL184C	STR3	0.452224	1.94413397380799e-07
	YPR167C	MET16	0.297051	3.77438966880916e-06
	YGL125W	MET13	0.352906	1.15672509570786e-06
	YJR137C	ECM17	0.350223	2.92050870487337e-07
	YFR030W	MET10	0.355221	2.23563342061084e-07
	YNL191W	DUG3	0.38143	1.90686957113329e-07
	YDR502C	SAM2	0.568919	6.26549412352517e-09
	YIR017C	MET28	0.473367	1.23783870931149e-08
	YKR069W	MET1	0.378367	2.06318505058256e-07
	YLL060C	GTT2	0.73671	2.01381133990708e-11
	YGR209C	TRX2	1.039366	2.61135557622083e-12
	YLL062C	MHT1	0.443864	1.11303840588661e-08
	YIR038C	GTT1	0.661022	8.54575299413796e-11
	YKL001C	MET14	0.44811	8.61659841255857e-08
	YNL277W	MET2	0.826872	7.16537940093076e-13
Response to toxin/0.1mM->0.4mM_Expression
	ORF	Locus	ln(ratio)_0.1mM->0.4mM(wt)	pval_0.1mM->0.4mM(wt)
	YFL056C	AAD6	0.385494	2.57862218466798e-07
	YKR076W	ECM4	0.815655	5.92081939032596e-11
	YML131W	YML131W	0.400289	1.16416097761807e-07
	YDL243C	AAD4	0.649951	1.47262424476935e-10
	YBR008C	FLR1	0.351176	4.16409847381338e-07
	YFL057C	AAD16	0.48161	1.53311197070849e-09
	YOR153W	PDR5	-0.378136	2.18492666181902e-08
	YLL060C	GTT2	0.73671	2.01381133990708e-11
	YOL002C	IZH2	0.377767	2.26389990976017e-07
Response to oxidative stress/0.1mM->0.4mM_Expression
	ORF	Locus	ln(ratio)_0.1mM->0.4mM(wt)	pval_0.1mM->0.4mM(wt)
	YLR011W	LOT6	0.282334	6.57317019048254e-06
	YNL036W	NCE103	0.343781	8.11920356280638e-07
	YCR083W	TRX3	0.278387	7.58403062317559e-06
	YDR453C	TSA2	2.698201	0
	YGR209C	TRX2	1.039366	2.61135557622083e-12
	YER042W	MXR1	0.41004	4.63496641067707e-08
	YML028W	TSA1	0.323705	4.53874044181735e-06
	YLR109W	AHP1	0.561486	1.00948206349649e-07
	YBR244W	GPX2	-0.354829	7.39608519861878e-06
	YFL014W	HSP12	1.591178	5.74737923919599e-10
	YBL064C	PRX1	0.896247	2.29662955320009e-11
	YJL101C	GSH1	-0.269603	5.11577903106186e-06
Yap1 targets/0.4mM_Expression
	ORF	Locus	ln(ratio)_0.4mM(wt)	pval_0.4mM(wt)
	YML007W	YAP1	1.539056	3.33066907387547e-16
	YJR122W	IBA57	1.264723	2.80886425230165e-14
	YER131W	RPS26B	-1.830943	8.88178419700125e-16
	YHR092C	HXT4	-1.033803	1.57651669496772e-13
	YBR099C	YBR099C	1.126245	7.07545133593612e-13
	YNL208W	YNL208W	2.113635	5.43787237461402e-13
	YOR315W	SFG1	-1.54212	0
	YKR067W	GPT2	1.208042	6.61692922676593e-14
	YJL031C	BET4	1.033207	1.27631238910908e-12
	YER103W	SSA4	2.53736	0
	YBR072W	HSP26	2.406887	7.7715611723761e-16
	YBR169C	SSE2	1.338695	7.7715611723761e-15
	YGL147C	RPL9A	-1.670676	0
	YLR108C	YLR108C	1.600767	1.88737914186277e-15
	YJR123W	RPS5	-1.40101	5.23470156110761e-13
	YER067W	YER067W	2.461985	0
	YDR089W	YDR089W	-0.849008	1.41742173553894e-12
	YPL061W	ALD6	-1.234052	5.55111512312578e-16
	YOR226C	ISU2	1.63365	3.21964677141295e-15
	YDL021W	GPM2	1.025804	1.48880907602233e-12
	YPL091W	GLR1	1.632655	1.11022302462516e-16
	YEL060C	PRB1	1.388362	6.88338275267597e-15
	YML131W	YML131W	2.720901	0
	YDR171W	HSP42	2.78067	0
	YLR180W	SAM1	-1.990194	0
	YBR244W	GPX2	2.910104	0
	YDR513W	GRX2	2.713261	0
	YBL064C	PRX1	3.151031	0
	YGR142W	BTN2	1.364837	2.10165218561542e-13
	YBR126C	TPS1	1.523747	8.88178419700125e-16
	YNL155W	YNL155W	1.272261	4.19664303308309e-14
	YFL056C	AAD6	3.143602	0
	YDR135C	YCF1	1.007188	2.43827180668177e-12
	YNL160W	YGP1	1.557941	1.55486734598753e-12
	YIR034C	LYS1	1.089555	5.4811710725744e-13
	YDR132C	YDR132C	1.651398	3.44169137633799e-14
	YMR142C	RPL13B	-1.212896	2.68673971959288e-13
	YDL182W	LYS20	1.387361	7.04991620636974e-14
	YOL119C	MCH4	1.308235	1.94289029309402e-14
	YKR076W	ECM4	3.691197	0
	YNL134C	YNL134C	3.321461	5.40234523782601e-13
	YNL241C	ZWF1	1.970803	4.44089209850063e-16
	YNL112W	DBP2	-2.201574	0
	YJR016C	ILV3	-1.432863	0
	YER156C	YER156C	-1.107934	8.5487172896137e-15
	YLR460C	YLR460C	1.735386	2.22044604925031e-16
	YLR216C	CPR6	1.328226	5.26245713672324e-13
	YLL026W	HSP104	2.17828	0
	YNL274C	GOR1	1.967197	0
	YHR008C	SOD2	1.983867	4.44089209850063e-16
	YKR011C	YKR011C	1.658967	1.11022302462516e-16
	YJR048W	CYC1	1.632716	4.44089209850063e-16
	YKR052C	MRS4	1.116895	2.0335955142059e-12
	YER079W	YER079W	1.214634	6.86117829218347e-14
	YLR258W	GSY2	1.362594	4.32986979603811e-15
	YLL060C	GTT2	3.802993	0
	YDR353W	TRR1	2.505285	8.21565038222616e-15
	YGL077C	HNM1	-0.948125	1.70197189675036e-13
	YBR008C	FLR1	1.838559	2.88657986402541e-15
	YKL103C	LAP4	2.772181	0
	YML027W	YOX1	-1.564138	0
	YOR348C	PUT4	1.372874	5.45119505090952e-14
	YJL144W	YJL144W	1.441668	2.10942374678780e-15
	YKL086W	SRX1	3.91951	0
	YMR319C	FET4	-1.579045	2.22044604925031e-16
	YBR085W	AAC3	-0.997693	6.86117829218347e-14
	YFL057C	AAD16	3.283562	0
	YDR032C	PST2	1.812171	6.77236045021345e-14
	YLL039C	UBI4	2.142598	3.10862446895044e-15
	YLR327C	TMA10	2.983077	0
	YHR087W	YHR087W	2.1938	0
	YML052W	SUR7	-0.986477	5.37347943918576e-14
	YLR299W	ECM38	1.40502	1.55431223447522e-15
	YOR176W	HEM15	-0.913559	5.58664225991379e-13
	YOL126C	MDH2	-1.124948	1.66533453693773e-15
	YJR115W	YJR115W	-0.843	2.43294273616357e-12
	YIL168W	YIL168W	2.024739	3.33066907387547e-16
	YNR034W-A	YNR034W-A	1.907183	0
	YJR155W	AAD10	1.446934	4.49640324973188e-14
	YKL071W	YKL071W	3.943817	0
	YGL141W	HUL5	1.160838	2.13828954542805e-13
	YMR090W	YMR090W	3.555076	0
	YDL171C	GLT1	-1.405565	0
	YDR258C	HSP78	1.576857	2.22044604925031e-16
	YDR453C	TSA2	4.419461	1.11022302462516e-16
	YOR264W	DSE3	-1.069268	1.17683640610267e-14
	YDR533C	HSP31	2.781221	0
	YNL327W	EGT2	-1.650167	0
	YKR066C	CCP1	1.862322	0
	YGR248W	SOL4	1.857683	2.22044604925031e-16
	YCR021C	HSP30	2.427103	1.43218770176645e-14
	YBR249C	ARO4	-0.993073	1.42674760894579e-12
	YER150W	SPI1	1.595395	1.12798659301916e-13
	YHR199C	AIM46	1.585416	1.11022302462516e-16
	YKR092C	SRP40	-1.452611	0
	YMR011W	HXT2	-1.813253	0
	YLL056C	YLL056C	1.223218	1.60871316268185e-13
	YDL243C	AAD4	3.354874	0
	YGR011W	YGR011W	1.151233	2.06612504882742e-13
	YNR074C	AIF1	1.854308	2.22044604925031e-16
	YOL151W	GRE2	2.694384	0
	YMR105C	PGM2	1.500353	1.33226762955019e-15
	YPL240C	HSP82	1.493544	5.99520433297585e-15
	YCR102C	YCR102C	1.53717	3.48610029732299e-14
	YBR093C	PHO5	-1.323705	1.11022302462516e-16
	YLR058C	SHM2	-2.240484	0
	YMR120C	ADE17	-2.23004	0
	YJL177W	RPL17B	-1.259778	1.28896893158981e-13
	YMR230W	RPS10B	-1.322823	1.33892896769794e-13
	YOR108W	LEU9	-1.424773	0
	YPL171C	OYE3	3.067445	0
	YFL014W	HSP12	3.587575	2.55351295663786e-15
	YML092C	PRE8	1.422867	1.22124532708767e-14
	YMR315W	YMR315W	2.076497	0
	YDL124W	YDL124W	2.59817	1.11022302462516e-16
Msn2/4 targets/0.4mM_Expression
	ORF	Locus	ln(ratio)_0.4mM(wt)	pval_0.4mM(wt)
	YDR513W	GRX2	2.713261	0
	YKR066C	CCP1	1.862322	0
	YGR248W	SOL4	1.857683	2.22044604925031e-16
	YCR021C	HSP30	2.427103	1.43218770176645e-14
	YOR173W	DCS2	1.330333	8.65973959207622e-15
	YCL025C	AGP1	1.596855	1.88737914186277e-15
	YGL037C	PNC1	2.607371	2.99760216648792e-15
	YNL160W	YGP1	1.557941	1.55486734598753e-12
	YHR092C	HXT4	-1.033803	1.57651669496772e-13
	YER053C	PIC2	1.105619	3.86912724081867e-13
	YJR096W	YJR096W	1.734457	1.11022302462516e-16
	YBR008C	FLR1	1.838559	2.88657986402541e-15
	YDR171W	HSP42	2.78067	0
	YKR052C	MRS4	1.116895	2.0335955142059e-12
	YIL155C	GUT2	1.318264	1.63202784619898e-14
	YKL103C	LAP4	2.772181	0
	YML100W	TSL1	1.961377	0
	YDL204W	RTN2	1.208066	4.04121180963557e-14
	YKL151C	YKL151C	1.02607	2.38564723531454e-12
	YER150W	SPI1	1.595395	1.12798659301916e-13
	YCL040W	GLK1	2.229166	0
	YMR250W	GAD1	2.087631	0
	YHR139C	SPS100	1.079734	8.1468165546994e-13
	YFL030W	AGX1	1.4605	3.5527136788005e-15
	YLL056C	YLL056C	1.223218	1.60871316268185e-13
	YNL134C	YNL134C	3.321461	5.40234523782601e-13
	YKR067W	GPT2	1.208042	6.61692922676593e-14
	YBR085W	AAC3	-0.997693	6.86117829218347e-14
	YER103W	SSA4	2.53736	0
	YBR169C	SSE2	1.338695	7.7715611723761e-15
	YLL039C	UBI4	2.142598	3.10862446895044e-15
	YER037W	PHM8	1.975834	0
	YMR169C	ALD3	1.900232	2.22044604925031e-16
	YLR178C	TFS1	1.969641	0
	YBR072W	HSP26	2.406887	7.7715611723761e-16
	YMR105C	PGM2	1.500353	1.33226762955019e-15
	YCL035C	GRX1	1.167968	1.24056320771615e-12
	YHR104W	GRE3	1.139681	1.32382993456304e-12
	YHR087W	YHR087W	2.1938	0
	YPL240C	HSP82	1.493544	5.99520433297585e-15
	YNL036W	NCE103	1.467367	7.7715611723761e-16
	YLL026W	HSP104	2.17828	0
	YFL014W	HSP12	3.587575	2.55351295663786e-15
	YMR314W	PRE5	1.122562	8.1956663677829e-13
	YNL274C	GOR1	1.967197	0
	YER067W	YER067W	2.461985	0
	YOL126C	MDH2	-1.124948	1.66533453693773e-15
	YDR089W	YDR089W	-0.849008	1.41742173553894e-12
	YDL021W	GPM2	1.025804	1.48880907602233e-12
	YHR008C	SOD2	1.983867	4.44089209850063e-16
	YNR034W-A	YNR034W-A	1.907183	0
	YDR516C	EMI2	1.177322	1.37889699658444e-13
	YBR149W	ARA1	1.16333	1.74105174721717e-12
	YOL052C-A	DDR2	3.364045	0
	YML128C	MSC1	2.181496	0
	YOL151W	GRE2	2.694384	0
	YMR090W	YMR090W	3.555076	0
	YPR010C	RPA135	-1.520036	0
	YLR299W	ECM38	1.40502	1.55431223447522e-15
	YDR345C	HXT3	-1.448838	1.11022302462516e-16
	YDR258C	HSP78	1.576857	2.22044604925031e-16
	YDR032C	PST2	1.812171	6.77236045021345e-14
	YKR076W	ECM4	3.691197	0
	YML131W	YML131W	2.720901	0
	YBR284W	YBR284W	1.092322	4.03899136358632e-13
	YEL011W	GLC3	1.562577	3.33066907387547e-16
	YDR453C	TSA2	4.419461	1.11022302462516e-16
	YLR216C	CPR6	1.328226	5.26245713672324e-13
	YLR258W	GSY2	1.362594	4.32986979603811e-15
	YMR315W	YMR315W	2.076497	0
	YPL171C	OYE3	3.067445	0
	YOR276W	CAF20	-0.872899	1.56841206688796e-12
	YBR139W	YBR139W	1.150007	1.07169828567066e-12
	YHL021C	AIM17	1.161361	1.20314869178628e-12
	YDR533C	HSP31	2.781221	0
	YDR001C	NTH1	1.587304	4.44089209850063e-16
	YGR043C	NQM1	1.689295	1.11022302462516e-16
	YLR345W	YLR345W	1.243522	2.85327317328665e-14
	YBL064C	PRX1	3.151031	0
	YLL060C	GTT2	3.802993	0
	YOR136W	IDH2	1.500666	5.55111512312578e-16
	YBR126C	TPS1	1.523747	8.88178419700125e-16
	YDL124W	YDL124W	2.59817	1.11022302462516e-16
	YGR008C	STF2	2.647195	0
	YDR513W	GRX2	2.713261	0
	YCR021C	HSP30	2.427103	1.43218770176645e-14
	YGL037C	PNC1	2.607371	2.99760216648792e-15
	YNL160W	YGP1	1.557941	1.55486734598753e-12
	YHR092C	HXT4	-1.033803	1.57651669496772e-13
	YJR096W	YJR096W	1.734457	1.11022302462516e-16
	YKR066C	CCP1	1.862322	0
	YBR008C	FLR1	1.838559	2.88657986402541e-15
	YDR171W	HSP42	2.78067	0
	YGR248W	SOL4	1.857683	2.22044604925031e-16
	YIL155C	GUT2	1.318264	1.63202784619898e-14
	YER053C	PIC2	1.105619	3.86912724081867e-13
	YKL103C	LAP4	2.772181	0
	YML100W	TSL1	1.961377	0
	YKL151C	YKL151C	1.02607	2.38564723531454e-12
	YER150W	SPI1	1.595395	1.12798659301916e-13
	YCL040W	GLK1	2.229166	0
	YMR250W	GAD1	2.087631	0
	YFL030W	AGX1	1.4605	3.5527136788005e-15
	YLL056C	YLL056C	1.223218	1.60871316268185e-13
	YNL134C	YNL134C	3.321461	5.40234523782601e-13
	YKR067W	GPT2	1.208042	6.61692922676593e-14
	YHR139C	SPS100	1.079734	8.1468165546994e-13
	YCL025C	AGP1	1.596855	1.88737914186277e-15
	YBR085W	AAC3	-0.997693	6.86117829218347e-14
	YBR169C	SSE2	1.338695	7.7715611723761e-15
	YLL039C	UBI4	2.142598	3.10862446895044e-15
	YLR216C	CPR6	1.328226	5.26245713672324e-13
	YER037W	PHM8	1.975834	0
	YER103W	SSA4	2.53736	0
	YLR178C	TFS1	1.969641	0
	YBR072W	HSP26	2.406887	7.7715611723761e-16
	YMR105C	PGM2	1.500353	1.33226762955019e-15
	YCL035C	GRX1	1.167968	1.24056320771615e-12
	YDL204W	RTN2	1.208066	4.04121180963557e-14
	YHR104W	GRE3	1.139681	1.32382993456304e-12
	YHR087W	YHR087W	2.1938	0
	YPL240C	HSP82	1.493544	5.99520433297585e-15
	YNL036W	NCE103	1.467367	7.7715611723761e-16
	YLL026W	HSP104	2.17828	0
	YFL014W	HSP12	3.587575	2.55351295663786e-15
	YMR314W	PRE5	1.122562	8.1956663677829e-13
	YNL274C	GOR1	1.967197	0
	YER067W	YER067W	2.461985	0
	YOL126C	MDH2	-1.124948	1.66533453693773e-15
	YDR089W	YDR089W	-0.849008	1.41742173553894e-12
	YDL021W	GPM2	1.025804	1.48880907602233e-12
	YHR008C	SOD2	1.983867	4.44089209850063e-16
	YNR034W-A	YNR034W-A	1.907183	0
	YOR173W	DCS2	1.330333	8.65973959207622e-15
	YBR149W	ARA1	1.16333	1.74105174721717e-12
	YOL052C-A	DDR2	3.364045	0
	YML128C	MSC1	2.181496	0
	YOL151W	GRE2	2.694384	0
	YMR169C	ALD3	1.900232	2.22044604925031e-16
	YPR010C	RPA135	-1.520036	0
	YMR090W	YMR090W	3.555076	0
	YLL060C	GTT2	3.802993	0
	YLR299W	ECM38	1.40502	1.55431223447522e-15
	YDR345C	HXT3	-1.448838	1.11022302462516e-16
	YDR258C	HSP78	1.576857	2.22044604925031e-16
	YDR032C	PST2	1.812171	6.77236045021345e-14
	YKR076W	ECM4	3.691197	0
	YML131W	YML131W	2.720901	0
	YBR284W	YBR284W	1.092322	4.03899136358632e-13
	YEL011W	GLC3	1.562577	3.33066907387547e-16
	YDR453C	TSA2	4.419461	1.11022302462516e-16
	YLR258W	GSY2	1.362594	4.32986979603811e-15
	YPL171C	OYE3	3.067445	0
	YOR276W	CAF20	-0.872899	1.56841206688796e-12
	YHL021C	AIM17	1.161361	1.20314869178628e-12
	YDR533C	HSP31	2.781221	0
	YDL124W	YDL124W	2.59817	1.11022302462516e-16
	YDR001C	NTH1	1.587304	4.44089209850063e-16
	YGR043C	NQM1	1.689295	1.11022302462516e-16
	YGR008C	STF2	2.647195	0
	YDR516C	EMI2	1.177322	1.37889699658444e-13
	YLR345W	YLR345W	1.243522	2.85327317328665e-14
	YBL064C	PRX1	3.151031	0
	YBR126C	TPS1	1.523747	8.88178419700125e-16
	YMR315W	YMR315W	2.076497	0
	YKR080W	MTD1	-1.594689	4.44089209850063e-16
Skn7 targets/0.4mM_Expression
	ORF	Locus	ln(ratio)_0.4mM(wt)	pval_0.4mM(wt)
	YML007W	YAP1	1.539056	3.33066907387547e-16
	YKR066C	CCP1	1.862322	0
	YCR021C	HSP30	2.427103	1.43218770176645e-14
	YOR315W	SFG1	-1.54212	0
	YDR353W	TRR1	2.505285	8.21565038222616e-15
	YLR214W	FRE1	1.720603	3.21964677141295e-15
	YIL155C	GUT2	1.318264	1.63202784619898e-14
	YKL142W	MRP8	1.683548	2.22044604925031e-16
	YML100W	TSL1	1.961377	0
	YOR348C	PUT4	1.372874	5.45119505090952e-14
	YER150W	SPI1	1.595395	1.12798659301916e-13
	YFL014W	HSP12	3.587575	2.55351295663786e-15
	YKL086W	SRX1	3.91951	0
	YKR044W	UIP5	-0.890875	4.91828799908944e-13
	YER103W	SSA4	2.53736	0
	YOL151W	GRE2	2.694384	0
	YBR072W	HSP26	2.406887	7.7715611723761e-16
	YBR169C	SSE2	1.338695	7.7715611723761e-15
	YPL256C	CLN2	-1.472127	0
	YMR304C-A	YMR304C-A	-0.883393	1.5887291482386e-12
	YJR096W	YJR096W	1.734457	1.11022302462516e-16
	YGR043C	NQM1	1.689295	1.11022302462516e-16
	YPL240C	HSP82	1.493544	5.99520433297585e-15
	YLL026W	HSP104	2.17828	0
	YOL052C-A	DDR2	3.364045	0
	YHR008C	SOD2	1.983867	4.44089209850063e-16
	YCR102C	YCR102C	1.53717	3.48610029732299e-14
	YER091C	MET6	-2.398271	0
	YLR058C	SHM2	-2.240484	0
	YGR210C	YGR210C	-0.941358	5.77538017410006e-13
	YOL048C	YOL048C	1.125402	1.76747505520325e-13
	YDR258C	HSP78	1.576857	2.22044604925031e-16
	YMR199W	CLN1	-1.231315	2.22044604925031e-16
	YER079W	YER079W	1.214634	6.86117829218347e-14
	YDR453C	TSA2	4.419461	1.11022302462516e-16
	YPL171C	OYE3	3.067445	0
	YOR276W	CAF20	-0.872899	1.56841206688796e-12
	YBR244W	GPX2	2.910104	0
	YLR257W	YLR257W	1.374664	4.07451850037432e-14
Response to toxin/0.4mM_Expression
	ORF	Locus	ln(ratio)_0.4mM(wt)	pval_0.4mM(wt)
	YIL167W	YIL167W	1.892274	0
	YFL056C	AAD6	3.143602	0
	YKR076W	ECM4	3.691197	0
	YKL070W	YKL070W	2.199562	0
	YML131W	YML131W	2.720901	0
	YLL056C	YLL056C	1.223218	1.60871316268185e-13
	YDL243C	AAD4	3.354874	0
	YPL171C	OYE3	3.067445	0
	YBR008C	FLR1	1.838559	2.88657986402541e-15
	YFL057C	AAD16	3.283562	0
	YJR155W	AAD10	1.446934	4.49640324973188e-14
	YOL151W	GRE2	2.694384	0
	YLL060C	GTT2	3.802993	0
	YGR177C	ATF2	-0.972005	4.69624339416441e-14
Response to oxidative stress/0.4mM_Expression
	ORF	Locus	ln(ratio)_0.4mM(wt)	pval_0.4mM(wt)
	YML007W	YAP1	1.539056	3.33066907387547e-16
	YDR513W	GRX2	2.713261	0
	YKR066C	CCP1	1.862322	0
	YCL035C	GRX1	1.167968	1.24056320771615e-12
	YPL196W	OXR1	1.055845	7.93809462606987e-13
	YDR353W	TRR1	2.505285	8.21565038222616e-15
	YMR250W	GAD1	2.087631	0
	YNL036W	NCE103	1.467367	7.7715611723761e-16
	YDR453C	TSA2	4.419461	1.11022302462516e-16
	YBR046C	ZTA1	1.268065	4.68514116391816e-14
	YHR008C	SOD2	1.983867	4.44089209850063e-16
	YNR074C	AIF1	1.854308	2.22044604925031e-16
	YBR244W	GPX2	2.910104	0
	YNL241C	ZWF1	1.970803	4.44089209850063e-16
	YFL014W	HSP12	3.587575	2.55351295663786e-15
	YBL064C	PRX1	3.151031	0
	YIL008W	URM1	-0.864844	1.30018218413852e-12
	YPL091W	GLR1	1.632655	1.11022302462516e-16
	YKL086W	SRX1	3.91951	0
Cytosolic small ribosome/0.4mM_Expression
	ORF	Locus	ln(ratio)_0.4mM(wt)	pval_0.4mM(wt)
	YMR230W	RPS10B	-1.322823	1.33892896769794e-13
	YBR189W	RPS9B	-1.63101	4.34874358745674e-13
	YLR333C	RPS25B	-1.194674	1.33226762955019e-15
	YKR057W	RPS21A	-1.335645	2.77555756156289e-15
	YNL096C	RPS7B	-1.36498	2.10942374678780e-15
	YER131W	RPS26B	-1.830943	8.88178419700125e-16
	YJL191W	RPS14B	-1.263069	2.18713935851156e-14
	YMR116C	ASC1	-1.437138	0
	YDL083C	RPS16B	-1.390954	1.36557432028894e-14
	YOR096W	RPS7A	-2.300472	0
	YJR123W	RPS5	-1.40101	5.23470156110761e-13
	YGR027C	RPS25A	-1.082593	1.44950718095060e-12
Cytosolic large ribosome/0.4mM_Expression
	ORF	Locus	ln(ratio)_0.4mM(wt)	pval_0.4mM(wt)
	YPL211W	NIP7	-1.243744	3.33066907387547e-16
	YPL220W	RPL1A	-1.337387	1.44051437445114e-12
	YDR101C	ARX1	-1.237351	6.66133814775094e-16
	YPL079W	RPL21B	-1.2311	6.06736882957648e-13
	YMR142C	RPL13B	-1.212896	2.68673971959288e-13
	YGL031C	RPL24A	-1.472979	4.9515946898282e-14
	YOL120C	RPL18A	-1.523993	9.22595333463505e-14
	YGL147C	RPL9A	-1.670676	0
	YMR242C	RPL20A	-1.440018	2.44249065417534e-15
	YNL301C	RPL18B	-1.171037	2.53774778968818e-12
	YGR034W	RPL26B	-1.592835	9.8809849191639e-15
	YJR094W-A	RPL43B	-1.259638	1.18793863634892e-14
	YJL177W	RPL17B	-1.259778	1.28896893158981e-13
	YMR194W	RPL36A	-1.284092	1.22124532708767e-15
	YPL198W	RPL7B	-1.573001	4.79616346638068e-14
	YLR406C	RPL31B	-1.539824	3.33066907387547e-15
	YEL054C	RPL12A	-1.22717	5.4589666120819e-13
	YHL033C	RPL8A	-1.533591	3.21964677141295e-15
	YLL045C	RPL8B	-1.45737	3.66373598126302e-15
Proteasome/0.4mM_Expression
	ORF	Locus	ln(ratio)_0.4mM(wt)	pval_0.4mM(wt)
	YHR052W	CIC1	-0.986091	1.02362562870439e-13
	YDL147W	RPN5	1.127845	8.85069795231175e-13
	YFR050C	PRE4	1.07935	7.4673600636288e-13
	YER012W	PRE1	1.173965	1.0698109065288e-12
	YJL001W	PRE3	1.186055	2.54685161849011e-13
	YHL030W	ECM29	1.07616	1.27597932220169e-12
	YMR314W	PRE5	1.122562	8.1956663677829e-13
	YDL097C	RPN6	1.069023	1.96143101760526e-12
	YFR010W	UBP6	1.43574	3.99680288865056e-15
	YML092C	PRE8	1.422867	1.22124532708767e-14
	YDR427W	RPN9	1.062074	1.14719345134517e-12
	YDR059C	UBC5	1.614619	1.11022302462516e-16
Aerobic respiration/Adaptive_sensitivity
	ORF	Locus	pval(Adapted)
	YJL003W	COX16	0.00329924892705002
	YDR079W	PET100	0.000291028479200039
	YPR191W	QCR2	6.03896391599967e-05
	YJL166W	QCR8	0.000362905291713012
	YMR030W	RSF1	0.00058543569472802
	YGR244C	LSC2	0.00298634982419099
	YGR112W	SHY1	0.00150830926554602
	YLR067C	PET309	0.00191552095185299
	YDR529C	QCR7	8.78042748519992e-05
	YDR231C	COX20	0.000520740733084946
	YBL080C	PET112	0.00100649348145498
	YMR267W	PPA2	0.000730140896695985
	YDR115W	YDR115W	0.000202535215731992
	YDR375C	BCS1	0.000153770749146021
	YML110C	COQ5	0.000401184713768044
	YGL107C	RMD9	0.000455853422178021
	YHR011W	DIA4	0.00109015783362898
	YJL209W	CBP1	0.000883137255363042
	YMR293C	LRC6	0.00153226280871299
	YNL177C	MRPL22	0.000412669676156052
Mitochondrial ribosome/Adaptive_sensitivity
	ORF	Locus	pval(Adapted)
	YCR003W	MRPL32	0.00061199327334005
	YOR150W	MRPL23	0.000381288509825994
	YKL155C	RSM22	9.78371095400332e-05
	YGR076C	MRPL25	0.000673787334054987
	YNL081C	SWS2	0.00101668447999104
	YKR085C	MRPL20	0.000231940746141968
	YNL005C	MRP7	3.97827394990058e-05
	YJR113C	RSM7	0.000498876214212962
	YGR215W	RSM27	0.00074309518598803
	YPL183W-A	YPL183W-A	0.00191416168721603
	YEL050C	RML2	0.00074994036412801
	YPL118W	MRP51	0.000289636825748008
	YPL173W	MRPL40	0.000554635278606996
	YBR268W	MRPL37	0.000608750056207974
	YDR115W	YDR115W	0.000202535215731992
	YER050C	RSM18	0.00443045839303702
	YLR312W-A	MRPL15	0.00227216012077003
	YBL090W	MRP21	0.00140028328270203
	YMR158W	MRPS8	0.00115752378469403
	YNR037C	RSM19	0.000443940855761049
	YKL170W	MRPL38	0.000432914525671957
	YLR439W	MRPL4	0.000315926077863016
	YDR322W	MRPL35	0.000362175913769969
	YPL013C	MRPS16	0.000379805810192035
	YNL177C	MRPL22	0.000412669676156052
	YOR158W	PET123	0.00442791806328502
	YNL252C	MRPL17	0.00398544527325195
Rox1 targets/Adaptive_sensitivity
	ORF	Locus	pval(Adapted)
	YOR211C	MGM1	0.000161214427219947
	YDR518W	EUG1	0.000405850244754036
	YDR042C	YDR042C	5.33744642620126e-05
Yap1 targets/Adaptive_sensitivity
	ORF	Locus	pval(Adapted)
	YML007W	YAP1	1.62638326695053e-06
	YJR122W	IBA57	2.95964716999775e-05
	YER103W	SSA4	0.00186069271668798
	YFL016C	MDJ1	0.000194641345466984
	YNL084C	END3	0.00278240014718301
	YLR439W	MRPL4	0.000315926077863016
	YOL100W	PKH2	0.000430303618730976
	YKR066C	CCP1	0.00323642163595295
Msn2/4 targets/Adaptive_sensitivity
	ORF	Locus	pval(Adapted)
	YKR066C	CCP1	0.00323642163595295
	YNL073W	MSK1	0.000757187871209042
	YGR101W	PCP1	0.000620141387112971
	YOR292C	YOR292C	0.00343741573397205
	YER103W	SSA4	0.00186069271668798
	YDR512C	EMI1	0.00431706921816399
	YMR035W	IMP2	0.00207555001214299
	YDR231C	COX20	0.000520740733084946
	YOR255W	OSW1	0.00421360144680705
	YNL073W	MSK1	0.000757187871209042
	YKR066C	CCP1	0.00323642163595295
	YLR439W	MRPL4	0.000315926077863016
	YOR292C	YOR292C	0.00343741573397205
	YDR512C	EMI1	0.00431706921816399
	YER103W	SSA4	0.00186069271668798
	YMR035W	IMP2	0.00207555001214299
	YDR231C	COX20	0.000520740733084946
	YOR255W	OSW1	0.00421360144680705
Aerobic respiration/Acute_sensitivity
	ORF	Locus	pval(Acute)
	YDR079W	PET100	0.00334471831976801
	YPR191W	QCR2	0.00120901722174804
	YJL166W	QCR8	0.00422850187838197
	YNR001C	CIT1	0.00400666097266
	YDR529C	QCR7	0.00103464425625999
	YDR175C	RSM24	0.00471396781703703
	YDR231C	COX20	0.00332180814500005
	YMR267W	PPA2	0.00362254933495398
	YDR115W	YDR115W	0.00278718782549603
	YDR375C	BCS1	0.00183796558277705
	YGL107C	RMD9	0.00230074040157402
	YJL209W	CBP1	0.00343114052983995
	YMR293C	LRC6	0.00406441574956695
Mitochondrial ribosome/Acute_sensitivity
	ORF	Locus	pval(Acute)
	YCR003W	MRPL32	0.00489044748814405
	YKL155C	RSM22	0.00145229709442496
	YNL081C	SWS2	0.00464149337614095
	YKR085C	MRPL20	0.00184630914005102
	YNL005C	MRP7	0.00162334872283199
	YJR113C	RSM7	0.00373448783823804
	YGR215W	RSM27	0.00376872327447297
	YPL173W	MRPL40	0.00213907075566999
	YBR268W	MRPL37	0.00333679679254195
	YDR115W	YDR115W	0.00278718782549603
	YLR312W-A	MRPL15	0.00470953172560995
	YBL090W	MRP21	0.00459211790880798
	YDR175C	RSM24	0.00471396781703703
	YMR158W	MRPS8	0.00148288344415304
	YNR037C	RSM19	0.00255556603787099
	YKL170W	MRPL38	0.00267532825057504
	YLR439W	MRPL4	0.00401211800985002
	YDR322W	MRPL35	0.00323731716097397
	YPL013C	MRPS16	0.00185664004238195
Rox1 targets/Acute_sensitivity
	ORF	Locus	pval(Acute)
	YFL014W	HSP12	0.00212397738621495
	YOR211C	MGM1	0.00122424935243304
	YDR518W	EUG1	0.00252730268360002
	YDR042C	YDR042C	0.00164885695164996
Yap1 targets/Acute_sensitivity
	ORF	Locus	pval(Acute)
	YML007W	YAP1	0.000348797478686991
	YJR122W	IBA57	0.00112327948779600
	YER103W	SSA4	0.00418092618431098
	YFL016C	MDJ1	0.00308530050824996
	YLR439W	MRPL4	0.00401211800985002
	YOL100W	PKH2	0.00177085353006901
	YFL014W	HSP12	0.00212397738621495
Msn2/4 targets/Acute_sensitivity
	ORF	Locus	pval(Acute)
	YNL073W	MSK1	0.00220153779751298
	YGR101W	PCP1	0.00427567920372596
	YER103W	SSA4	0.00418092618431098
	YFL014W	HSP12	0.00212397738621495
	YMR035W	IMP2	0.00362097676412199
	YDR231C	COX20	0.00332180814500005
	YNL073W	MSK1	0.00220153779751298
	YLR439W	MRPL4	0.00401211800985002
	YER103W	SSA4	0.00418092618431098
	YFL014W	HSP12	0.00212397738621495
	YMR035W	IMP2	0.00362097676412199
	YDR231C	COX20	0.00332180814500005
