# Supplementary material for: Genome-Wide Fitness and Expression Profiling Implicate Mga2 in Adaptation to Hydrogen Peroxide
Source: PLoS Genet. 2009 May 29;5(5):e1000488. doi: 10.1371/journal.pgen.1000488 (PMC2676504; doi:10.1371/journal.pgen.1000488)
Supplement: Dataset S3 — Expression Table: Log ratios and p-values for all micro-array expression profiling experiments conducted in this study. (1.05 MB TXT) [file pgen.1000488.s012.txt]

ORF	ln(ratio)_0.1mM(wt)	pval_0.1mM(wt)	ln(ratio)_0.1mM->0.4mM(wt)	pval_0.1mM->0.4mM(wt)	ln(ratio)_0.4mM(wt)	pval_0.4mM(wt)	ln(ratio)_0.1mM(mga2)	pval_0.1mM(mga2)	ln(ratio)_0.1mM(yap1)	pval_0.1mM(yap1)	ln(ratio)_0.1mM(rox1)	pval_0.1mM(rox1)
Q0010	0.168478	0.00931934077275864	0.564607	0.000244400319571181	-1.011264	5.71572789098695e-11	0.204594	0.0555808371476832	0.247439	5.01817586695541e-06	NA	NA
Q0017	0.073997	0.140232328038722	0.331664	0.000956807223842504	-0.323112	0.0165192189395208	0.072922	0.346139448609372	0.201618	4.51023456777833e-05	0.017353	0.724132318542945
Q0045	0.132023	0.00200864563583680	-0.053086	0.569537658330255	-0.935614	5.72252245589766e-11	-0.089248	0.123216331911113	-0.542761	0	-0.000244	0.995867217653217
Q0050	-0.054955	0.134570530329195	-0.111438	0.142469709350912	-0.378166	0.000127741468427311	-0.09891	0.105013130796766	-0.51191	2.22044604925031e-16	-0.044087	0.615506321236947
Q0055	-0.022814	0.542662458630403	-0.176072	0.00444980490513314	-0.744488	8.19860179746001e-10	-0.154299	0.00738449598060842	-0.571127	0	0.15374	0.00646806704087544
Q0060	-0.014938	0.684983300883147	-0.123037	0.0296321227665360	-0.680457	3.98070820750718e-09	-0.12863	0.0280914986037539	-0.465745	2.10942374678780e-15	-1.797282	0
Q0065	-0.05048	0.557106108153713	-0.220267	0.0140319577204665	-1.001506	3.59479113143379e-12	-0.11376	0.0300174381136531	-0.354997	5.65376634398262e-11	-0.0621	0.136759223815339
Q0070	-0.044927	0.357303957411759	-0.194923	0.0572571744517794	-1.184482	7.06603997535638e-10	-0.128391	0.0148601391516686	-0.51995	0	-0.073654	0.056227158460111
Q0075	0.023979	0.538801017870432	-0.074657	0.315223695356867	-0.609994	7.16152707469497e-07	-0.005705	0.914780752094201	-0.475431	1.11022302462516e-16	-0.117469	0.0133616455170991
Q0080	0.032617	0.394865221495212	0.03994	0.488938424641139	-0.194887	0.0596210145533321	-0.199473	0.00485493802047754	-0.395464	4.34863256515428e-12	NA	NA
Q0085	0.078632	0.0284203715913077	-0.256919	5.19286148690234e-05	-0.900796	3.99569266562594e-11	-0.237249	7.9144692531341e-05	-0.441887	4.88498130835069e-15	-0.05114	0.135305889183342
Q0105	-0.028617	0.617660887631876	0.001077	0.98595804512135	-0.13154	0.24829796640614	0.041637	0.690675678751643	-0.1364	0.0182934258036310	-0.16387	0.00334645812529899
Q0110	-0.052957	0.198607579598513	0.044541	0.508435020923688	-0.113112	0.286625009802614	NA	NA	NA	NA	NA	NA
Q0115	-0.527004	0.00389370768851849	-0.282172	0.000674654777539585	-0.924382	0.0101706664480069	NA	NA	NA	NA	NA	NA
Q0130	0.047459	0.46475343453564	0.446456	0.00221254392340531	0.508637	0.00344922194943242	0.117259	0.0648393092225108	0.145663	0.00323767541528519	0.171836	0.000234293807343189
Q0140	-0.076492	0.506149916686692	0.068435	0.431962363366777	0.044818	0.73971899272097	-0.11444	0.153752532295479	0.160333	0.0034241645076829	-1.764151	0
Q0160	-0.079418	0.0367714645335022	-0.105073	0.137468577976973	0.013402	0.906729972051804	-0.016561	0.841392383935752	-0.104884	0.0528705640614759	NA	NA
Q0182	0.003636	0.955298630826752	0.063179	0.340328714456467	-0.10811	0.276436098977378	NA	NA	NA	NA	NA	NA
Q0250	-0.042865	0.235901719141753	-0.005903	0.91274854850332	-0.172321	0.0891308917835646	0.04801	0.624857781954103	-0.120383	0.0276259096862668	NA	NA
Q0255	-0.036267	0.338924859113556	-0.032008	0.577750912206424	NA	NA	NA	NA	NA	NA	NA	NA
Q0275	-0.101192	0.0273951597020184	-0.148883	0.0191716918657071	-0.283814	0.00842559042467328	NA	NA	-0.192798	0.00163907865127999	NA	NA
Q0297	-0.023761	0.526782071096617	0.05436	0.37263815935079	0.066901	0.511383693440011	NA	NA	0.066064	0.305353924969605	NA	NA
YAL001C	-0.053908	0.0961604603644876	-0.14955	0.00581244445374152	0.12293	0.185486958063159	-0.064429	0.222303613423688	0.061273	0.208069857427681	-0.087259	0.0116823756395010
YAL002W	0.025313	0.451722239634491	0.073389	0.153808717315948	0.252901	0.00943841511966792	-0.028055	0.596305032095802	0.138973	0.00387467570409383	-0.067429	0.0554493360067465
YAL003W	0.019603	0.590815860366672	-0.091846	0.0750714758984397	-0.939769	1.09805498027526e-11	-0.006779	0.894173368039294	-0.333368	3.55929286044443e-10	-0.033568	0.325334042716777
YAL004W	-0.012661	0.739544451229471	-0.079377	0.140382815865922	-0.156136	0.0843088005204177	NA	NA	NA	NA	NA	NA
YAL005C	0.236847	0.000342291921246463	0.2235	0.00116604181193647	1.002785	8.98699311080442e-07	0.048032	0.381800555433826	0.887787	0	-0.30315	0
YAL007C	-0.014497	0.659449253251116	-0.082648	0.118774568724701	-0.060079	0.529353574944844	-0.01289	0.798678779692055	0.000594	0.98976263699696	-0.055937	0.106637928671339
YAL008W	0.05509	0.144932678385749	0.155209	0.0044764563514359	0.524292	2.75762544466041e-06	0.058349	0.252804646886090	0.304237	8.41835490206222e-11	0.091756	0.0169332999912288
YAL009W	0.026211	0.438598034643227	0.00435	0.930053572996953	0.138987	0.136851663429693	-0.03541	0.507610224662348	0.056919	0.234629398541156	0.06389	0.149247986339941
YAL010C	0.025628	0.468334929906363	0.050577	0.334164209214249	0.124589	0.181419575008849	-0.029615	0.596626091305709	0.046739	0.363447666038768	0.040145	0.428011403363084
YAL011W	-0.030169	0.429414198948144	-0.071374	0.182878719131723	-0.203342	0.0251060107881453	-0.020994	0.709628628960282	-0.07108	0.181960456620795	-0.019598	0.687585565917379
YAL012W	-0.12504	0.00384673161218629	0.1273	0.0181978697000534	0.199958	0.0364971775297573	-0.069851	0.17106897718466	-0.236985	2.01590282511432e-06	0.001366	0.968404554634974
YAL013W	0.183248	6.87855042943442e-05	0.00487	0.92896070346551	0.174974	0.0790179759369312	0.015075	0.776778325316943	-0.086644	0.0789267821496905	-0.005303	0.891126106197763
YAL014C	-0.021596	0.51451056018267	-0.022143	0.654047896995214	0.454843	1.68274745863117e-05	-0.029711	0.566441059651959	0.147848	0.00164626531905332	-0.065031	0.0531271206048382
YAL015C	0.008082	0.806353363180834	0.105413	0.0517911111506973	0.858528	6.98535673748779e-11	-0.037465	0.471015743838798	0.239753	5.33827776871831e-07	-0.02856	0.470463215241595
YAL016W	-0.048531	0.147401683354354	-0.028711	0.56269089093923	0.414872	7.17699670962357e-05	0.006837	0.892742301496388	0.11919	0.00949708096502067	-0.041735	0.204330394138677
YAL017W	-0.043391	0.196188719627908	0.002342	0.969599278196612	0.777911	8.34323721221608e-10	0.111031	0.0382581384278582	0.185751	7.01289636827473e-05	-0.016554	0.696945569999014
YAL018C	-0.003329	0.931934261975901	-0.029008	0.611086971629904	-0.016479	0.883738949850147	NA	NA	NA	NA	NA	NA
YAL019W	-0.162851	1.25765138053735e-05	-0.119679	0.0224506961929063	-0.491144	1.99794251665164e-06	-0.061341	0.234126160596067	-0.124925	0.0102733739095061	0.123361	0.00263059012270128
YAL020C	0.106295	0.0119109354425443	0.017665	0.721326145258386	0.251247	0.0106713544561968	-0.009621	0.86026759795053	0.112705	0.0177638412803368	-0.000371	0.991852794974645
YAL021C	-0.061052	0.0871952507802428	-0.027974	0.572797707838817	-0.300498	0.00120666667233926	0.024369	0.634937985266218	-0.075844	0.106526215140296	-0.062789	0.0534538520590399
YAL022C	-0.024242	0.468462865890391	-0.03067	0.557658632488095	-0.350865	0.000247338743770364	-0.04169	0.418639781885196	-0.201727	4.3572883205778e-05	-0.023089	0.497300994054344
YAL023C	0.026389	0.47324870025096	-0.164307	0.00232115462351556	-0.805467	1.10682574216980e-11	0.005158	0.920635317125098	-0.307211	2.37364639055215e-09	-0.035776	0.287282161277195
YAL024C	-0.024743	0.467640259041583	-0.159424	0.00401137674353669	-0.645247	2.09884976065666e-09	-0.023309	0.657850551910545	-0.127858	0.00919716936937709	0.004008	0.915687483085585
YAL025C	-0.028171	0.404810457944141	-0.070481	0.159952058762204	-0.856595	3.46632722525442e-11	-0.050715	0.321915355252099	-0.341495	1.38587141762514e-10	0.130851	0.00285437227980123
YAL026C	-0.055533	0.0868051956412625	-0.1357	0.0118507484145739	-0.143881	0.111649726767956	-0.044437	0.386998747000687	-0.049826	0.295847743655908	-0.03347	0.333358745041408
YAL027W	0.031833	0.349671704395417	0.026869	0.619610602343137	0.367423	0.000310464558049062	0.031426	0.555481454874534	7.6e-05	0.998753914172405	-0.015938	0.691579778647752
YAL028W	-0.05003	0.351961498428424	-0.046764	0.445546374595195	-0.018249	0.841921149333495	-0.001187	0.982589582500094	0.164057	0.000664621322576497	-0.22305	4.23541723915122e-09
YAL029C	-0.041716	0.196445094961834	-0.070811	0.154681421000921	-0.178928	0.0509059417417631	-0.017846	0.726828198647892	-0.011124	0.811432744575012	-0.086421	0.0126545936539817
YAL030W	-0.00953	0.777973654604188	0.120657	0.0222963185181179	0.631423	1.28255325249071e-07	0.027907	0.59676277030804	0.336169	3.03412850399809e-12	0.003734	0.91487799856775
YAL031C	-0.03302	0.346658015338929	-0.054421	0.282289290750976	0.010857	0.906146222011073	0.012529	0.819583629979474	-0.033798	0.505797246316194	0.008998	0.839274505400124
YAL032C	0.050228	0.156685503788470	-0.05247	0.315584236347246	-0.071783	0.427621373392216	-0.057826	0.295972140325576	-0.210452	0.000109530482017228	-0.068311	0.162558336732193
YAL033W	-0.033881	0.294455933669706	-0.177496	0.000914478357261439	-0.791572	8.5499385349408e-12	-0.060821	0.245763191349888	-0.235014	4.33557211720892e-06	-0.026187	0.462453448808
YAL034C	-0.023128	0.510618219628939	0.021054	0.673019617635073	0.196529	0.0383314600928959	0.064423	0.217449695322608	0.326983	4.76122474779572e-11	-0.004879	0.898288103639469
YAL034C-B	-0.018291	0.661387877919983	0.032712	0.569286347415525	-0.091414	0.37489671426572	NA	NA	NA	NA	NA	NA
YAL034W-A	-0.095622	0.00625091904045905	-0.054448	0.327188874957204	0.086951	0.365495193600171	-0.044692	0.440966570076043	-0.098851	0.0829839938337642	0.139233	0.00915687048655833
YAL035W	-0.115279	0.00404332662379603	-0.024923	0.623987762679663	-0.315882	0.00179860107740626	-0.029285	0.564878487378308	-0.126513	0.00804630781600746	-0.008611	0.803169224035075
YAL036C	-0.05959	0.135281062906533	-0.065826	0.201637361970262	-0.784348	7.30766558376672e-11	-0.056524	0.270094486389604	-0.175374	0.000293647407678788	0.054239	0.147118515139725
YAL037W	-0.048599	0.340702547775762	-0.097558	0.0866687793724212	-0.334436	0.000444965405004716	0.0118	0.856775449082482	-0.078994	0.170304211968778	NA	NA
YAL038W	0.194613	2.81368575444363e-05	-0.048515	0.340407259491481	-0.175477	0.551941102658321	-0.010791	0.838725618250659	0.13642	0.00804566121015848	0.130588	0.0169260250851124
YAL039C	0.280576	4.74114498438816e-06	0.415792	4.55953629741046e-07	0.807712	3.73173603129828e-10	0.120517	0.0217784179716769	0.32624	9.32653954066609e-12	-0.0023	0.950084123457505
YAL040C	0.051934	0.184687349889570	0.178691	0.00254132839894972	-0.013314	0.90790459996223	0.04878	0.344665629171214	-0.255781	3.9399368523263e-07	-0.081219	0.0110961710129979
YAL041W	-0.089548	0.00721442641712688	-0.192342	0.000499099598613939	0.042626	0.642307336157615	-0.03763	0.466712240073702	-0.043643	0.366533378031795	-0.03269	0.348074785314214
YAL042C-A	-0.004999	0.905908849888944	0.106712	0.0820513383393806	0.248665	0.0123122989093023	NA	NA	NA	NA	NA	NA
YAL042W	0.0057	0.874534308453201	-0.043633	0.389647791546417	-0.123253	0.174917432859340	-0.06421	0.210006823544187	-0.120421	0.0111607911263812	0.000641	0.985270114526954
YAL043C	0.002637	0.943676085098435	0.084735	0.126692545995231	0.08972	0.332034115652676	-0.035372	0.489932555299132	-0.007292	0.87657811099803	0.059493	0.123654300898757
YAL044C	-0.276357	1.73048346874261e-07	-0.610673	2.32722285886666e-08	-0.832201	3.85960554405429e-07	0.028107	0.600420067122785	0.026715	0.574440408114237	0.033764	0.357535529285315
YAL044W-A	0.043644	0.230817232079414	0.102134	0.0543468305857524	0.010319	0.910985779365985	0.014257	0.784925820403473	-0.012052	0.80189079344636	0.054065	0.148377252346400
YAL045C	-0.035324	0.344495866576909	0.087465	0.181331880963308	0.005942	0.957749144534001	NA	NA	NA	NA	NA	NA
YAL046C	0.028506	0.390959960446492	-0.02949	0.576053736808276	-0.366238	0.000136196949137690	0.078406	0.145689972452288	-0.094867	0.0524724255855609	0.059551	0.114574432305972
YAL047C	-0.042652	0.270032658017839	0.033839	0.533104025881989	-0.06339	0.484652531171388	0.036219	0.546776802064413	-0.103003	0.0629541866569648	-0.008481	0.845112922653158
YAL048C	0.083842	0.0227779481660966	-0.031315	0.541390723410486	0.140076	0.149711870040849	0.011309	0.838606250566829	0.086664	0.0733924135919128	0.055585	0.220882955456157
YAL049C	0.03379	0.315759944728141	0.076981	0.140784166801439	0.448301	3.85143386523179e-05	0.030292	0.556830758512084	0.117433	0.0116079914028019	0.031447	0.382714013142378
YAL051W	-0.021113	0.52085867900764	-0.09804	0.0532097795759978	0.325466	0.00118855105097848	-0.014273	0.783466203420653	0.18342	0.000111537630433811	-0.054475	0.116321094074404
YAL053W	-0.044203	0.204974522249604	0.083812	0.111157759262194	0.157215	0.108013564532939	0.052581	0.306235226676862	-0.039064	0.407048899102806	0.096415	0.0137065522599604
YAL054C	0.065799	0.0619875537380118	0.074028	0.1938845485947	0.235443	0.0155570620286243	0.013087	0.808537219769866	0.170396	0.000626681877563096	0.023849	0.605484833574216
YAL055W	0.065365	0.106183269885072	0.002404	0.96623333016332	0.131279	0.174272741575632	0.070869	0.179750242329301	-0.014709	0.763167203049576	0.050231	0.186521699896307
YAL056C-A	-0.175068	0.475532419311162	-0.05057	0.547211410901688	-0.114556	0.306326666412498	NA	NA	NA	NA	NA	NA
YAL056W	0.062145	0.0838427833519955	-0.111812	0.0291215010226152	0.054734	0.557179345884729	-0.016808	0.745365743371986	-0.031508	0.505087322673438	-0.009523	0.78706992933427
YAL058W	0.112196	0.00346600059920921	0.095645	0.0717076198657017	-0.082505	0.363052657416994	0.011755	0.823507375362463	-0.002177	0.963859753420011	0.022477	0.608236299300704
YAL059W	-0.034618	0.318401090558290	-0.027088	0.589132405767426	-1.100055	2.34257058195908e-14	-0.042334	0.416585991769009	-0.242771	1.86346701958051e-06	0.171141	0.000128777406663061
YAL060W	-0.013476	0.76981772356281	-0.201027	0.0270707368661361	0.60457	7.20856766504019e-05	0.121287	0.0184680728838740	0.642095	0	-0.058772	0.0776897532409122
YAL061W	-0.162988	0.0781486879699802	-0.296136	0.00177900146650201	0.52239	1.96981697323517e-05	0.043882	0.40842655386911	0.348297	1.50157664080552e-12	-0.165868	2.32997143233549e-05
YAL062W	0.232748	1.5565087717051e-05	0.44093	6.88963175399238e-09	0.631997	5.52588576008262e-08	0.081469	0.201119918365662	0.571475	0	-0.009233	0.888591187860524
YAL063C	0.0688	0.123665941225353	0.05529	0.279643931772924	0.144133	0.128967946915628	-0.078706	0.150604595667611	0.075664	0.118133932460484	-0.119763	0.0347857516296532
YAL064C-A	-0.0317	0.391925889361756	-0.008742	0.875045077685749	0.096084	0.352093546491302	NA	NA	NA	NA	NA	NA
YAL064W	-0.021498	0.630903754610407	-0.104667	0.0713286427946522	0.223369	0.0201659693835078	-0.162574	0.122487638055063	NA	NA	NA	NA
YAL064W-B	0.060322	0.0877725495897788	-0.04686	0.353905968793049	-0.093118	0.330669279896787	0.029706	0.619847248579817	-0.043378	0.394818839497836	-0.024335	0.732222763896824
YAL065C	0.038371	0.324887691909673	-0.046196	0.433089136910685	0.084354	0.449795041150779	NA	NA	NA	NA	NA	NA
YAL066W	-0.022957	0.587738675472439	0.024306	0.679863190926487	0.143356	0.179240395214911	NA	NA	NA	NA	NA	NA
YAL067C	0.027461	0.524068782678583	0.448329	1.74439329203580e-07	-0.101363	0.384841765418113	-0.141185	0.0818527417950503	0.03591	0.573116151051108	NA	NA
YAL068C	0.0643	0.0739213085486773	0.146124	0.0156858619981010	0.2335	0.0156251582051675	-0.013893	0.796140758024071	0.032067	0.510023791694738	-0.113919	0.0189422247081943
YAL069W	0.086415	0.0485985376778906	0.287639	4.77059732584273e-05	0.209756	0.056069108815127	-0.062512	0.275049552584004	0.118957	0.0125238639831380	0.063018	0.123372744192495
YAR002C-A	0.15884	0.000319173895163671	-0.142509	0.00896777701912865	-0.363004	0.000303801158003214	0.002572	0.959361930467527	-0.113523	0.0188415373569076	-0.015915	0.637329468070171
YAR002W	0.036243	0.316964177090738	-0.08622	0.0889892993651973	-0.261514	0.00549040111158261	-0.012486	0.807916351552046	-0.111253	0.0212432240122562	-0.003654	0.92231754032813
YAR003W	0.024957	0.452888430611428	-0.063076	0.206993400947712	0.131504	0.164912494715743	-0.069881	0.19264705116821	-0.016668	0.725325650931662	-0.054671	0.145877392024116
YAR007C	-0.110176	0.00223206883307447	0.205922	0.000679222767471455	0.941626	2.72424305336472e-11	0.027083	0.595466145893123	0.467897	0	-0.082403	0.0151435268334065
YAR008W	0.047079	0.190612699519493	-0.025543	0.620750154512769	-0.239993	0.0093466052931317	0.021761	0.674489165741946	-0.129991	0.00763172447728322	0.142377	0.000634096412118312
YAR014C	-0.080144	0.114902856455468	-0.104494	0.0429389901508203	-0.429535	3.90448928406784e-05	-0.022735	0.65648814585787	-0.101671	0.0341628591144291	0.033459	0.364896499520476
YAR015W	-0.028525	0.491441663959787	-0.484319	0.000448515137056682	-1.536284	1.11022302462516e-16	-0.109425	0.0342427769616951	-0.434613	3.88578058618805e-15	-0.19583	5.26194798844415e-09
YAR018C	0.032614	0.405441287434963	-0.020038	0.704269613729575	-0.785218	1.67547087315256e-11	-0.006544	0.901437295206591	-0.373627	1.13234976950594e-11	0.001332	0.97655012532538
YAR019C	-0.003716	0.910679260110146	-0.016757	0.756000024028252	0.025268	0.78096922658803	0.058973	0.302382099771133	0.093817	0.0743417894025369	-0.145056	0.00219808985935388
YAR020C	0.0815	0.0284039919671456	-0.061245	0.258469062294377	0.254794	0.0091517020686821	-0.014107	0.788809122672413	0.315006	1.42058365071307e-10	-0.028446	0.468494600640453
YAR023C	0.061293	0.221560479963605	-0.009369	0.87657346856069	0.053088	0.565860223306515	-0.061582	0.311731173624435	0.121971	0.0215542588248744	-0.218081	1.74904976579793e-05
YAR027W	0.065327	0.0703863069190603	0.087524	0.0979182950819556	0.759419	1.50628498563066e-09	0.036664	0.46974195384846	0.368828	1.28785870856518e-14	-0.084864	0.0153562294807406
YAR028W	0.104146	0.00629611070350966	-0.031375	0.528349668837812	-0.845668	2.00184313570162e-12	0.054473	0.288783870938987	-0.011813	0.801708622350905	-0.035604	0.347139047517867
YAR029W	0.039838	0.241063079310577	-0.055753	0.266611164931694	-0.420721	1.59685519164343e-05	0.033143	0.578607362231272	-0.037974	0.469441004611854	-0.025005	0.560160606250063
YAR030C	0.000413	0.990109749630843	0.104159	0.0464096135403378	0.005951	0.947579900809858	0.070518	0.345133348887618	0.049965	0.392930627564976	NA	NA
YAR031W	0.093813	0.0152112599260582	-0.030462	0.547118033762687	-0.425925	1.67712324915525e-05	-0.01374	0.838228866494498	-0.13864	0.00932007959215397	-0.147811	0.000966401832445118
YAR033W	0.058143	0.158319522948316	-0.004167	0.936322181118397	0.141467	0.128300500061073	-0.021972	0.68945647475003	0.15214	0.00200483104009230	0.077238	0.0740988004286421
YAR035W	0.117509	0.00965761310656232	0.202504	0.00111516851532723	-0.206229	0.0403614703150927	0.047375	0.402109414392652	0.069271	0.217059326592990	0.166956	0.000780523956863233
YAR042W	0.05779	0.409566358037848	0.031868	0.59067493528036	-0.037757	0.72186881196952	0.048701	0.506640486291931	-0.093934	0.086225993450375	NA	NA
YAR044W	-0.105987	0.00216433670905858	-0.022611	0.663346305200875	0.085463	0.348916798285214	-0.00836	0.871668230610576	0.010456	0.826129306184914	-0.109598	0.00232013642587037
YAR047C	-0.010189	0.800748188171032	-0.023214	0.661720103466784	0.108684	0.277019352637246	NA	NA	NA	NA	NA	NA
YAR050W	0.244848	2.63847897997715e-05	0.117429	0.0348212134484186	0.630358	1.43368789506937e-07	0.171451	0.00188884662224997	0.242201	3.26138442474644e-07	0.192772	0.000162087870844707
YAR053W	0.064798	0.114805381439510	0.021906	0.67988268163507	-0.086496	0.337487620644635	0.059369	0.555012288269535	-0.114875	0.0814214273568246	NA	NA
YAR060C	-0.030222	0.360812814982689	-0.042675	0.421945716216188	-0.091275	0.311957901438518	-0.090434	0.127459829490066	-0.001346	0.979832478591767	-0.041969	0.401664207126605
YAR061W	-0.025386	0.534704701969403	-0.02097	0.763547878919735	0.149022	0.146109196686290	NA	NA	-0.028629	0.660191164219288	NA	NA
YAR062W	0.057428	0.137528923449042	0.148333	0.00897684061921744	0.330176	0.00172631610522134	0.003571	0.947322101189101	0.023465	0.615306998989514	-0.031588	0.399521958724073
YAR064W	0.012084	0.741014254977887	-0.072929	0.195742429957348	0.081213	0.390425873032841	NA	NA	NA	NA	NA	NA
YAR066W	0.014732	0.71638674791984	-0.267952	9.76216439341204e-06	-0.663451	2.77232226064683e-09	-0.112031	0.0460285981052069	-0.238824	3.95381538587092e-06	-0.301665	4.10782519111308e-15
YAR068W	-0.054148	0.177678647509558	-0.179779	0.00123487716589443	-0.497687	2.09259483274771e-06	0.021009	0.752480381323213	-0.054959	0.244531294082868	-0.152888	1.47234993574941e-06
YAR069C	0.018088	0.655672924092049	0.092131	0.114815213819958	-0.19458	0.0370963215936303	NA	NA	NA	NA	NA	NA
YAR070C	-0.017219	0.618268615008062	0.061622	0.253260574914641	-0.250125	0.00707257218173629	NA	NA	NA	NA	NA	NA
YAR071W	0.035535	0.459045614871008	0.030387	0.623322751905662	-0.747443	9.48164657899042e-10	0.053443	0.385306157978089	-0.213374	1.79723144638766e-05	0.020504	0.567106753907978
YAR073W	0.238524	3.65095243607394e-05	0.292967	8.99146396960981e-05	-0.469417	0.00293065491164024	-0.024293	0.635443331523114	-0.267468	1.49765170154303e-07	0.014019	0.701822460136945
YAR075W	0.053971	0.146210749086483	0.109967	0.0424166561927658	-0.308182	0.00231120457356893	-0.030998	0.545588113251542	-0.255471	3.90286647666827e-07	-0.027341	0.435289892482749
YBL001C	0.040137	0.258001550385371	0.112056	0.0362838275331783	0.158123	0.160727026180199	0.061766	0.231816191955366	0.101514	0.0312762487604467	0.053788	0.158882832528014
YBL002W	-0.128741	0.000358207547908052	-0.439841	3.89430265812507e-09	-1.954822	0	0.001982	0.969663127925901	-0.527276	0	0.005143	0.88723097627714
YBL003C	-0.02526	0.501026430631445	-0.570232	5.45224976278291e-11	-2.063599	0	0.035871	0.476744693990685	-0.523846	0	0.04217	0.279228034318695
YBL004W	-0.054964	0.118984894488439	-0.105437	0.042393759952456	-1.189873	9.9920072216264e-16	-0.089337	0.0871115268549596	-0.236203	2.77904095158377e-06	0.01405	0.722053615304344
YBL005W	-0.081386	0.0136606523244337	-0.31263	5.02105806043929e-07	-0.321182	0.000696946159113199	-0.017792	0.755142406753148	-0.084209	0.0961740894776996	-0.150424	0.000100108626655993
YBL006C	-0.080413	0.0181687088543264	-0.102683	0.0686404911891859	-0.085218	0.353812075412662	0.00544	0.914921003889832	-0.079619	0.099737001800317	0.028841	0.463232872537460
YBL007C	0.035689	0.331574585126689	-0.092873	0.0974498415029307	0.612884	0.000410998417998854	-0.043895	0.393707821637247	-0.085885	0.085674205258586	0.012852	0.713670430398365
YBL008W	-0.051105	0.136649198417875	-0.06249	0.211830643479108	-0.041996	0.642983337952954	-0.045824	0.377775192219487	0.045016	0.3451384644189	0.188724	3.9587957349374e-05
YBL009W	-0.049839	0.154857604798727	-0.133948	0.0108189316196823	-0.565974	4.55474129523736e-08	-0.058078	0.26385070807667	-0.173934	0.000422891704026096	0.012729	0.739407405984989
YBL010C	0.077146	0.0337258678906288	0.054442	0.34409405766325	0.023615	0.79609431828888	0.088124	0.108315172065008	-0.083377	0.0977657881924029	0.077958	0.0764456060584823
YBL011W	0.084529	0.0256094237262303	0.093477	0.0982811319046196	-0.113528	0.243420638078875	0.023029	0.664339376694217	-0.077235	0.105739026419704	0.054902	0.153343042832077
YBL012C	-0.005073	0.903919303097288	0.060765	0.312219511011339	0.012321	0.906449966861007	NA	NA	NA	NA	NA	NA
YBL013W	-0.046275	0.262682908283695	-0.156384	0.0231715447743269	-0.284914	0.00369281272350130	-0.046572	0.55686838599406	-0.097503	0.0999631227645411	NA	NA
YBL014C	0.067664	0.059239552132831	0.038823	0.435998905925915	-0.267321	0.00543128953023553	0.004578	0.929170281283615	-0.080703	0.098348686344195	0.055605	0.166451489869284
YBL015W	0.047994	0.172926164898804	0.229063	0.000105440591892991	0.419058	6.11989470755692e-05	0.008599	0.867964632218807	0.152821	0.00114313776128128	-0.028358	0.421782949295095
YBL016W	0.043349	0.225634629285802	0.064445	0.216518669623621	-0.318065	0.000859786046878752	-0.031343	0.550212178988974	-0.110193	0.0221258546451437	-0.070954	0.0306910833588278
YBL017C	-0.125819	0.000431955247895743	-0.23094	8.20946655180066e-05	-0.056075	0.556236327871689	0.008627	0.865745624795405	-0.027663	0.556186962196608	0.016828	0.634741228369887
YBL018C	-0.000134	0.99701199692315	-0.1059	0.0399719601467936	-0.847763	4.97868413162905e-12	-0.002418	0.962954034120877	-0.330152	1.45952128161042e-09	0.171887	9.09738579566444e-05
YBL019W	0.057603	0.131056356290309	-0.046943	0.382842936617837	0.142583	0.128889122239228	-0.020068	0.757615068948597	0.004954	0.929962531639667	0.046616	0.403037050355576
YBL020W	-0.039061	0.3470342899245	-0.114173	0.0287287904349474	-0.282125	0.00236548766295863	-0.017709	0.729268718212679	-0.135963	0.00523965801848658	0.049624	0.189174980085405
YBL021C	0.06316	0.0820961690297549	-0.092929	0.115145292238291	0.374163	0.000284216923953196	0.008547	0.872134333086311	0.021271	0.671259030216086	0.029334	0.4681026735997
YBL022C	-0.089187	0.0084251222749483	0.066058	0.207294687355472	0.787395	9.74282654553349e-10	-0.052178	0.317186013500187	0.388819	7.7715611723761e-16	-0.158599	2.15137216486028e-07
YBL023C	0.042248	0.255785170634914	-0.018473	0.71666145762637	-0.431148	1.02526600653796e-05	0.031211	0.543244669247898	-0.34064	9.40958422290805e-11	-0.007799	0.825710421222162
YBL024W	-0.100182	0.00479835727771416	-0.149393	0.00445900976541469	-1.022127	1.90847337933064e-13	-0.036827	0.469259600949904	-0.427814	7.66053886991358e-15	0.070311	0.0704006425898072
YBL025W	-0.061801	0.0738035828138516	-0.048504	0.425886532400648	-0.00507	0.95807596235476	-0.061036	0.296107664764107	-0.042707	0.41865517978987	0.124058	0.0309175958638329
YBL026W	-0.112595	0.000973566304968365	-0.199266	0.000304404015884385	-0.542885	3.00572956746237e-07	-0.005025	0.924088302214026	-0.193854	0.000128470660820001	0.019262	0.583552334523253
YBL027W	0.120755	0.00311620725156414	-0.012195	0.816260980160249	-0.770113	4.05269456110746e-05	-0.069782	0.182328828204170	-0.153655	0.00324300342526707	0.004722	0.898628449748863
YBL028C	-0.059807	0.0723734934301858	0.013712	0.7882719113551	-0.907672	1.43540734853786e-11	-0.037981	0.463268857447329	-0.465272	3.33066907387547e-16	0.054117	0.202301624903832
YBL029C-A	-0.047015	0.188858107331766	0.060665	0.256806484415563	0.175104	0.0626297106851919	0.001165	0.982656578270968	0.123525	0.0102932648321411	-0.07124	0.0528737660448164
YBL029W	-0.104575	0.00560724150900205	-0.251861	0.000342560866070207	-0.71807	8.74234906689253e-10	-0.17295	0.0149776332917128	-0.272144	2.42847784159839e-06	-0.314129	5.79160854086158e-06
YBL030C	0.074057	0.0602860542870611	-0.110596	0.0788183321278816	-0.010609	0.946076799254414	0.071385	0.166397841187392	0.321364	1.98727256872644e-10	-0.04248	0.208104943097217
YBL031W	0.003058	0.932033654600983	-0.182635	0.00109470752747276	-0.536547	1.56951385554827e-07	0.063826	0.236867370522278	-0.316004	1.17992117187882e-08	0.013237	0.750747163574225
YBL032W	-0.107766	0.00221755694425985	-0.421882	9.52073075932702e-09	-0.620545	1.6973937366771e-08	-0.035398	0.486594360968689	-0.34553	1.10687681242894e-10	-0.251776	4.94604357470507e-13
YBL033C	-0.021904	0.580477072387434	0.106523	0.049817136627862	0.758049	1.42647715861699e-09	0.014361	0.780777417351986	0.193576	4.77767453749278e-05	-0.049737	0.205402571927184
YBL034C	0.039987	0.248139399281089	-0.121343	0.0215435883148507	-0.340698	0.000326054134639375	-0.018042	0.739243476121269	-0.109554	0.0282970276915457	0.056858	0.160171317137562
YBL035C	-0.001443	0.96551192853478	0.069912	0.166215718411538	-0.142712	0.115167477520639	0.018449	0.730021967185057	-0.126395	0.0130100329471539	0.007993	0.823412717941069
YBL036C	-0.021297	0.547963215390935	-0.01795	0.717415075834829	-0.073816	0.423749440068895	-0.012907	0.799128932157243	-0.171366	0.000859794244570056	0.054816	0.137961068648801
YBL037W	-0.044348	0.185234888731138	-0.111558	0.0326065930804471	-0.116853	0.194258326190527	-0.032692	0.530480656532738	-0.111862	0.0241172951245749	-0.006678	0.856423169531553
YBL038W	-0.003661	0.911215290898609	-0.031416	0.536719227033889	0.185581	0.0596850974195546	0.063884	0.218654691265199	-0.080384	0.104615171029659	0.095566	0.0152090796372603
YBL039C	0.133484	0.00502061781990071	0.024249	0.64096078804818	-1.572444	2.22044604925031e-16	-0.065485	0.206900300177325	-0.419663	1.67643676718399e-14	0.081146	0.0485090950706608
YBL040C	-0.070475	0.0388801386362226	-0.132613	0.0107691264143482	0.081409	0.378667003420505	0.013373	0.791782090053525	-0.091683	0.0594118911438812	-0.005886	0.863055924101209
YBL041W	-0.04222	0.24041662514254	0.1975	0.000701924285125055	0.912616	1.45602085943608e-10	-0.01726	0.733780233759721	0.41775	0	-0.11042	0.00062759128784895
YBL042C	0.140012	0.00429694350858423	0.198435	0.000696628428676571	-1.000417	1.35012001578616e-11	0.119599	0.0221103644332921	-0.180534	0.000216620513932786	0.11218	0.0061505176965303
YBL043W	0.016205	0.736237070311196	0.094182	0.148283824670814	0.541893	1.04599925846438e-05	0.233558	0.00226888850666507	0.546671	0	NA	NA
YBL044W	0.018634	0.643539135920521	-0.14646	0.0272253946267751	-0.343703	0.000306721655420672	NA	NA	NA	NA	NA	NA
YBL045C	-0.07205	0.030300312971957	-0.012022	0.820019601202608	-0.069452	0.443270871732844	0.043831	0.387699847035223	0.021899	0.638278559357354	0.005508	0.879595105623896
YBL046W	-0.00734	0.824563982005179	-0.097387	0.0595621264377847	-0.183513	0.0439662376839240	0.002776	0.958006703632006	-0.154367	0.00248011856614416	-0.013003	0.747230273943674
YBL047C	-0.058543	0.0890141892704861	-0.163835	0.00224973518907401	0.28128	0.00396739736883711	0.001904	0.97001673647911	-0.032791	0.484263142355801	-0.030607	0.410468299097007
YBL048W	0.178605	6.75938651440999e-05	0.714853	4.2268410993529e-12	0.924196	4.10708134168658e-11	0.130641	0.0341593374619132	0.337106	1.05388675564200e-09	0.164286	0.00127347649768927
YBL049W	0.059466	0.195722238934430	0.303678	0.000105183714587676	0.839715	1.27867383348246e-10	0.206377	0.000895299492424506	0.632687	0	NA	NA
YBL050W	-0.096692	0.00445549158824354	-0.058775	0.274765121831061	0.858001	2.03468908388516e-10	0.003358	0.947263353534865	0.255589	3.75212603209718e-08	0.008254	0.815104213545713
YBL051C	-0.063604	0.103065372382062	-0.093124	0.0767073732410893	0.246026	0.0110478650654363	0.024489	0.630045257517382	-0.081978	0.089627696620473	-0.000667	0.985086823448974
YBL052C	-0.094931	0.00695716131691204	-0.15575	0.00766606115777047	-0.45825	5.49773634983541e-06	-0.078103	0.134742921551824	-0.28938	7.17050272491804e-08	0.106529	0.00912893476166754
YBL053W	-0.038177	0.706785904719105	0.52516	0.000461492049691148	-0.378027	0.000344792920845105	-0.054922	0.335853734967761	0.563247	0	-0.335066	5.20696985972791e-07
YBL054W	-0.013102	0.711773895990707	-0.069513	0.189124445347036	-0.759144	1.66649027910637e-10	-0.021073	0.680823773747215	-0.11725	0.0161932703802379	0.153299	0.000615115955691747
YBL055C	-0.017003	0.604162082645372	-0.035682	0.477586994966166	-0.38723	5.14610369646284e-05	-0.010976	0.833846806062127	-0.075089	0.122422850691306	0.069352	0.100092618876936
YBL056W	-0.065672	0.0738827238863952	-0.106618	0.0388524654465857	0.624597	2.93477003587839e-07	-0.004417	0.930435595643282	0.227168	8.47534556203122e-07	-0.11295	0.000662511260355214
YBL057C	-0.078256	0.0291140638142457	-0.098169	0.0689274915988047	-0.081559	0.367846555249064	-0.049721	0.332282859744332	-0.130589	0.00646306673259034	0.014563	0.691403004484449
YBL058W	-0.110478	0.00318036273748434	0.088194	0.0859588637105998	0.787673	2.63780863818397e-09	-0.072206	0.162133275781727	0.299037	3.06912495418032e-10	-0.072761	0.0259336681471094
YBL059C-A	-0.031081	0.449036920100946	0.037177	0.569131522595881	0.308616	0.00528353046063568	0.097048	0.0739781224594181	0.049969	0.320740533405401	0.106154	0.0103257624764553
YBL059W	0.090834	0.122704732651356	0.112952	0.0305253251860664	0.224193	0.0204968085672612	0.108525	0.0537169968150505	0.05061	0.32358013034813	0.043427	0.28187450139065
YBL060W	-0.120712	0.00379043049175487	-0.066227	0.240665724655761	0.237433	0.0140934387012009	-0.022863	0.67566695880188	0.190914	0.000146204203440248	-0.116655	0.0255231171021657
YBL061C	-0.106963	0.00200108228613438	0.01807	0.722228926888935	0.304948	0.00191178190169372	-0.02465	0.632181998762503	0.087933	0.0603442835741874	-0.125631	0.000125190968871314
YBL062W	-0.033079	0.517916242479703	-0.030071	0.662358452298266	0.112912	0.272575039196101	NA	NA	NA	NA	NA	NA
YBL063W	-0.06346	0.0732162730865471	-0.111625	0.0390052460335852	-0.208889	0.0225302162311367	-0.056183	0.298431851609055	-0.14999	0.00317116325552125	0.017443	0.658736873329805
YBL064C	-0.207103	9.54173155709448e-07	0.896247	2.29662955320009e-11	3.151031	0	0.156086	0.00328747861161705	1.030872	0	-0.170784	4.55890719619489e-08
YBL065W	0.022308	0.611897709766364	0.054219	0.421904247804094	0.633485	1.09871196918299e-07	NA	NA	NA	NA	NA	NA
YBL066C	-0.032118	0.328840980226372	-0.009828	0.86061364576355	-0.166619	0.0721999475971986	-0.27762	0.000139745769780153	-0.007098	0.912936329747043	NA	NA
YBL067C	0.017487	0.618869880282125	0.0116	0.829169210887192	-0.145901	0.125098705091339	-0.010826	0.840233936375761	0.002284	0.961411510113249	-0.029256	0.443280567967339
YBL068W	-0.008456	0.82483938460107	0.014867	0.798318154980143	-0.54054	1.64624854970263e-07	-0.057673	0.263421034549729	-0.196867	6.25448411926133e-05	0.02258	0.541836315336321
YBL069W	0.163059	0.000341114092806682	-0.073573	0.169250002822955	-0.507006	1.79822293344678e-06	0.07202	0.173339390916306	0.007792	0.874081751852308	0.118748	0.00558064045822826
YBL070C	-0.010163	0.798977218265784	-0.037639	0.51765230421086	0.051639	0.579420043352777	NA	NA	NA	NA	NA	NA
YBL071C	-0.022428	0.539928027594237	0.021642	0.700182858076116	-0.092008	0.356966487773950	NA	NA	NA	NA	NA	NA
YBL071W-A	0.123146	0.00976810347953705	0.067336	0.196288265632559	-0.399526	4.81836854044904e-05	-0.026586	0.610278128064206	-0.125538	0.00960232684278506	0.108258	0.00700252674884605
YBL072C	0.082361	0.0260126185795264	0.176707	0.00219046194794215	-0.924624	1.52712675416389e-06	-0.111945	0.0469690812143858	-0.157584	0.00106113922845619	-0.076154	0.039773270143077
YBL073W	-0.079651	0.156451412893285	-0.1408	0.0097467910937249	-0.668598	1.20564791483702e-09	NA	NA	NA	NA	NA	NA
YBL074C	0.034937	0.360244286901324	0.01791	0.721638010593899	-0.032883	0.734539578611592	-0.061264	0.288183841940474	0.049608	0.313220651232015	NA	NA
YBL075C	0.08447	0.0776771911063364	0.106364	0.0515733617851314	0.496845	4.40977841953405e-06	0.029292	0.578253606392775	0.382546	1.93178806284777e-14	0.026682	0.533525346495644
YBL076C	-0.000404	0.991057835481459	-0.123888	0.0202455295185840	-0.507904	3.02621676628867e-06	-0.053975	0.293906554565233	-0.201103	6.55218123131185e-05	-0.086287	0.0106994916216392
YBL077W	-0.153409	0.0428114075390629	-0.077853	0.222854068962126	-0.130009	0.170516664749884	NA	NA	NA	NA	NA	NA
YBL078C	0.047855	0.182041993003208	0.567192	8.97518726006297e-10	2.1398	0	0.060131	0.268822831495060	0.924499	0	-0.005548	0.880854450295788
YBL079W	-0.02938	0.418197722908036	-0.185055	0.000573564127527848	-0.451522	4.91065604912855e-06	0.002963	0.9543808582034	-0.225136	7.76485926279324e-06	0.015788	0.656439598578967
YBL080C	0.08512	0.0276066393106802	0.00298	0.955764687682033	0.149524	0.109645812025402	0.095228	0.0973008759367264	-0.093226	0.0731732837276502	-0.053419	0.287747117179413
YBL081W	0.035828	0.54192968724901	0.299566	0.000469323921492237	-0.525534	6.28128644208914e-07	-0.030469	0.557860285621077	0.016202	0.7309943269634	0.042523	0.242320432159999
YBL082C	-0.010028	0.816524092264782	0.02168	0.676208744203344	-0.55212	1.65643100125124e-07	-0.032984	0.527470220849354	-0.022637	0.633837946750494	-0.029611	0.40193124543774
YBL083C	-0.002753	0.943436181739734	0.056109	0.307008152708915	-0.578511	2.69564189858684e-08	-0.018267	0.726554527683422	-0.084711	0.076859428177439	0.125443	0.00555972353688761
YBL084C	-0.03209	0.404707281469928	-0.114508	0.0310130700759383	-0.052288	0.567820264817252	-0.039192	0.452999707332548	0.01577	0.7402635695546	-0.000432	0.991079565262014
YBL085W	-0.044567	0.208117806678775	-0.13172	0.0157091519771950	-0.223794	0.0154014786520184	0.011065	0.827814610993724	-0.139167	0.00451268047670439	-0.091433	0.0293035895886899
YBL086C	0.025881	0.451501927074536	0.10094	0.0595659788810798	0.678612	1.98872713852438e-08	-0.01168	0.840438629285994	0.237003	4.54257851356665e-06	-0.1015	0.0767805029742253
YBL087C	0.093377	0.0221686311736102	-0.063275	0.236474112595602	-1.35675	3.49392683673955e-08	-0.030857	0.551845526053936	-0.280724	4.38925473744689e-08	0.072119	0.0767525969184316
YBL088C	-0.022151	0.497162967321779	-0.077776	0.145963238135877	-0.176266	0.0513220082509428	-0.031138	0.560178577221641	-0.032715	0.50143982662984	-0.060989	0.115808954353163
YBL089W	0.041655	0.276320547896454	-0.046538	0.348818342814448	-0.061338	0.496627126463623	-0.047417	0.365870828872459	-0.035088	0.471164650379096	-0.024889	0.488774399196411
YBL090W	0.075152	0.0428996414473682	-0.033998	0.53671369606989	0.23484	0.0179632344237985	0.071585	0.175391680295893	-0.00602	0.901158962207527	0.163424	0.000234675413191776
YBL091C	-0.007662	0.835494667669667	0.102079	0.058744434772732	0.203637	0.0360697704183697	0.034085	0.501082650721907	-0.039685	0.395215230429658	-0.011091	0.74328217523059
YBL091C-A	-0.03927	0.26262956269562	-0.082986	0.176116094519494	0.309401	0.00211657866033244	0.010919	0.840151191221804	-0.029177	0.574377140958166	-0.047591	0.275607824521935
YBL092W	0.023163	0.570603496247233	-0.021087	0.674791609774276	-1.107503	1.74574391875737e-06	0.016684	0.752891029062506	-0.043891	0.368202468663715	0.034932	0.406839043909899
YBL093C	0.050468	0.184421121177282	0.191704	0.000623337092113818	0.055574	0.578088318017977	0.063285	0.220733294117446	0.073756	0.116206192802101	0.089307	0.0259486971296223
YBL094C	-0.020441	0.594409971656616	0.003614	0.95019671964096	0.233198	0.0231714959593164	NA	NA	NA	NA	NA	NA
YBL095W	0.05073	0.150481716052450	-0.178215	0.00123343892515293	-0.234466	0.0132043160708577	-0.017844	0.732062569525917	-0.117664	0.0161837909335037	0.055562	0.205804816000941
YBL096C	0.029186	0.495506864070586	0.064858	0.309031807844511	0.296804	0.00364282374595393	NA	NA	NA	NA	NA	NA
YBL097W	0.00802	0.823433984553441	-0.109411	0.0788790845569727	-0.403926	3.57036443294767e-05	0.047171	0.429654911726673	-0.135782	0.0110672367007311	-0.14453	0.0219331552227203
YBL098W	-0.056845	0.154832990003428	-0.544085	1.88127260436488e-08	-0.69047	1.20533010239399e-08	0.02019	0.698860719784576	-0.272526	1.17533153543015e-07	-0.048252	0.173804103906508
YBL099W	-0.048836	0.153834813335125	0.035658	0.52472407334861	0.502849	0.000126219353608237	0.070526	0.162912076979614	0.174064	0.000180224571127541	0.006768	0.859815268980065
YBL100C	0.018553	0.883231529834773	-0.029276	0.605831234782693	-0.321149	0.0038892093641385	NA	NA	NA	NA	NA	NA
YBL101C	-0.039197	0.250796791362420	0.034808	0.509098537041225	0.428425	4.51625705621961e-05	-0.004467	0.93107985564997	0.353726	1.63757896132211e-13	-0.079192	0.0241265491832581
YBL102W	-0.039994	0.231848744069077	-0.071448	0.153209154904639	0.267754	0.00589355908492839	0.024435	0.632400073616805	0.090814	0.0469545134644813	-0.0087	0.802011088447396
YBL103C	0.009951	0.771044781156031	-0.150782	0.00904567785315369	0.233087	0.0152573264762143	0.040075	0.43782082403345	0.014322	0.764501430629709	-0.061282	0.0931044672332008
YBL104C	-0.057465	0.080232726659701	-0.096515	0.059223733323055	-0.231597	0.0115646067694402	-0.026427	0.620213880343846	-0.107197	0.0347072341449441	0.084555	0.0372490217743057
YBL105C	-0.022621	0.622422038413327	0.087782	0.0963478616969937	-0.015307	0.86681385488299	0.017571	0.736594899678759	-0.008512	0.858162889053789	0.005757	0.885338483473612
YBL106C	0.038568	0.260489607810821	0.024586	0.627233909637444	0.060133	0.512262242521676	-0.012027	0.829380831813911	0.074546	0.139177356474163	-0.011286	0.791517978196837
YBL107C	0.013244	0.693707350106281	0.200924	0.00113884989215274	0.318476	0.00529888988544458	0.058149	0.266504626063842	0.178962	0.000273464338166662	0.030441	0.422701331823903
YBL107W-A	-0.06851	0.0511576925444587	0.368717	4.62759245145605e-07	0.252873	0.50248701437345	-0.192303	0.00306384782721147	NA	NA	0.081593	0.0539143006412015
YBL108C-A	-0.022057	0.508559501412712	-0.128309	0.0140422856000846	-0.04354	0.639269528411923	-0.015029	0.775436079527324	0.116394	0.0202230880094596	0.101109	0.0135431201150100
YBL108W	-0.090812	0.230473933200508	-0.01358	0.804890800984477	-0.050955	0.615322359293511	NA	NA	NA	NA	NA	NA
YBL109W	0.022948	0.548060918846352	0.218306	0.000179967504156497	0.257191	0.0100530329666330	-0.027836	0.59103090397825	0.142482	0.00323645471886791	0.045974	0.253843109233376
YBL111C	0.174572	9.39619830733207e-05	0.025172	0.64571562407896	-0.057752	0.584286754378923	0.056659	0.280572265327173	0.01214	0.79780839199414	-0.051954	0.139806873156654
YBL112C	0.110476	0.00461589884997271	0.116805	0.0367510965368170	-0.045013	0.720433803732122	0.038904	0.44685417680348	-0.013775	0.775948429875123	-0.144829	0.000212261346641873
YBL113C	-0.014748	0.67398428252824	0.08124	0.116663970139473	0.402664	0.000208741592967687	0.046193	0.36288347396058	0.11512	0.0119421321071173	0.048102	0.197456925905371
YBR001C	0.082702	0.0238653829123756	0.073485	0.146923556092385	0.581004	2.71330430567929e-07	0.080157	0.118672213472324	0.090063	0.0521728615559721	-0.094434	0.00384745327365932
YBR002C	-0.028919	0.410421542697732	-0.024029	0.653372707502849	-0.566175	3.86028528032156e-08	-0.01828	0.727344330990465	-0.215248	2.00155809136904e-05	0.077125	0.0499752684207773
YBR003W	-0.073548	0.0272360058992706	0.068019	0.194332100944579	0.348127	0.000839897000968315	0.061564	0.233748457337223	0.085288	0.0723302536006243	-0.160897	8.10027904973865e-07
YBR004C	-0.03438	0.345217850810325	0.003111	0.95408043316599	-0.452143	4.52207632994917e-06	0.009705	0.850167986112878	-0.135522	0.00561523012447296	0.076538	0.0535745917448179
YBR005W	0.057188	0.100285097342840	0.003381	0.951808855487845	0.248328	0.0106500640587853	0.009322	0.855042628631618	0.220669	2.596485617401e-06	0.021828	0.550868593370015
YBR006W	0.195061	0.000649022352325224	0.272218	1.06678288626094e-05	0.984685	3.96516153244875e-12	0.069988	0.185379862104300	0.642005	0	0.064195	0.0949407131420746
YBR007C	-0.015301	0.646737774548619	-0.185041	0.00181180775609924	-0.082638	0.369054095553682	0.031093	0.572807274467444	-0.009714	0.847224404088914	-0.08342	0.069194969393896
YBR008C	0.006173	0.85703028915932	0.351176	4.16409847381338e-07	1.838559	2.88657986402541e-15	0.012373	0.813356942060296	0.057977	0.228623370969507	-0.109076	0.000865513637302251
YBR009C	-0.183763	9.03651705974617e-06	-0.442851	3.73020903055021e-09	-0.781626	1.73235949363360e-07	0.007327	0.888863212537093	-0.305357	1.33435298366180e-08	0.097313	0.0348330383080141
YBR010W	-0.197141	5.93608221022279e-07	-0.518087	1.38089539802877e-10	-0.928365	3.33935101792804e-11	0.076634	0.138574214528618	-0.356492	5.44850498052085e-10	0.067263	0.0889373546421846
YBR011C	-0.136584	0.0002717710287925	-0.04653	0.354288210081038	0.181014	0.0962825745200006	-0.036454	0.480315469247844	0.004017	0.930683100772656	-0.018195	0.617862743565191
YBR012C	0.062134	0.0851612910084334	0.335816	2.87367756923729e-07	0.223901	0.0218148348758357	-0.072816	0.188626823346254	0.192506	0.000105681812776814	0.059567	0.164187138083403
YBR013C	0.042835	0.277943062219363	0.222162	0.000255147079278650	0.292913	0.00571830991036204	-0.016863	0.744221119673866	0.256446	5.68255711375087e-08	0.146006	0.000809865922558939
YBR014C	0.078188	0.0312541526149519	0.166442	0.00258851406928773	0.216716	0.0231790147271240	0.044784	0.383715403918190	0.076555	0.102690323382941	0.035745	0.344910510351554
YBR015C	-0.095846	0.00687636268985037	-0.149659	0.0067751543649418	-0.568547	4.46867971515275e-08	-0.038928	0.445842104678464	-0.119266	0.0121291629302198	0.028341	0.427763792020606
YBR016W	-0.096738	0.00497696521191726	-0.114766	0.0312383431540403	0.319405	0.00205714648509558	-0.025826	0.616115403657839	-0.01868	0.688634962191672	-0.043547	0.186670309179718
YBR017C	0.010836	0.758845912045503	-0.006421	0.900473359462654	-0.250308	0.00706214315545994	-0.033292	0.51485990940653	-0.16541	0.000622052007975493	-0.027977	0.437358752618567
YBR018C	0.042627	0.247005581839391	0.086445	0.126551966280484	0.436201	3.36613822453646e-05	NA	NA	NA	NA	NA	NA
YBR019C	0.14585	0.0863741094782825	0.221576	0.000605896109928117	-0.005292	0.956985753899038	0.058111	0.44933456747716	0.096622	0.0960375637279678	NA	NA
YBR020W	0.014967	0.652926941297516	-0.137768	0.0168148228840216	-0.380816	0.000108729299769794	-0.089514	0.177547237908908	-0.073606	0.190797664537549	-0.012089	0.827506888038802
YBR021W	0.148233	0.00104845543640619	0.246088	3.81138445902929e-05	-0.976759	1.29577459873076e-11	0.056908	0.284517882792905	-0.174772	0.000516403362760376	0.089608	0.0257548774987808
YBR022W	0.041406	0.224227275851696	0.052832	0.336292202884213	-0.108086	0.236410702115625	0.035895	0.48900040749468	-0.003736	0.938167143197408	-0.037625	0.315936514736848
YBR023C	0.038703	0.321310137453832	-0.15034	0.00685985974938663	-0.404155	3.15910064262459e-05	-0.025435	0.61743080213315	-0.18951	0.000106535235426364	-0.004333	0.900641407464727
YBR024W	0.148746	0.000498295352614808	0.211291	0.000680929514061068	0.375793	0.000265292724836885	0.047031	0.363688998319007	0.165748	0.000843310131479647	0.080895	0.0438730650569736
YBR025C	0.040324	0.348950797634791	-0.17057	0.00149779639212522	-0.704703	6.49581388678655e-10	-0.158626	0.00286585092008995	-0.238223	1.81917506381080e-06	-0.054687	0.121322576265825
YBR026C	0.127176	0.00207553852586817	0.208834	0.00033533338817926	0.73889	3.65470509411381e-09	-0.008561	0.867233600529673	0.297204	3.29949512156702e-10	0.003802	0.915441077881862
YBR027C	0.069118	0.118763945463651	0.220267	0.00116865448492209	0.326106	0.00114117620406773	0.036261	0.489315227573039	0.088276	0.0739199852879303	0.179248	0.00306760924353455
YBR028C	-0.07124	0.0321751728052121	-0.216806	0.000104079440296112	-0.612422	7.20928228226114e-09	-0.031326	0.539887573728434	-0.253943	5.16025846053481e-07	0.055201	0.134427165404281
YBR029C	0.069453	0.0507620786735558	-0.008609	0.867546798306525	-0.206187	0.0266635690327554	-0.013648	0.791251570014576	-0.154501	0.00139430167752796	0.047838	0.194909140015259
YBR030W	-0.07649	0.024095900213543	-0.024558	0.628824248422617	-0.623449	1.69198625110667e-08	-0.072002	0.202693835345379	-0.197698	0.000248025622104131	0.044437	0.318028631498425
YBR031W	-0.000343	0.991948644509117	0.112391	0.0371577433123488	-0.275531	0.165208708135087	-0.101113	0.056028029163737	0.020362	0.67327918795974	-0.018626	0.624410974840743
YBR032W	0.056218	0.375106874671325	0.052372	0.420296516628448	0.043346	0.662464317312453	NA	NA	NA	NA	NA	NA
YBR033W	-0.007538	0.88734821660691	-0.037806	0.562782959228471	0.109487	0.255145672231604	0.016319	0.802854439946534	-0.016123	0.775126839370788	0.103215	0.137339288579492
YBR034C	-0.046422	0.2220765886565	-0.033001	0.503928668394409	-0.54894	8.56361967338515e-07	-0.012932	0.80198382716095	-0.149508	0.00247437833640252	0.082021	0.0614365189857716
YBR035C	-0.056457	0.0926436457338733	0.019339	0.706078403694158	0.40664	0.000123795416677841	-0.000376	0.994056601952	0.15151	0.00101322092886835	-0.065101	0.0587115736547097
YBR036C	-0.028784	0.397895375041107	-0.092704	0.079874013102837	0.033335	0.713349591990144	-0.008571	0.866441104560874	-0.013823	0.764606267781667	-0.028791	0.406330558319795
YBR037C	0.15314	0.00090498520456539	0.160243	0.00530043548580317	0.392524	0.000133740833863860	0.08673	0.098622800345492	-0.048046	0.314214042225295	-0.060381	0.0886090778967978
YBR038W	-0.03111	0.33929952254379	-0.176359	0.00143554849945116	-1.244475	1.11022302462516e-16	-0.066527	0.198579671873833	-0.451954	6.66133814775094e-16	-0.19367	0.000409965665331136
YBR039W	0.169416	0.00062107865595229	0.184354	0.00439039430182175	0.467394	8.81384278302866e-05	0.045144	0.377006531374441	0.165302	0.000334625344378447	0.060134	0.127584278131251
YBR040W	-0.11489	0.070936695971777	-0.159916	0.0376207909405657	-0.177013	0.114539459189362	NA	NA	NA	NA	NA	NA
YBR041W	-0.057655	0.118179765393884	-0.02909	0.58598984687396	0.284742	0.00408506700152456	-0.037172	0.465795348705693	0.015558	0.736884852878255	0.01972	0.582588302508393
YBR042C	0.05753	0.107461540980108	0.064188	0.205899149447298	-0.005695	0.950340749426215	-0.073311	0.156852423616822	-0.009952	0.833443478057396	0.008515	0.820653199058459
YBR043C	0.076986	0.0660125911768901	-0.064724	0.192951735046242	-0.031924	0.728930683983797	-0.008139	0.874678934939766	0.239674	4.27099994038116e-07	-0.044999	0.198180111293864
YBR044C	0.048743	0.207862461266581	-0.051822	0.332134241729000	0.212659	0.0276734816075143	0.015225	0.777147902135855	-0.000907	0.98540244636024	-0.064225	0.124633029065188
YBR045C	-0.179289	0.00238424889277078	-0.132448	0.0596188892127885	0.550151	4.56774941182125e-06	-0.026854	0.661843404989079	0.178214	0.00276280487685898	NA	NA
YBR046C	-0.051417	0.13110114022027	-0.187848	0.00125705565679768	1.268065	4.68514116391816e-14	0.031327	0.543707403402692	0.308119	1.51812895587966e-10	-0.009931	0.785501190931055
YBR047W	-0.181329	6.11226906728213e-05	-0.206057	0.00247005691154301	1.637598	1.11022302462516e-16	0.010486	0.857430761041677	0.501745	0	NA	NA
YBR048W	0.053856	0.184460852329873	0.263048	3.14904302548547e-05	-0.780472	2.83180644866654e-06	-0.117586	0.0258072006870783	-0.147102	0.00295029567256588	-0.01088	0.778269867185127
YBR049C	-0.178326	6.14583694547033e-06	-0.344528	4.73446570947722e-07	-0.350645	0.000301315895713028	-0.101183	0.0530511982992298	-0.208086	2.66343622025156e-05	-0.112874	0.000623213527733424
YBR050C	0.124687	0.00154361799063807	0.152561	0.00817442243379407	0.000306	0.997356656544955	-0.095158	0.285345242934723	NA	NA	NA	NA
YBR051W	0.01236	0.80979828520195	0.012358	0.82662406653925	0.062599	0.511080486970076	NA	NA	NA	NA	NA	NA
YBR052C	-0.020165	0.559734559236055	0.073039	0.171810109711651	0.854963	2.85223955565073e-10	0.002884	0.95492755064414	0.243162	1.67978634557642e-07	-0.030253	0.366483208075131
YBR053C	0.021385	0.520634611366278	0.206116	0.000548172257570867	1.182535	3.17412762740332e-13	0.01069	0.83624970962369	0.506497	0	0.009878	0.77887777004824
YBR054W	0.013105	0.74449699222412	0.074368	0.351177722434281	0.879005	2.23350726802352e-09	0.260437	8.9536847929228e-06	0.64488	0	0.238605	8.62931299083769e-07
YBR055C	0.019903	0.549518486524003	-0.065112	0.200236977815229	-0.199189	0.0283102775965361	-0.010953	0.831176493330156	-0.177202	0.00034974750231731	-0.025106	0.509135870855947
YBR056W	-0.012214	0.737424711265714	0.082827	0.211317724072142	1.025037	2.06807904135076e-11	0.022127	0.671935061979325	0.430638	0	-0.068193	0.0514791183907447
YBR057C	0.015841	0.628851114812242	0.027567	0.623442627115983	0.247047	0.0111024602448743	-0.004661	0.930800211515171	-0.076458	0.130184604469497	0.031283	0.41115094930534
YBR058C	-0.025982	0.447993601256462	0.034406	0.489693346410182	-0.137178	0.133988534534517	-0.004706	0.927518791044041	-0.04327	0.364303960902754	-0.048719	0.155536942445986
YBR058C-A	-0.007579	0.819198542136189	-0.128214	0.014042882237581	-0.251564	0.00946883915068675	-0.00853	0.871106179436589	-0.088076	0.0750312096987106	0.000981	0.977869454522601
YBR059C	-0.022921	0.483946072922232	0.013885	0.783313683076057	0.373026	0.00023711225703138	0.040729	0.430107363197235	0.000151	0.99743113165095	-0.052785	0.131009323203296
YBR060C	-0.011174	0.738677207128691	-0.123087	0.0180006237740564	-0.487327	1.18159675788210e-06	-0.032304	0.537702784144394	-0.252493	7.92601600130283e-07	-0.008227	0.815947405852785
YBR061C	0.101165	0.0117817819445123	-0.005274	0.91850454251995	-0.531686	2.69722525647609e-07	-0.028658	0.577033963671505	-0.156522	0.00135608569897927	-0.019154	0.60682949358779
YBR062C	-0.122403	0.000698475595624193	0.290246	5.59386749199309e-06	1.125742	5.41566791412151e-13	0.000769	0.988097218524015	0.648309	0	-0.032721	0.352643143981321
YBR063C	0.062447	0.127623539970488	0.041444	0.436559948106317	0.297853	0.00262388799604052	0.011302	0.826338069983727	0.152571	0.00114935110426617	0.060987	0.124290839859902
YBR064W	0.050398	0.238742626523723	0.074424	0.238965350652213	0.160069	0.129475823208682	NA	NA	NA	NA	NA	NA
YBR065C	0.113007	0.00762436931470112	0.242002	0.00123166810693043	0.324552	0.00318260509362978	0.06213	0.266205608627784	0.157521	0.000883170218239582	-0.140613	0.00116155779936511
YBR066C	0.070245	0.103656801836324	0.221065	0.00031665637045708	-0.344805	0.000470742355436204	0.085086	0.104886563795626	-0.15248	0.00375262420544342	0.05891	0.126484886429190
YBR067C	0.635864	1.74612380110517e-09	1.162025	4.82391904199631e-13	-0.241235	0.0341517714575509	0.124181	0.0225649599481901	0.21487	4.59066941471686e-06	0.120217	0.00697729891842636
YBR068C	-0.033568	0.443822421620083	0.172095	0.00274338159189069	0.644557	1.66611120011595e-07	0.005601	0.912374212600448	0.294281	2.20624518654233e-10	-0.114728	0.00200632480306195
YBR069C	-0.018631	0.618581820425465	-0.038707	0.447079352800155	-0.692765	9.21612008930595e-10	-0.027722	0.591655400959651	-0.339558	1.24243060284357e-10	0.048503	0.225675102246224
YBR070C	0.019246	0.589747724996096	0.147211	0.00657441430195083	0.322685	0.00137714134633438	0.044238	0.398914778148881	0.165098	0.000411248022051947	0.026489	0.470190067740697
YBR071W	-0.114875	0.00192926102009094	-0.188367	0.00109185415243940	-0.176337	0.05979662198592	0.03647	0.475789974715541	-0.508527	0	0.031561	0.421550368782404
YBR072W	0.368326	9.8151434000382e-06	0.949847	2.27499175053936e-09	2.406887	7.7715611723761e-16	0.147136	0.00952589431867867	2.219607	0	-0.122409	0.00753807496734171
YBR073W	-0.134085	0.000666194669684206	0.096537	0.0638580442478393	0.2936	0.00308671076312284	0.000628	0.990267995935327	-0.026534	0.57274436124995	0.094783	0.0180980210591324
YBR074W	0.184774	8.543321043053e-05	-0.054085	0.295976049866501	-0.61917	3.3627347573173e-08	-0.02366	0.665701592325465	-0.191529	0.000154773647491835	-0.060541	0.176798453429602
YBR075W	-0.04414	0.235041412818285	-0.105409	0.041372853557097	-0.498019	6.85722250870491e-07	-0.037766	0.478124633101584	-0.228658	6.46517542446379e-06	-0.084911	0.0112034330577298
YBR076W	-0.018974	0.728743686503031	0.119089	0.114884289109294	0.033151	0.750715128829794	NA	NA	NA	NA	NA	NA
YBR077C	0.057306	0.100081176378622	0.057201	0.257149621579081	0.284048	0.00383949808686179	0.033317	0.517176286728873	0.070432	0.128928123119765	0.006915	0.861669573154783
YBR078W	0.007074	0.845029873573866	0.016166	0.76384718893941	0.364778	0.00627720661539077	0.018009	0.730206674181301	0.253678	2.23448744618437e-07	-0.050269	0.161281548096235
YBR079C	-0.048993	0.154347942061501	-0.044264	0.375298494011177	-0.682161	1.14475037227280e-08	-0.015507	0.760993643315626	-0.243312	1.84565385918933e-06	-0.052381	0.137802807713349
YBR080C	0.09798	0.0119339218918250	0.05415	0.283166674322780	0.259895	0.00736552446584016	-0.005944	0.906874426606532	0.030007	0.517942191349783	-0.224996	1.42827438323057e-05
YBR081C	-0.03609	0.275556599608458	0.009799	0.845912834217132	0.011977	0.896832107298335	-0.035877	0.503429506791805	-0.03736	0.442180128328404	-0.016377	0.63924209525811
YBR082C	-0.024976	0.472790633679885	0.164902	0.00245619971852773	1.163968	8.53705994785514e-12	-0.008606	0.866280056774788	0.215757	1.08151617170815e-05	0.010191	0.768853838843191
YBR083W	-0.062287	0.0640594130706219	-0.03688	0.463449609589371	-0.507196	1.3149906720189e-06	-0.031359	0.54177342187049	-0.356646	3.31016325461064e-11	-0.128016	4.53604534644825e-05
YBR084C-A	0.127344	0.00280973208739732	-0.021996	0.659453761695752	-0.995844	1.51500096912116e-08	-0.070944	0.180833770121583	-0.272385	2.14295253320174e-07	0.056244	0.161363214106145
YBR084W	0.064228	0.105023739384362	-0.173575	0.00218538674915347	-1.565286	0	-0.036384	0.48522242178245	-0.479751	0	0.036386	0.315976568938721
YBR085C-A	0.290718	5.6642184731448e-07	0.838407	7.32802707403835e-12	2.276515	0	0.132883	0.0158772886173254	1.14554	0	0.038693	0.305375117432673
YBR085W	0.174323	0.000546132144368272	-0.166538	0.00278184218627842	-0.997693	6.86117829218347e-14	-0.023889	0.671271077582211	-0.381804	1.16617826506626e-12	-0.056389	0.0871453944294549
YBR086C	-0.118906	0.00101262806890901	-0.065392	0.191621165370254	-0.277779	0.00311783641968355	0.020019	0.699177159242359	-0.167445	0.000554757443909315	-0.025552	0.446856331909033
YBR087W	-0.053541	0.111780749414168	0.010419	0.83302876832926	-0.186841	0.039475956659362	0.009821	0.849287756312898	-0.082909	0.0855699161658748	-0.06737	0.104413904968980
YBR088C	-0.15863	1.84505989794248e-05	-0.203653	0.000222803552073492	-0.382634	0.000114698936197977	0.010881	0.83054199117155	-0.367041	4.16577883299851e-12	0.068997	0.065297918241424
YBR089C-A	-0.079412	0.0170537819845169	-0.208959	0.000229293726775381	0.090651	0.349031710744266	0.024506	0.631355689006139	-0.192852	8.11464956120833e-05	-0.039819	0.244098032894286
YBR089W	-0.080488	0.0949293694213728	-0.052766	0.44591131124648	-0.142983	0.122931274784385	NA	NA	NA	NA	NA	NA
YBR090C	-0.074666	0.0255339395032647	-0.018906	0.76628849490774	-0.003586	0.970558418720786	0.020273	0.695888801167641	-0.284588	4.96850290909734e-08	0.025962	0.492573417610322
YBR091C	0.018817	0.605229014814474	0.022303	0.691810564245307	-0.016747	0.852844369508305	0.090342	0.099287078452971	-0.127168	0.0130145718673615	-0.022268	0.600167937989574
YBR092C	0.241343	4.10244522153214e-06	0.267718	1.71641828092817e-05	-1.67605	0	0.056566	0.269800629321262	-0.579136	0	-0.07769	0.0235431465912717
YBR093C	0.06312	0.0860193457884947	-0.335308	9.27716503063003e-07	-1.323705	1.11022302462516e-16	0.028077	0.610684569858208	-0.365855	3.67025299041757e-11	-0.047246	0.173291528000345
YBR094W	-0.011479	0.736632490704758	-0.037608	0.447673560246275	-0.221864	0.0158301869185188	-0.00268	0.958911490942419	-0.030283	0.527667355534681	0.020604	0.581453045175948
YBR095C	-0.044412	0.231082299772343	-0.141337	0.00822737083081204	-0.133835	0.142754779852284	0.013896	0.786892877055444	-0.151411	0.00246167650975371	-0.007637	0.829944309092671
YBR096W	0.077435	0.0391850815807687	-0.134974	0.00958485836620426	0.232654	0.0155851007368297	-0.042445	0.407217063938244	-0.012002	0.79594324133561	-0.008803	0.811331691263611
YBR097W	0.007787	0.815166980616582	-0.090051	0.0763679656536177	-0.07412	0.424677128508686	-0.065586	0.230388846868024	-0.07069	0.145035907115269	-0.070962	0.0411088417075391
YBR098W	0.077578	0.0319713080205897	0.051716	0.383011944309551	0.011502	0.899683363298315	-0.068745	0.220786797734290	0.025324	0.623474251116039	-0.058149	0.206126554064820
YBR099C	-0.041844	0.259332790690534	0.080271	0.124165395851242	1.126245	7.07545133593612e-13	-0.184045	0.00163108546199076	0.865497	0	0.00682	0.877580455329322
YBR100W	0.033484	0.3427591494258	0.003639	0.943525168940513	0.020915	0.817664842845233	-0.038356	0.563604323469602	-0.046198	0.408234044224423	-0.010377	0.84029543348023
YBR101C	-0.156632	1.74164636934648e-05	0.026419	0.598606700561373	0.739825	4.61384430661127e-09	-0.125237	0.0177476255419420	0.494525	0	-0.07925	0.0144675165794119
YBR102C	-0.024841	0.524881559830436	0.040298	0.451542082031651	0.128739	0.16434396989613	-0.035903	0.503820386766859	-0.006011	0.900645274049276	0.039493	0.359998412918277
YBR103C-A	-0.055309	0.22478047097601	0.026449	0.634144037664319	-0.008595	0.938650513542338	NA	NA	NA	NA	NA	NA
YBR103W	-0.041316	0.215991412728829	-0.032481	0.511437443624658	0.19195	0.0455489819854737	0.013219	0.800464579342071	-0.010891	0.819812400115735	0.015715	0.678624219619987
YBR104W	-0.060567	0.139529568134162	0.054229	0.321631782332077	-0.517057	1.54860296530668e-06	-0.047746	0.352982856142699	-0.026661	0.576408919977967	0.145462	0.000635584709769654
YBR105C	0.220736	4.43129940552733e-06	0.215219	0.000157492034440376	0.008211	0.931501483882697	0.129594	0.0183969253566109	0.203966	1.60158705295732e-05	0.156184	0.000647808209053635
YBR106W	0.068714	0.0908612147863296	-0.010857	0.832499257936289	-0.476422	7.4975840061886e-05	-0.017573	0.733275171500537	-0.087421	0.067371128319261	-0.035241	0.300903855215842
YBR107C	-0.027809	0.389372923605244	-0.07094	0.171777216656516	0.095758	0.315729307447401	0.000927	0.987186444565332	-0.075358	0.136254583552441	-0.044199	0.349560702661547
YBR108W	-0.021272	0.612002272794226	0.023501	0.688849623320817	0.539319	1.51977048035157e-06	0.055744	0.290969671072724	0.236579	9.64213775822564e-07	-0.085809	0.0623046049987602
YBR109C	0.004368	0.896596118510287	0.102197	0.0471601441388673	0.561456	3.49817249112316e-06	0.013513	0.790491690624943	0.25807	2.27766987492828e-08	0.027176	0.467593697799485
YBR110W	-0.071992	0.0337323010792364	-0.104774	0.0383344708113454	0.30791	0.00210294964424518	0.00066	0.989743697480955	0.056254	0.222629879451956	0.027068	0.469451359151502
YBR111C	0.054692	0.116448818935647	0.034329	0.519265244318016	0.529204	1.98219877534100e-06	0.059307	0.251197230198136	0.22649	9.7652222141864e-07	-0.002174	0.950200606832331
YBR112C	-0.018099	0.600234692123795	-0.140734	0.00975042267570114	-0.372812	0.000151759198368628	0.012929	0.801267095330107	-0.134276	0.00595255419863805	0.041425	0.270203899909928
YBR113W	0.036022	0.419875155712895	-0.042031	0.529267274057489	-0.385831	0.000444098692668593	-0.039133	0.60699144648612	-0.282882	1.17591777959447e-06	NA	NA
YBR114W	0.083099	0.0216934745203934	0.384666	1.00855371498731e-07	0.955023	2.40882869206871e-11	0.050405	0.355960829176858	0.775516	0	0.02431	0.581178350695085
YBR115C	0.125651	0.00264218112646319	0.506943	6.89317602997619e-10	0.136904	0.149124570451228	0.046123	0.365311054630994	0.417666	0	0.106875	0.00616807592863744
YBR116C	0.031357	0.42593749089709	0.138198	0.0198067527985196	0.371495	0.000490843499518445	0.133759	0.0271478217577642	0.415545	4.06732425517475e-11	NA	NA
YBR117C	-0.014969	0.732870708940265	0.039134	0.560349885355439	0.167848	0.0751337843032126	0.205133	0.0012162578821161	0.141851	0.0261587546042209	NA	NA
YBR118W	0.333154	1.37334693284252e-07	-0.007377	0.89529049426843	-0.382566	0.277038564896537	-0.084479	0.138756315134597	NA	NA	0.128966	0.0215687943061352
YBR119W	0.011337	0.734362195641595	-0.052197	0.321642746439732	0.027269	0.76486275733555	-0.068374	0.202755090341239	-0.001247	0.980006386518473	0.126076	0.00323616883808253
YBR120C	-0.010692	0.743673216427395	-0.045852	0.478588465930931	0.066618	0.503643786767513	0.107619	0.0609361128807114	-0.171283	0.00187255752231918	NA	NA
YBR121C	-0.072193	0.0623701072828077	-0.128147	0.0132621068253328	-0.897914	2.00861549615183e-11	-0.05114	0.320536208065322	-0.315866	1.43608258618144e-09	0.034022	0.346800818223837
YBR122C	0.027977	0.431291427199318	0.060156	0.287517053051875	0.309602	0.00270172083031239	0.090842	0.0755597876194095	-0.044921	0.350581505420001	-0.084127	0.0181635414217691
YBR123C	-0.054196	0.162368083049901	-0.127832	0.0186788442693512	0.012875	0.890045319347308	0.002236	0.966158777658265	-0.010914	0.820593599555746	0.131414	0.0018694638670661
YBR124W	0.049738	0.229270739379851	NA	NA	0.008669	0.929205726416227	NA	NA	NA	NA	NA	NA
YBR125C	-0.01526	0.654897103294702	0.091829	0.083493494242272	0.304224	0.00197399322680403	-0.030582	0.557587370623935	0.157878	0.00093341174038264	0.011085	0.773942523151328
YBR126C	-0.069043	0.0378087208087909	0.100464	0.0529906243736643	1.523747	8.88178419700125e-16	0.054205	0.303262891223215	0.529557	0	-0.064926	0.0439543317210866
YBR127C	0.062296	0.124007867898149	-0.142996	0.00618435341281043	-0.098114	0.349698580403999	0.002445	0.961724140191625	0.003481	0.940600852740136	-0.029405	0.390186031023631
YBR128C	-0.021823	0.58160016111914	-0.04212	0.519244698431386	0.12571	0.178973992633466	-0.102472	0.198656367060551	0.018319	0.752145971145678	NA	NA
YBR129C	-0.030917	0.366719269133158	-0.238258	5.84671813542714e-05	-0.183794	0.0488091851332143	-0.030971	0.557693221695665	-0.253032	6.05092002725627e-07	-0.079988	0.0160402253017483
YBR130C	-0.037003	0.25964271795269	-0.143555	0.00702823908255701	0.067969	0.478437866560509	-0.032106	0.531693292603687	-0.225586	6.00302555131549e-06	-0.0238	0.517331624182282
YBR131W	-0.046392	0.181012291885960	-0.036678	0.462072848059478	0.028555	0.75992732482717	-0.047519	0.3786782565721	-0.016362	0.744521058835448	0.047947	0.224777977167280
YBR132C	0.111244	0.00388663865816863	0.045231	0.387030083548564	0.376708	0.000210664550472583	0.092046	0.096183176722242	0.099679	0.0359696035799645	-0.164943	9.46844518252554e-05
YBR133C	0.027072	0.491882328767017	-0.050073	0.322023340758518	-0.148367	0.103159428008379	-0.02906	0.571121417130873	-0.166799	0.0006527136822857	-0.077477	0.0194912445281458
YBR134W	-0.164528	0.404294959074611	0.007424	0.912816985820892	-0.075273	0.522562770814941	NA	NA	NA	NA	NA	NA
YBR135W	-0.047045	0.173160106955984	-0.032765	0.528389835483105	-0.718172	2.03313255120463e-10	0.064671	0.212713669714395	-0.282198	5.57389391309115e-08	-0.013675	0.696716966909076
YBR136W	0.057166	0.152035247787575	-0.023652	0.662558567561212	-0.154965	0.0875854833953944	0.04205	0.424821620826630	-0.087198	0.0750041544385143	0.116472	0.00632560644864066
YBR137W	-0.070048	0.0326556014318362	0.04641	0.41498581561279	1.327457	7.88258347483861e-15	-0.049508	0.338906663832629	0.622321	0	-0.06184	0.0716878235710682
YBR138C	-0.07152	0.111306633517426	-0.114195	0.067199736037279	-0.146197	0.118689012058721	-0.032421	0.597913132955182	-0.087387	0.115150335962713	0.023885	0.579093118560742
YBR139W	0.018867	0.617509053106826	0.066875	0.353550037082242	1.150007	1.07169828567066e-12	0.029044	0.568392331856923	0.287432	1.91748705802297e-09	-0.137068	3.43540506309026e-05
YBR140C	-0.043582	0.221429486737477	-0.063046	0.218341950764624	0.056848	0.54064198146978	-0.008519	0.868925076854101	-0.039172	0.40683842019604	0.016908	0.633180836912632
YBR141C	-0.013754	0.687955743008722	0.004317	0.931501483882697	-0.515661	1.13292283998589e-06	0.028493	0.58717981490985	-0.125334	0.0125735549612868	0.290657	1.29383322944321e-08
YBR142W	-0.108646	0.00135392622882635	-0.054025	0.298384577462015	-0.72007	6.1376437265892e-10	-0.119723	0.0223661722848120	-0.192755	0.000106129260548204	0.228427	1.85990728662766e-06
YBR143C	-0.047641	0.191622515517348	-0.08811	0.080743811881793	-0.862417	4.0956127378422e-12	-0.051845	0.307985464563341	-0.329053	2.47519671425778e-10	0.029694	0.411797175394781
YBR144C	0.023558	0.656917031259816	-0.039434	0.514440558915145	-0.371762	0.000149816856180873	NA	NA	NA	NA	NA	NA
YBR145W	-0.026445	0.431537366981838	-0.051218	0.431569599938861	0.162346	0.0889594683690567	0.079205	0.168130130769867	0.507005	0	-0.063281	0.0738111790491411
YBR146W	0.022924	0.51465574503649	-0.07957	0.187354991113416	0.004638	0.959933334152156	0.081209	0.116964448451831	-0.22894	5.62975496587459e-06	0.067864	0.0774671289527296
YBR147W	0.143692	0.00296870687095041	0.74847	1.00432773209036e-10	0.691026	1.66126089218288e-07	0.100468	0.146783466705316	0.662264	0	NA	NA
YBR148W	0.02607	0.516426943036971	0.038849	0.551383839367392	-0.254846	0.0102485261705976	0.032086	0.688558221396042	NA	NA	NA	NA
YBR149W	0.103594	0.0109889857935352	0.328486	1.10955612532271e-05	1.16333	1.74105174721717e-12	0.134101	0.0091625958148469	0.422743	0	0.011336	0.775409063518077
YBR150C	0.034121	0.330796136122949	0.019102	0.742733756623282	0.483142	6.40373243288028e-06	0.005442	0.920749583938891	0.074425	0.127988391453566	0.033809	0.407341796370081
YBR151W	0.096969	0.0333911150575075	0.023546	0.649166127727541	0.603675	2.19573686011110e-07	-0.014485	0.7858770872486	0.23842	2.82533981543764e-07	-0.03676	0.292961498006341
YBR152W	-0.068811	0.120405677784427	-0.025479	0.664536395443621	-0.16778	0.0699557641623908	0.02668	0.644665517760406	-0.144489	0.00728099840151408	-0.047885	0.401875284855638
YBR153W	-0.09234	0.0171808798316018	0.004388	0.92974781681581	-0.113785	0.217040193414234	-0.036889	0.484607271227374	-0.06885	0.150766541222428	-0.042877	0.20742965950402
YBR154C	-0.109764	0.00185309817812518	-0.194121	0.000763801082763638	-0.70713	8.63247529014899e-09	-0.027318	0.603386996613828	-0.309048	4.39630920556766e-09	0.040765	0.285255064171569
YBR155W	-0.079916	0.038328339655476	0.030487	0.551240586836444	-0.352216	0.000688765982371664	-0.037266	0.468074588543631	-0.043847	0.369361280240999	0.110318	0.00951281788928338
YBR156C	0.029399	0.460214150480906	-0.021579	0.675659501128669	-0.229541	0.0122295760116476	0.033833	0.543528881617339	-0.075118	0.145976436866122	-0.03896	0.383224926380634
YBR157C	-0.048418	0.185891527431971	-0.020823	0.723690415533301	-0.322141	0.0013302735187114	0.004919	0.926821787946957	-0.033557	0.484864746146033	-0.122108	0.000468739772231497
YBR158W	-0.253844	1.24704666593090e-07	-0.548419	1.64385616230334e-10	-1.311601	0	-0.108945	0.0380620536171488	-0.702139	0	-0.071614	0.0261554423265011
YBR159W	0.153082	0.000436349021965432	-0.144542	0.00642668514115774	-0.256344	0.00640673818369719	-0.055799	0.277352271560488	-0.163561	0.000709254674747473	0.036422	0.317842542463052
YBR160W	0.087539	0.0295058293928958	0.122023	0.0217948890256660	0.076665	0.402793324096950	-0.027824	0.593866122752454	-0.02941	0.532049186761635	0.067811	0.0721454032027533
YBR161W	0.163241	0.000132798432885384	0.078522	0.130391456801225	-0.226658	0.0151369592802563	0.043811	0.399355366695379	0.049686	0.294423793563112	-0.069149	0.0682610680642841
YBR162C	-0.143151	0.00040347071430058	-0.227839	8.22206279581517e-05	-0.428127	6.87439360711473e-05	-0.094525	0.0708991467925771	-0.377188	2.53042031772566e-12	0.061339	0.102621470877877
YBR162W-A	-0.110523	0.00152944246766396	-0.14981	0.00431512000619183	-0.607344	4.55033307700248e-08	0.07136	0.167872618080226	-0.223243	1.70005161983511e-05	0.044002	0.226578658820074
YBR163W	-0.025878	0.451582729401836	-0.113721	0.029107670015718	-0.365912	0.000129296493586395	-0.018091	0.730406828847503	-0.181144	0.000300774716484375	-0.057242	0.0938237728295173
YBR164C	0.061752	0.0890602504398501	0.001926	0.969561032771193	-0.00953	0.919336620547917	-0.006678	0.898206970801568	-0.082106	0.086135311837877	0.049456	0.212555323642057
YBR165W	0.05288	0.157958109364972	0.157211	0.00465037789236822	0.156482	0.0957106385147682	0.041347	0.425910341561164	0.051567	0.291770938794615	0.016941	0.673369992902707
YBR166C	-0.068717	0.0407574004610654	0.020125	0.69240806978261	0.136194	0.160555536075206	-0.009719	0.850664712375444	0.006309	0.893339336266185	-0.031441	0.378747473821649
YBR167C	-0.073982	0.0294579810783658	-0.018285	0.733816014592455	-0.134347	0.143030376510888	-0.06558	0.241735106154903	0.019266	0.705859828250037	-0.055555	0.186075084615905
YBR168W	-0.006346	0.846689964295847	-0.079799	0.131005408921318	0.034196	0.706838326579555	0.026797	0.626517167661218	-0.029279	0.567007903142264	0.030546	0.458310219849899
YBR169C	-0.053434	0.138530841935013	0.032882	0.575354691609937	1.338695	7.7715611723761e-15	0.088538	0.0939436602202718	0.581061	0	-0.0477	0.178699332093334
YBR170C	0.087689	0.0214203473423279	0.200144	0.000638732033394707	1.120912	2.33812968986058e-13	-0.020299	0.689241300428581	0.691047	0	-0.106112	0.000957406753604673
YBR171W	-0.012831	0.756662693210869	-0.140268	0.0102184787219051	-0.091866	0.315392114903065	-0.030704	0.547716227922026	-0.061782	0.188265965775804	-0.023361	0.49126396527223
YBR172C	-0.015396	0.646610213580826	-0.064332	0.204163575473825	-0.291308	0.00168126118958389	-0.039052	0.446880518088948	-0.091468	0.0580951299989654	-0.031826	0.372788931026898
YBR173C	0.084531	0.0702996793283068	0.416418	3.81238729474376e-08	1.255231	5.00710584105946e-14	0.026605	0.609388425130024	0.54496	0	-0.044501	0.190031448339777
YBR174C	-4.1e-05	0.999118884082278	-0.049966	0.365591775235818	0.047126	0.61672709129203	NA	NA	NA	NA	NA	NA
YBR175W	0.128254	0.00143937148977769	-0.003941	0.937644137453413	0.133411	0.152950541488183	-0.013888	0.785116562444607	-0.041318	0.378538563347171	-0.08856	0.0079646478480434
YBR176W	-0.118576	0.000839927369120086	-0.042549	0.399212133535812	0.042548	0.674532123253955	-0.007846	0.880032494104641	-0.039535	0.412433020723290	-0.050185	0.169040390228165
YBR177C	-0.130427	0.000362213799341538	-0.204696	0.000285821047431689	0.450121	5.28112702053996e-05	0.055078	0.281942164271551	0.006335	0.892137986094846	-0.139138	1.09920433821742e-05
YBR178W	-0.04008	0.540252187929729	-0.027282	0.657933722349709	0.156584	0.0953109867394246	NA	NA	NA	NA	NA	NA
YBR179C	0.026642	0.4302327327751	0.05375	0.322207537577679	0.383996	0.000185735872989534	0.058905	0.264960944766399	0.009047	0.850599989339784	0.0589	0.136477202473311
YBR180W	-0.070764	0.414063442956819	-0.035316	0.497496049307577	-0.570678	1.10418721166461e-07	NA	NA	NA	NA	NA	NA
YBR181C	-0.068203	0.0397259718470773	-0.145142	0.00654319030085593	NA	NA	-0.050475	0.326198576934251	-0.252897	1.14529216210801e-06	-0.121761	0.000341807465906951
YBR182C	0.063135	0.0743978955108353	0.015029	0.772871758037159	-0.109634	0.227311497260326	0.023899	0.691489676371054	-0.001986	0.973432284606403	NA	NA
YBR183W	0.055195	0.173136943526397	0.156434	0.00630916099817869	0.489589	6.68243062584839e-06	0.065926	0.240633645780859	0.15172	0.00186038125363253	-0.088951	0.0743422054526469
YBR184W	-0.168216	6.03834027210759e-05	-0.200999	0.00210021247702075	-0.618485	8.64324765093016e-08	0.044387	0.596728794296383	-0.377953	5.55554158232496e-10	-0.023864	0.7285152646884
YBR185C	0.020691	0.536492217459348	0.028889	0.577560475405107	0.291951	0.0030376660402488	0.059321	0.256990624583385	0.013155	0.782593581246354	0.037615	0.307646539064333
YBR186W	-0.098208	0.244661540400217	0.038678	0.66086563756908	0.067932	0.506772148267529	NA	NA	NA	NA	NA	NA
YBR187W	-0.033497	0.404216481153598	-0.169188	0.00506422852125921	-1.152747	7.7715611723761e-16	-0.056149	0.284590196964926	-0.420211	1.66533453693773e-14	0.06773	0.0677716074700799
YBR188C	-0.018348	0.583714274243277	0.142893	0.0301662238676047	0.136311	0.154874017129227	-0.019895	0.715870168467519	-0.042189	0.413442192379613	-0.034507	0.471310246106278
YBR189W	-0.119647	0.00231474476470095	-0.079381	0.121279930207591	-1.63101	4.34874358745674e-13	-0.056933	0.277716651998722	-0.148844	0.00233714651182526	-0.050498	0.183467525225216
YBR190W	0.132929	0.00142361229283805	-0.021134	0.671129686853027	-1.081818	4.32986979603811e-14	-0.072493	0.156309352247922	-0.291334	1.19041616564175e-08	0.014858	0.681583487269237
YBR191W	-0.068102	0.0635714239379016	-0.018214	0.722946940968111	-1.313002	8.49031955851842e-12	-0.041759	0.414315746445921	-0.172219	0.000724199175409002	-0.102486	0.00343054445769064
YBR192W	0.046303	0.235224698685348	-0.061709	0.223160001628228	-0.227263	0.0182427116243008	-0.023584	0.64701747132558	-0.207824	3.02432688563670e-05	-0.053821	0.130940275882082
YBR193C	0.081135	0.0297049418348271	0.032231	0.536734519062684	0.016778	0.859907512825265	0.04488	0.401517323586899	0.028274	0.553577572855275	-0.067258	0.0594419146730789
YBR194W	0.101396	0.00915529431834805	0.241089	4.19169170832179e-05	0.213834	0.025362316530793	0.040976	0.456493469076056	0.072334	0.155560747034423	-0.031087	0.420237623366161
YBR195C	0.022934	0.518426173989149	-0.101929	0.0444581675971284	-0.197877	0.0295314534693769	0.011941	0.817308691124811	-0.012647	0.792377463687863	-0.001348	0.97137326036994
YBR196C	-0.086905	0.0148863131969635	-0.053976	0.297796703792604	0.394029	0.0139679784621043	0.117829	0.0249127228858331	0.194981	8.85964755581448e-05	-0.017998	0.618914821769577
YBR197C	0.10098	0.00660135731579892	0.020115	0.705927061501401	-0.246632	0.00745480077036254	-0.039641	0.459839726944239	-0.092205	0.0568254213581552	-0.063504	0.135853091094779
YBR198C	-0.09163	0.0108864843244519	-0.128857	0.0126807021294454	-0.166474	0.0658147179343331	-0.087414	0.0914581227614335	-0.096737	0.0424698047274281	0.001724	0.960690094977863
YBR199W	-0.081979	0.0231139928133169	-0.169063	0.00174046865339983	0.390116	0.000174306292629045	-0.039849	0.433148936871194	-0.052721	0.285278859620357	-0.026382	0.430940808999002
YBR200W	0.015277	0.666821980077879	-0.001484	0.97706873650942	0.204276	0.031287430792738	-0.008536	0.867250820835735	-0.004081	0.931371906439362	0.016737	0.648132420237309
YBR201W	-0.012911	0.703237713487062	0.036532	0.467803925519816	-0.021365	0.8179013203916	0.002946	0.955856736801447	-0.00789	0.870475969709841	0.016488	0.696105684498443
YBR202W	-0.020195	0.542202356945475	-0.060428	0.224144093307925	-0.853109	1.29796173808927e-12	-0.018295	0.727457941417947	-0.341625	1.40641609469583e-10	0.08348	0.0432297182109017
YBR203W	-0.127329	0.00144623925972420	0.098745	0.187529773609726	-0.468944	0.00650267963125328	0.040848	0.515724944827905	0.079218	0.173475993394939	NA	NA
YBR204C	-0.038018	0.248120911464060	0.066617	0.228316636788870	0.779282	9.74319847024674e-10	0.062895	0.217125388298446	0.335493	1.99151806157261e-12	-0.052594	0.122472919004586
YBR205W	0.174114	0.000289070839921912	-0.089656	0.111633204460552	-0.281395	0.00347860144036261	-0.016474	0.745941339807098	-0.200692	4.6248266996507e-05	-0.083369	0.00948425579037038
YBR206W	-0.136363	0.000190678046494086	-0.041228	0.445356456865926	-0.401963	8.56281797636527e-05	-0.026834	0.596612506894194	-0.221301	7.49241817854518e-06	-0.032011	0.389130107173008
YBR207W	-0.053282	0.161385950911671	-0.282935	3.3543610611364e-06	0.334652	0.00230705159859335	0.055951	0.286030933093296	0.018855	0.689788301688995	-0.001076	0.98446233054421
YBR208C	0.061431	0.0812489477713078	-0.407854	1.33890456832653e-07	1.368394	2.11941575400942e-13	-0.143278	0.00674627158200825	0.032404	0.491405669211016	-0.176022	2.09840820275531e-08
YBR209W	-0.114424	0.0225985938262244	-0.059793	0.316581564120585	-0.010435	0.9254371942728	NA	NA	NA	NA	NA	NA
YBR210W	0.056022	0.113910187700682	0.014377	0.791111411312073	-0.000536	0.995255072572543	-0.01018	0.842658318615116	0.033958	0.46347167259288	-0.004627	0.895534486534355
YBR211C	-0.101386	0.00302834824267051	-0.145585	0.00746799304318868	0.273684	0.0050978512644787	-0.04397	0.45157104573947	-0.198721	0.000189014268363263	-0.035775	0.343941920697741
YBR212W	-0.018393	0.579257851644368	0.237773	0.000622644225929059	0.824592	2.07486583470029e-10	0.019766	0.700566774602687	0.181153	0.000110316071214589	-0.037328	0.26861320635912
YBR213W	0.033177	0.343582640604652	0.15099	0.0071118660507522	-0.381533	6.73062882885489e-05	-0.064354	0.33992907966518	NA	NA	0.09369	0.0992046821388965
YBR214W	0.172993	0.000416147208086581	0.404222	1.15601253305453e-05	1.39807	2.66453525910038e-15	0.094534	0.0676581723302111	0.73811	0	-0.280667	1.66533453693773e-15
YBR215W	0.032395	0.333245217271443	-0.000476	0.993090203383139	0.105062	0.266739861819091	-0.023566	0.652641079804384	0.101387	0.0354255544558906	0.174709	9.96133105369834e-05
YBR216C	0.131322	0.00179914945271531	-0.097822	0.0881731502193153	0.414469	6.76086325405167e-05	-0.048513	0.356986530093611	0.070449	0.140460410666492	-0.008214	0.832176789685662
YBR217W	0.052825	0.127052097299908	0.107774	0.0424708304445826	0.244765	0.0107272193256319	-0.009392	0.862851828191427	0.032375	0.515717066685035	0.056405	0.21855737202702
YBR218C	-0.08554	0.0169632981535253	-0.17036	0.00194230971221343	-0.652087	1.15853829862900e-08	-0.00357	0.945321373179854	-0.013627	0.771431350489037	0.013107	0.707427790044728
YBR219C	-0.014234	0.781821995368277	-0.111629	0.146699824545462	-0.098578	0.290903333253087	NA	NA	NA	NA	NA	NA
YBR220C	0.133284	0.0105363085603619	-0.02022	0.692936893549892	-0.504655	1.72257988939606e-06	-0.015324	0.772434857750748	-0.21102	1.95740793239585e-05	-0.088927	0.0078121242402952
YBR221C	0.116478	0.00584481047876284	-0.126065	0.0181872215978431	-0.117045	0.260403652136813	-0.019238	0.709928097166378	-0.05724	0.220937441997846	0.014259	0.700744845615539
YBR222C	-0.009189	0.784234867731495	-0.17934	0.00147086994801915	0.194753	0.0412484788657426	0.053525	0.307601196673292	-0.117102	0.0188036863483307	-0.035916	0.288292926708704
YBR223C	-0.030238	0.472115849801988	-0.048305	0.522273889018968	0.15558	0.110914447922569	-0.061382	0.285921773699013	-0.019143	0.709444008409892	0.122644	0.0226950693230378
YBR224W	-0.201556	0.161419574200281	-0.117243	0.181427102443382	-0.19013	0.0644435916856787	-0.006312	0.933408965289755	-0.078118	0.196033598103815	NA	NA
YBR225W	0.027721	0.409183249205822	-0.003589	0.946839385903524	0.030913	0.733224658937516	-0.051924	0.359621482467254	-0.011389	0.824615384043048	-0.127713	0.0200832734567326
YBR226C	-0.009386	0.847098039992554	0.007239	0.912918638679451	0.064883	0.58116698963475	NA	NA	NA	NA	NA	NA
YBR227C	-0.042175	0.222480222386378	-0.013834	0.785239526623537	0.187302	0.0464678900725755	0.053855	0.30099503366541	0.094183	0.0507211541426542	-0.018858	0.599247511872073
YBR228W	-0.04854	0.155295880913204	-0.067216	0.20500125524881	0.029416	0.745178941760859	-0.009547	0.858789926236252	-0.020735	0.67781942443696	0.058548	0.198264229165467
YBR229C	-0.117362	0.000634374952687256	-0.005554	0.920893262001549	-0.006799	0.94108465250353	0.016943	0.752373255523067	0.010106	0.831190993964138	-0.038615	0.280608920193406
YBR230C	-0.144058	7.06820235741867e-05	-0.055641	0.328108517520281	0.394769	0.000155795169743289	0.123848	0.0188501696488859	0.110376	0.0170041765643472	-0.042792	0.198079357204043
YBR231C	0.051481	0.182588328640289	0.160448	0.00568553770010705	0.536795	1.5306932744652e-06	0.01747	0.739738394545725	0.114677	0.0147852559789119	0.020848	0.567719364281557
YBR232C	-0.025647	0.662487116729151	0.019048	0.832171177595664	0.033053	0.722195524182699	NA	NA	NA	NA	NA	NA
YBR233W	-0.007088	0.857446751034337	0.00979	0.864817055558999	0.503898	3.78957427571436e-06	-0.007468	0.885196671525048	0.192772	7.24579036891493e-05	0.043326	0.315879892668149
YBR233W-A	-0.000594	0.985684326143373	-0.138644	0.0125158158191266	-0.822825	3.17290638207623e-12	0.049541	0.356892724605863	-0.311292	1.0616536649799e-08	0.083964	0.0396523857935926
YBR234C	-0.126429	0.000540749820742592	0.022248	0.655001040892206	0.389415	0.000240564740372595	0.001754	0.972316912425892	0.137637	0.00258203869027418	-0.025566	0.449053568652802
YBR235W	-0.038518	0.273127990127224	-0.010754	0.831453349131597	0.008315	0.9270489643514	0.027383	0.599720077020752	0.067241	0.156122069059579	-0.009541	0.792976502534104
YBR236C	-0.050314	0.173188995617212	0.044202	0.40606712684632	0.145942	0.122373616702521	-0.021422	0.67539169921462	0.042644	0.365058251668724	-0.116342	0.00589707277590412
YBR237W	-0.016709	0.611319516212495	-0.003021	0.957717060368842	0.317373	0.00139148700185654	0.000848	0.987005978910879	0.143392	0.00316521821239646	0.049983	0.228374307237893
YBR238C	0.130528	0.00291654611666992	0.385998	1.77202855833336e-07	-0.531968	1.57680999468557e-06	0.120771	0.0260576364485341	-0.008869	0.85442982297848	0.045872	0.268336603803233
YBR239C	0.046047	0.180140122074912	-0.010818	0.833216212829933	-0.402567	3.03550589739743e-05	-0.063722	0.272469885832227	-0.183503	0.000566819959550879	0.032058	0.465246749679339
YBR240C	0.029469	0.471158401025264	0.020739	0.733277865815697	-0.034152	0.7168303282987	0.071923	0.300483545363409	NA	NA	NA	NA
YBR241C	0.233086	7.02232782978651e-06	0.391931	1.38268021476762e-07	0.802588	9.47693479247391e-10	0.095907	0.0749063836484811	0.646016	0	0.065455	0.116312789190751
YBR242W	-0.032145	0.335975454789816	-0.043819	0.384889934576018	-0.683966	1.49434076224253e-09	-0.030889	0.553923693920712	-0.208506	4.37024082239335e-05	0.024562	0.521273359746382
YBR243C	-0.048036	0.160821090776356	-0.151543	0.00389493898806481	-0.134725	0.144069424302676	-0.033818	0.508921710066603	-0.214004	1.60798154739128e-05	0.010914	0.758144827758359
YBR244W	-1.127147	4.44089209850063e-16	-0.354829	7.39608519861878e-06	2.910104	0	-0.127328	0.0254832781545457	0.082818	0.115012324104130	-0.519424	0
YBR245C	-0.066546	0.0503195143897481	-0.045931	0.369863824263374	0.142543	0.144688122378281	-0.063082	0.220155131395354	-0.111903	0.0202496260682583	-0.077371	0.0178035214557559
YBR246W	-0.066837	0.0609566136205245	0.099009	0.0659187326198234	0.06801	0.461086669507061	0.0106	0.835646071012869	-0.009844	0.83356459418805	-0.068285	0.0400266715416591
YBR247C	0.049839	0.182732104291823	-0.021027	0.680330289588345	-0.791058	5.11705122718809e-11	-0.041434	0.427452400043135	-0.191658	0.000104877987156415	0.220189	4.63935100869506e-06
YBR248C	-0.039286	0.228950505941827	-0.047557	0.408262880839919	-0.567265	2.75120228221404e-06	-0.053844	0.292968550167701	0.004863	0.91754532273155	-0.040906	0.217498746174703
YBR249C	0.037334	0.301376523279161	-0.052876	0.296419605583011	-0.993073	1.42674760894579e-12	-0.050568	0.325514183459838	0.07827	0.0968646979311178	0.026334	0.456463513118762
YBR250W	-0.005776	0.86894979961013	0.110912	0.083389403507467	0.091959	0.36263440528361	0.0409	0.580433251548843	NA	NA	NA	NA
YBR251W	0.018674	0.570915161930342	-0.010086	0.842474585705387	0.165176	0.0780894475168235	0.050097	0.349315191431864	-0.020527	0.67005238572443	0.075984	0.0529808999076223
YBR252W	-0.025256	0.460375697660841	-0.206076	0.000327228674128377	-1.13029	5.55111512312578e-16	-0.04919	0.336505344840974	-0.35997	1.65071289970342e-11	0.032632	0.38283017482952
YBR253W	-0.022517	0.485378734521625	-0.126568	0.0160982136227995	0.107978	0.243127457172696	0.042702	0.417308777783342	-0.093755	0.0615940454157327	0.091766	0.0183719585135768
YBR254C	-0.012893	0.691738527442943	-0.159963	0.00249720991845426	-0.022027	0.807563094985632	-0.058274	0.266630423179543	-0.118302	0.0143550078304537	-0.000925	0.979049252398753
YBR255C-A	0.021814	0.520411637257136	0.079826	0.116802630059487	0.145224	0.133220288016718	-0.020757	0.690607916580582	0.063765	0.18250035517656	-0.012537	0.785497745697752
YBR255W	-0.056229	0.105138330453820	-0.069697	0.171762242216374	0.370736	0.000509460826086716	-0.025212	0.630537690413902	0.073461	0.120558045796676	-0.028187	0.431161056456237
YBR256C	-0.018276	0.582780928434673	0.07312	0.14964876466597	1.174276	1.03583808197527e-13	0.04649	0.359842719099965	0.411756	0	-0.132102	5.06026334815557e-05
YBR257W	-0.003578	0.91740988028816	-0.044566	0.372751872170378	-0.246536	0.00952453960825006	-0.012092	0.817799491901858	-0.084387	0.0879468148779786	0.036294	0.333925580599211
YBR258C	-0.018535	0.57111227152092	-0.014891	0.764036895173544	0.054582	0.571306219930375	-0.051678	0.368888251670841	-0.060809	0.265265854079224	0.062551	0.136025764220069
YBR259W	-0.002414	0.94182459872335	-0.08367	0.112987969683900	-0.25572	0.00853488018358739	-0.03343	0.535787585797512	-0.085524	0.0880174644961385	-0.048058	0.257839069157343
YBR260C	0.021244	0.53365765595551	0.149366	0.00523280533551851	0.467105	1.83939625446605e-05	0.014564	0.77627208539545	0.176541	0.000157360510948279	0.022473	0.532724388310308
YBR261C	0.038145	0.273909031416456	-0.05522	0.299249839890468	-0.276476	0.00322336308241444	-0.018064	0.72216019953221	-0.116777	0.0148644690549317	0.058795	0.123882111746177
YBR262C	0.005717	0.868476543960306	0.094604	0.080922154194732	0.457293	2.04423172671664e-05	0.116622	0.0271676516645002	0.140977	0.00291575804370414	0.059238	0.114767439830770
YBR263W	0.011142	0.762214286793985	-0.153568	0.00746964089747904	-0.858969	1.28785870856518e-12	0.000892	0.985902875963746	-0.237471	1.92529063824942e-06	-0.154032	2.55353499325484e-05
YBR264C	-0.049856	0.135663525027195	-0.13875	0.0120598429398280	-0.263523	0.00465405441016087	0.013919	0.791564193539614	-0.094801	0.051090008897861	-0.006936	0.855470187181096
YBR265W	0.018198	0.590849927610803	-0.246711	1.70802644962054e-05	-0.86932	8.63864535460834e-13	-0.076001	0.141882282129048	-0.33573	1.72733383152490e-10	-0.067475	0.0363322331594238
YBR266C	-0.083093	0.161026434159655	-0.105262	0.099307755604387	-0.022188	0.835540531894984	NA	NA	NA	NA	NA	NA
YBR267W	0.109163	0.007235885590263	0.011916	0.816681336804702	-0.189358	0.0885192615804674	-0.018478	0.716545388852655	-0.03533	0.464593000590433	0.12869	0.00209123281949486
YBR268W	0.016312	0.699839362697293	0.029811	0.580994356323894	0.037508	0.695788498434177	0.114706	0.0280639178373254	-0.160046	0.00202875390214963	0.072467	0.053018841816902
YBR269C	0.007524	0.829845833968743	0.189103	0.00171614545339005	1.143127	1.65389923978410e-12	0.088983	0.0818986251340709	0.407849	1.11022302462516e-16	-0.027507	0.415016428178116
YBR270C	0.03334	0.35323086602222	0.025038	0.630616092110722	-0.025456	0.782234092170188	0.057139	0.319749975126184	-0.009974	0.85000995375281	-0.018501	0.708124667915382
YBR271W	0.016887	0.685998736694889	-0.057843	0.270326830964634	-0.713981	2.53204568423371e-10	0.017953	0.729659625067779	-0.255899	8.49918657896964e-07	0.034787	0.399665960754722
YBR272C	0.033555	0.397134346903763	-0.033402	0.5022538877509	0.58893	2.33578434150061e-07	-0.027568	0.599577539232819	0.131674	0.00557819156068229	-0.043165	0.240376265795326
YBR273C	-0.040364	0.254977022366652	0.206217	0.000415404504853667	0.866718	7.43577421857822e-11	0.019253	0.70733538517583	0.241113	6.7148660298777e-07	0.020374	0.573634503673478
YBR274W	0.054808	0.153168381989915	-0.095563	0.0719823832491985	0.183953	0.0533152213675472	-0.082784	0.113530693300254	0.057866	0.211752736131615	-0.040275	0.23261915762224
YBR275C	0.010693	0.774326484539936	-0.017783	0.720824308981988	-0.173468	0.0771421984426649	0.035122	0.526736775662416	0.045525	0.357765227661324	0.185285	0.000200824671222843
YBR276C	-0.056125	0.087377683544129	-0.134769	0.0119559259947077	-0.185563	0.0437885415198609	-0.030046	0.55562956788306	-0.080265	0.0902892616914318	0.00296	0.932699103026882
YBR277C	-0.113343	0.204728273681151	-0.081616	0.179131443783760	-0.077374	0.474324622350386	-0.011103	0.918864839343892	-0.137394	0.0306001834797084	NA	NA
YBR278W	-0.050359	0.132281064997517	-0.085556	0.125592797876199	0.027429	0.761843674033384	-0.020612	0.701801794710785	-0.000987	0.984487327680237	0.127493	0.0111829760444970
YBR279W	-0.111637	0.00179062023709331	-0.053382	0.34195559319451	0.078553	0.400919579336005	-0.061639	0.262379713307668	-0.14407	0.00597553367743231	0.127888	0.00282023266942200
YBR280C	0.051404	0.269087988567948	-0.064863	0.206697492827186	0.525678	4.44389853881955e-06	0.061887	0.246421430228413	0.263335	9.71793007176203e-08	-0.169278	7.1969069201927e-06
YBR281C	-0.009659	0.78869000194661	0.051137	0.313050991291388	-0.151563	0.0959975138137366	-0.058482	0.273028776404309	-0.026203	0.584683604063797	-0.029087	0.42564477143709
YBR282W	0.013879	0.701532121426978	0.047468	0.394198513620038	0.327338	0.00151977667271275	0.070154	0.180856640424761	-0.062744	0.192996256838594	0.100262	0.0118235072990935
YBR283C	0.017066	0.641566876891537	-0.318336	8.50742951863381e-07	-0.254581	0.00776630039728454	-0.071665	0.166132251563666	-0.129217	0.0066378574493342	-0.047595	0.147360714566066
YBR284W	0.001235	0.973257656112698	0.145222	0.0153494074103967	1.092322	4.03899136358632e-13	-0.034082	0.549031601090062	0.594684	0	NA	NA
YBR285W	-0.154012	0.607718263093257	0.045968	0.561278665794354	0.069159	0.554030301411377	0.089439	0.193969435138831	0.341841	1.18875786991879e-08	NA	NA
YBR286W	0.031067	0.440004692671339	0.010184	0.838092396205702	0.028303	0.783757087293314	0.070863	0.160773012687366	0.231706	1.23512389382796e-06	-0.012669	0.714852165578218
YBR287W	-0.038941	0.280559796493019	-0.067833	0.192607656932194	0.128078	0.170703991644015	0.080001	0.119429087585844	0.053123	0.247334204628973	-0.07647	0.0179657478948846
YBR288C	-0.104242	0.00424703557773487	-0.148465	0.00458256856743056	-0.052019	0.566083429939146	-0.0472	0.359943708561202	-0.180417	0.000263683079174237	-0.04227	0.211750056437817
YBR289W	-0.082311	0.0217960878401349	-0.000479	0.992869039947362	-0.179518	0.0525304760237871	-0.040359	0.446656693954418	-0.084586	0.0843658983162606	0.050761	0.191198797418163
YBR290W	-0.051741	0.109088658035693	-0.041827	0.405986280688068	0.166058	0.0751515447938089	-0.013294	0.79752100298521	0.043551	0.357996689894139	-0.027648	0.455058081773414
YBR291C	0.314763	2.73978398634966e-07	0.78716	3.26960680752109e-13	-0.405803	2.97421769358541e-05	0.04227	0.438913470622359	0.13789	0.00416399966080738	0.135285	0.00129637265258953
YBR292C	0.06745	0.211208602393943	0.162587	0.00353829558669838	-0.02769	0.772056052914193	NA	NA	NA	NA	NA	NA
YBR293W	0.018458	0.58285786233578	0.02737	0.597043126098363	0.260201	0.00704918042045077	-0.045184	0.397905037102866	0.214351	1.05730223742828e-05	-0.020898	0.620749284519224
YBR294W	-0.00328	0.948782586561107	0.042828	0.540624177457196	0.229234	0.0169747466177202	NA	NA	NA	NA	NA	NA
YBR295W	-0.097157	0.0122869863288436	-0.122982	0.0206327981571427	0.148844	0.150916427236498	-0.02395	0.652677711793176	0.154323	0.00144215164168537	0.093078	0.0204475509693636
YBR296C	-0.113248	0.00151592498874109	-0.743342	1.83060011593739e-10	-1.593424	0	-0.078769	0.186565267430353	0.169682	0.000923912583482456	-0.452934	0
YBR297W	-0.022035	0.516862510855907	-0.039595	0.459475791368091	0.289309	0.00419808156518842	-0.094025	0.139137848846081	0.064671	0.254387828211037	NA	NA
YBR298C	0.079835	0.0326682057048621	-0.017697	0.727205840480645	-0.147915	0.112686142568556	0.035119	0.512732493600775	-0.137007	0.0066263816085721	-0.071351	0.0539940562960095
YBR299W	0.02807	0.436526222146845	0.081161	0.181522903851356	0.089991	0.360231690295981	0.288338	0.00235198354975952	-0.069448	0.340541409254441	NA	NA
YBR300C	-0.003953	0.914539254305616	-0.000673	0.990928549998202	-0.411108	8.70992123760406e-05	NA	NA	NA	NA	NA	NA
YBR301W	-0.033745	0.317333230570978	-0.109046	0.03148787754967	-0.119401	0.193295247753690	-0.047833	0.376235794246655	0.073404	0.142031152516713	0.108708	0.0122391490935717
YBR302C	-0.065001	0.0584665525713881	-0.124077	0.0161784135552626	-0.197112	0.033164795626316	0.016685	0.741668883546218	0.012482	0.786115415847087	0.033706	0.357878072317540
YCL001W	-0.083354	0.0141716396099246	-0.125152	0.0204437488591587	-0.274669	0.00328939807589779	-0.061174	0.230616124689890	-0.051521	0.272993119195618	0.031048	0.381904175974147
YCL001W-A	-0.112222	0.353540318108562	0.037779	0.64218323883086	-0.02923	0.793703254784952	NA	NA	NA	NA	NA	NA
YCL001W-B	-0.203846	0.311372770932824	0.058958	0.479017725063184	-0.077329	0.477030947867333	NA	NA	NA	NA	NA	NA
YCL002C	-0.003951	0.913204353897694	-0.098254	0.0550776718038324	-0.796184	9.86566384142407e-12	-0.059029	0.267261230506777	-0.236069	2.90385108148161e-06	-0.019614	0.579892835591461
YCL004W	-0.08664	0.0313595470639865	-0.093295	0.131183073521118	0.035756	0.70406634378303	-0.05915	0.285915839834015	-0.025485	0.616944156755729	-0.180744	4.61457394663745e-05
YCL005W	0.023279	0.508012002617542	0.031912	0.531164725084385	0.025455	0.780369178950827	0.036221	0.485317237934995	-0.073896	0.122014125853722	0.006132	0.862427985570815
YCL007C	-0.002024	0.972309907749785	0.023294	0.735015534930598	-0.144161	0.137429450834460	NA	NA	NA	NA	NA	NA
YCL008C	0.089428	0.0192917470609746	0.101878	0.0569911646003701	0.289073	0.00332432415487016	-0.050391	0.338798646313995	0.066472	0.156988352626259	-0.054137	0.183883639448409
YCL009C	0.07685	0.0405233833342222	0.164892	0.00270588961995843	-0.167098	0.0803167454255872	-0.007142	0.888563679056658	0.209218	6.62903088910483e-06	-0.041448	0.224742204255996
YCL010C	0.117186	0.00424664298502408	-0.021867	0.723850129535308	0.070457	0.457990500986583	0.052511	0.315525646509734	-0.140312	0.0037888069521127	0.065383	0.127124791168533
YCL011C	-0.100457	0.0149947956037180	-0.109615	0.0307244347220554	-0.090533	0.323632062978596	-0.008923	0.861576106156942	-0.064016	0.177666643636440	0.025987	0.469167001787654
YCL014W	-0.055207	0.0883170093790577	-0.124067	0.0212250596341962	-0.728116	1.09358966327022e-10	0.032997	0.520193753518638	-0.199548	8.02348280727339e-05	0.076006	0.0479300240085263
YCL016C	-0.032561	0.317985424802178	-0.024709	0.689952125445956	0.030277	0.738500710331752	-0.019378	0.743840410294926	-0.041831	0.432326306296948	0.25255	0.00159069869623196
YCL017C	-0.031497	0.373496421700816	-0.002467	0.96019047364952	0.53407	1.36979113862790e-06	0.035466	0.484462540796368	0.004388	0.924378581008248	0.045657	0.216406165993586
YCL018W	-0.198959	0.0714734019769917	NA	NA	-0.158588	0.101838512501441	NA	NA	NA	NA	NA	NA
YCL021W-A	0.056394	0.127914746627154	0.029797	0.567131652259226	-0.33041	0.00104550416711147	-0.115405	0.0318621814848236	-0.035718	0.457830524944149	-0.063326	0.0699211082509835
YCL022C	0.030249	0.446715326234793	-0.04303	0.422524276168591	-0.210336	0.0233468566032395	NA	NA	-0.119967	0.0399057532842885	NA	NA
YCL023C	0.051976	0.171443097994904	0.080399	0.163914038762506	0.006597	0.94396878646189	NA	NA	NA	NA	NA	NA
YCL024W	-0.211393	0.000521625047872898	-0.212573	0.000911824750373325	-0.161595	0.0801156082163523	-0.001497	0.97832112389253	-0.243545	1.07868261804978e-05	-0.09893	0.0239801813950229
YCL025C	0.061106	0.145025747904798	-0.049143	0.368720162649787	1.596855	1.88737914186277e-15	0.072776	0.165538391468780	0.396022	3.33066907387547e-16	-0.07238	0.0271934136766622
YCL026C-A	-0.005341	0.933661849484286	0.218323	0.000995905283079246	0.994324	1.12897469151108e-11	NA	NA	NA	NA	NA	NA
YCL027C-A	0.200059	2.89494862395490e-05	1.018015	1.14908083048704e-13	3.252797	0	0.210715	0.000565573222265248	-0.047626	0.448206437867718	1.129558	0
YCL027W	-0.1464	0.000225285596597735	-0.218345	0.000145352824932887	0.253213	0.00994105232381137	-0.050932	0.45388582305154	0.096364	0.0709994220963146	-0.111822	0.00474821041217388
YCL028W	-0.054149	0.101896877413132	-0.0454	0.361918546528127	-0.040756	0.671034422015294	-0.001258	0.980260293843474	-0.012423	0.78903355023332	0.063958	0.0885450807778533
YCL029C	0.008327	0.802912062304578	0.016316	0.773663955013537	-0.158156	0.0806577368068727	0.023726	0.666860610167046	-0.04485	0.383100968317317	0.042879	0.417238206450962
YCL030C	0.005717	0.862277336707763	-0.268677	6.83963849539282e-05	-1.017135	4.91828799908944e-13	-0.107686	0.0379718445970786	0.149881	0.00146832176647893	-0.213021	2.4678037391368e-12
YCL031C	-0.076238	0.0242387466798963	0.02422	0.639160277035026	-0.082749	0.365500369906783	0.038853	0.451862548240579	-0.141482	0.00337612003030385	0.084389	0.0322660103328162
YCL032W	0.028521	0.486067007948494	0.015922	0.77192242983575	0.36297	0.000318597983025470	0.018258	0.735708184141887	0.111473	0.0239446153034417	-0.129118	0.00749228631175292
YCL033C	0.015648	0.652619102997733	0.213841	0.000217635125848381	0.432953	6.05440183192307e-05	0.055355	0.284825635723146	0.301162	4.45255499137431e-10	0.002068	0.954342666267218
YCL034W	-0.054187	0.104497072350201	-0.031135	0.531770387903972	0.581047	3.29479464822313e-07	0.046326	0.361662300122984	0.166139	0.000310161014573818	-0.094428	0.00336825467725532
YCL035C	0.08723	0.0273723809352719	0.230063	0.000663530632926235	1.167968	1.24056320771615e-12	0.137562	0.0095048534828912	0.773748	0	0.130661	0.00117538001828521
YCL036W	0.102185	0.0138196639691319	-0.233108	9.4892123928103e-05	-1.128705	5.21804821573824e-15	-0.053296	0.316539938694958	-0.217924	2.88298756098149e-05	0.076392	0.0620401503234919
YCL037C	-0.047636	0.259358819296773	-0.106327	0.0495316660405374	-1.473662	0	-0.02215	0.686710560121401	-0.362899	1.46481715646019e-11	0.044078	0.289461870344783
YCL038C	0.095524	0.0146892381897075	0.219792	0.000351172365353758	0.369042	0.000388978493436554	0.090871	0.0960973615573698	0.394781	1.77635683940025e-15	0.17856	5.97531012973551e-05
YCL039W	0.012326	0.735230785910956	0.049394	0.33770642610311	0.509879	4.49694619764074e-06	0.06245	0.225192115916388	0.355549	1.85074178205014e-13	0.012623	0.74010734628258
YCL040W	0.154056	0.00168042839379179	0.276965	0.000156004592960057	2.229166	0	0.125189	0.0179978672161701	0.816403	0	-0.119878	0.000138404756623189
YCL041C	-0.020407	0.597579805811601	0.083446	0.259729049023233	0.325648	0.00116912380555889	NA	NA	NA	NA	NA	NA
YCL042W	0.064608	0.204519746760462	0.053844	0.299057948689021	0.024703	0.797298192350768	-0.06412	0.330661801453051	0.004054	0.943146240548577	NA	NA
YCL043C	0.059447	0.116584843395594	0.162064	0.00543093921027715	0.762072	1.35299858761151e-07	0.027241	0.591790520703963	0.275423	2.77526102099301e-09	0.039751	0.297901489482101
YCL044C	-0.066135	0.0588522761272097	0.276894	9.63976312351456e-06	0.603745	3.86680416242235e-07	0.106472	0.0458281477418108	0.204179	2.48961863084096e-05	-0.026362	0.491065750150942
YCL045C	-0.075022	0.0364616238650455	-0.110932	0.0344528931010245	-0.317655	0.000798144012308821	-0.014506	0.778060730463288	-0.20331	3.56992197568795e-05	-0.055188	0.0921805785015402
YCL046W	-0.090171	0.167144963121112	0.004833	0.956120802648825	0.035336	0.715019144365368	NA	NA	NA	NA	NA	NA
YCL047C	-0.052602	0.131258199127944	-0.081715	0.115386726746839	-0.052694	0.560008425762459	-0.030976	0.546967411842639	-0.028451	0.559336185292188	-0.013745	0.714429629078436
YCL048W	0.035383	0.481538577627919	0.170868	0.0354781372727475	0.407697	0.000171758901856944	NA	NA	NA	NA	NA	NA
YCL049C	0.202879	2.32679721943185e-05	0.502212	1.83036585887919e-09	1.002972	7.22411019893343e-12	0.09732	0.0615396305451423	0.609924	0	-0.03218	0.417212960463563
YCL050C	-0.129124	0.000848747367738878	-0.239867	5.14906289477146e-05	-0.240776	0.0105841570321917	-0.056272	0.269440124126744	-0.088497	0.0596062921988262	-0.059724	0.069266743075754
YCL051W	0.005485	0.867163308318848	-0.117701	0.0221767225269565	0.133339	0.156585184381945	0.071077	0.186697119693991	-0.04649	0.342391740977122	0.008047	0.834076122678824
YCL052C	-0.088149	0.0111819127453731	0.036983	0.462852262806495	0.550061	9.8376554091839e-07	-0.025157	0.624627893613269	0.079258	0.088435865442375	-0.05018	0.154349428440237
YCL054W	-0.065457	0.0505880771702064	-0.04118	0.423077806408224	-0.633485	3.02193242207593e-07	-0.022522	0.662224282088	-0.189141	0.000128770324735239	0.15271	0.000283298223201833
YCL055W	-0.045323	0.256309826053513	0.136153	0.0128372502637563	0.644211	3.65970458382492e-08	0.068694	0.199177753681869	0.145543	0.0022769860003814	-0.21076	1.21644028183709e-10
YCL056C	-0.062512	0.0757209393874037	-0.055544	0.264170965060124	-0.242475	0.0102765660566593	0.011012	0.833796900364302	-0.089924	0.0702227148925252	0.094314	0.0157796735145739
YCL057C-A	0.06995	0.0540400508576084	-0.017152	0.73804837563694	0.407182	0.00926354921140127	0.072577	0.159544144920249	-0.08229	0.0913032688836937	-0.147482	4.9722070313285e-05
YCL057W	-0.010093	0.78800735627451	0.188262	0.000873761569269327	0.867477	6.73061606448755e-11	-0.051377	0.317252087838679	0.507196	0	-0.082403	0.0101408217304166
YCL058C	0.036627	0.359913302783477	-0.029588	0.621565653935691	0.077792	0.443680290322358	NA	NA	NA	NA	NA	NA
YCL059C	-0.061805	0.0887690214694563	0.036867	0.464392455268827	-1.113896	1.39888101102770e-14	-0.053399	0.295587172869353	-0.325014	2.19178131199982e-09	0.110836	0.00531939206471088
YCL061C	-0.08399	0.0997483632030719	-0.016724	0.770391196492047	0.119084	0.204945301167879	-0.007309	0.891071541752903	-0.024434	0.621137569595398	0.041832	0.337256367889187
YCL063W	0.058643	0.0935161274458797	-0.056914	0.255947403619426	-0.920372	2.10165218561542e-13	0.002503	0.962413889166706	-0.325845	1.01050379175405e-09	0.035161	0.419020205011378
YCL064C	-0.017473	0.743887698772893	-0.061933	0.325715835152559	-0.410264	0.000134587886405857	0.141676	0.0057799817559393	-0.100622	0.0357288411256331	0.302208	1.61541990895131e-09
YCL065W	-0.068178	0.0947796911499431	-0.052271	0.30925512691093	-0.421088	1.49096326651499e-05	NA	NA	NA	NA	NA	NA
YCL066W	0.184135	0.0004254575816518	-0.020795	0.682797358104974	-0.342608	0.000420821339203847	-0.088159	0.104996151433556	-0.190844	0.000194876119700593	0.152065	0.000653579182138597
YCL067C	-0.131574	0.000256859914878116	0.00328	0.94832734393016	-0.133073	0.191251246715924	0.028568	0.609209232164181	-0.000765	0.988478312379723	0.123602	0.00253084004716653
YCL068C	0.071848	0.0667425174715204	-0.021488	0.679761429994421	-0.153861	0.0935160919064458	0.043312	0.454173530535511	-0.216707	4.01657559535584e-05	-0.022594	0.622706622451144
YCL069W	0.01733	0.669750156691986	-0.044286	0.457314377327547	0.144512	0.120567344006616	NA	NA	NA	NA	NA	NA
YCL073C	-0.011077	0.74136785274994	-0.017849	0.760152329459858	0.360486	0.000365676084296607	0.005771	0.929194818311751	0.151111	0.00751404890845142	-0.06895	0.30683000625562
YCL076W	0.007007	0.868741988076358	0.011065	0.854528943061327	-0.163869	0.0898886458051238	NA	NA	NA	NA	NA	NA
YCR001W	0.047278	0.217948377873220	0.081323	0.223735697727942	0.136315	0.176235904001874	NA	NA	NA	NA	NA	NA
YCR002C	-0.048423	0.154637907108320	-0.017437	0.726264184426532	0.056074	0.543818367939961	-0.081236	0.115115927428289	-0.02947	0.528133116196013	-0.049433	0.130374960705363
YCR003W	-0.070361	0.0404564357345812	0.001683	0.974015403873406	0.025342	0.779986902195119	0.117114	0.0321856712509677	-0.123605	0.0182762015447093	0.067631	0.116043191544717
YCR004C	0.070264	0.0606899833420815	0.032697	0.539775778924584	0.561906	4.37992771107343e-06	0.022489	0.659169878132513	0.102003	0.0252852102307496	0.019515	0.578405859881937
YCR005C	-0.026547	0.495060176103969	0.728287	4.80993023188603e-12	-0.066583	0.559361485087807	0.114584	0.0255820366550364	-0.304001	3.88795395878105e-09	0.173562	4.78660285434529e-05
YCR006C	-0.091916	0.0634485252222574	-0.271881	0.000178856841656083	-0.415323	4.84470603454579e-05	-0.021062	0.751147264646114	-0.079277	0.158721508417383	-0.280015	0.000106800300236354
YCR007C	0.001465	0.966783227939006	0.000429	0.994024035750879	0.281943	0.0042356724927336	0.044116	0.428407133574328	0.118895	0.026862395431701	-0.042204	0.363726582458718
YCR008W	-0.048078	0.180822261981655	-0.078985	0.127580327684301	-0.115077	0.20999992446407	-0.035897	0.481524548792723	-0.137662	0.00442375696814024	-0.022675	0.509135870855947
YCR009C	-0.045773	0.165663466946958	-0.055407	0.327220063583146	0.479331	1.02535012712623e-05	-0.011232	0.824400245102803	0.076722	0.095656420686759	-0.048077	0.143593584399569
YCR010C	0.058675	0.107370823515087	0.188141	0.00182099136470959	0.226324	0.0205838429276058	NA	NA	NA	NA	NA	NA
YCR011C	-0.0653	0.0483481884950677	-0.046349	0.351276578326891	0.480305	1.18245507974013e-05	-0.00661	0.897723431826273	0.246749	1.13632166232058e-07	-0.025554	0.451773142343773
YCR012W	0.214767	1.01615579850556e-05	0.071808	0.172687798736586	0.431498	0.175651363687446	0.065917	0.229587871899074	NA	NA	0.08986	0.0328435858987594
YCR013C	-0.055612	0.568260439759767	-0.102783	0.172089011405199	-0.251944	0.00870075385451263	NA	NA	NA	NA	NA	NA
YCR014C	0.056986	0.104299498038302	-0.063132	0.216541875854751	-0.189677	0.036678536333862	-0.020368	0.728942582905161	-0.125563	0.0196434611128202	0.132072	0.0042875731202483
YCR015C	0.01953	0.610557415509087	0.047686	0.384144752513284	-0.034041	0.712918556443565	-0.001195	0.981922556106787	-0.032173	0.501720851399643	0.029745	0.451593683264624
YCR016W	-0.050841	0.116045082316082	0.001364	0.97809855224874	-0.531389	6.63381304666366e-07	-0.026508	0.61885778187824	-0.202992	7.02646736653323e-05	0.100269	0.0384544409685137
YCR017C	0.003936	0.922551273615268	-0.170016	0.00158919592924778	-0.188187	0.0416015086232844	-0.033894	0.514768078368383	-0.082594	0.0791653804202868	0.019789	0.57643276332271
YCR018C	0.047636	0.170447154235542	0.048195	0.385154922125633	-0.225229	0.0153592134562374	-0.081899	0.11879189151303	-0.027487	0.56807248783637	0.026349	0.543802037200027
YCR018C-A	-0.084122	0.0437119209115272	-0.0265	0.647461273072039	-0.383672	0.000657448420583129	-0.062583	0.250504086193525	-0.083828	0.100544915710662	0.069227	0.114802356278553
YCR019W	0.055983	0.114366143431198	-0.073548	0.157890540193690	0.15213	0.110887982377177	-0.013045	0.816546546917239	-0.082035	0.102985504810317	0.067932	0.147844400165278
YCR020C	0.006111	0.869926580311588	0.048292	0.346932400270895	0.291719	0.00463912240067155	0.044453	0.41661914789143	0.16568	0.00155142469014291	0.05143	0.221330125645695
YCR020C-A	0.101507	0.0115959920026638	0.043909	0.422227160279561	-0.416755	1.64255074663888e-05	0.089371	0.0891603801633456	-0.044491	0.359076785975926	0.038003	0.305173795770105
YCR020W-B	8.8e-05	0.997841717790714	0.058282	0.3259413433373	0.395877	0.000146536280528964	-0.027992	0.605905931232759	0.103017	0.0365669544296940	0.066321	0.152094072119704
YCR021C	0.125098	0.0850660470673865	0.63039	9.99424987213615e-11	2.427103	1.43218770176645e-14	0.069843	0.203599433427678	0.666399	0	0.099356	0.0216864012756092
YCR022C	0.08381	0.0498892970375487	0.075455	0.149267781754677	-0.181769	0.0510994967665858	-0.154238	0.090591673043699	NA	NA	NA	NA
YCR023C	0.097862	0.01193175536225	-0.110828	0.0357578054393517	0.050271	0.592001575801932	-0.046116	0.376227245014113	-0.077933	0.103780788620448	-0.094658	0.00866700438473389
YCR024C	0.043423	0.294485801211063	-0.020668	0.755400375616276	0.524575	2.09570712550455e-06	0.085265	0.116218998512256	-0.0425	0.401164306582189	-0.01821	0.657331196635617
YCR024C-A	0.039022	0.283606085760621	-0.001386	0.97808084424782	-0.564759	2.88862971655757e-05	0.042863	0.406980039153833	0.184065	8.20703064173811e-05	0.027521	0.461121383355841
YCR025C	-0.061811	0.406718069617167	-0.143695	0.0116405814981753	-0.258414	0.00551065931106054	NA	NA	NA	NA	NA	NA
YCR026C	0.084686	0.0283282749515062	0.129767	0.0439865014946073	0.126234	0.173255976476731	-0.007737	0.881146897262522	-0.048729	0.303697979893774	-0.041188	0.233027308575199
YCR027C	0.001421	0.97144108340161	0.009274	0.853840472697613	-0.238982	0.00935456496535159	-0.013368	0.801251179026403	-0.156827	0.00185100058723076	-0.040839	0.271717932684827
YCR028C	0.121483	0.00229073483457554	0.06716	0.206173109102896	-0.169451	0.0681107608024073	0.05803	0.264239420709883	-0.079546	0.0948567540021352	0.020986	0.580472538890108
YCR028C-A	-0.064984	0.0506364427942175	-0.168512	0.00167246975223811	-0.514909	4.97219749262534e-07	0.040221	0.428458098140749	-0.264675	2.51056419098283e-07	0.004166	0.906281551921507
YCR030C	0.031418	0.392208271455829	-0.116465	0.0276250307933463	0.374047	0.000341779396296094	-0.000548	0.991480174742533	0.010179	0.827442580152002	0.031316	0.391632190710816
YCR031C	0.132666	0.0067386099651684	-0.008417	0.866984166027158	-1.009109	2.62270316575552e-10	-0.003678	0.942939079254583	-0.080213	0.0900979098415586	0.070567	0.0873456652902694
YCR032W	-0.003826	0.915555063639573	-0.078604	0.122937608897927	-0.102852	0.262718866155294	-0.00365	0.945243580479682	-0.008969	0.853582358971502	-0.097059	0.0054515591819162
YCR033W	-0.067072	0.0543982324703008	-0.173604	0.00127781628312140	-0.225469	0.0185732015186452	0.00976	0.847759570293103	-0.217946	1.29938897285298e-05	-0.009692	0.783568518079826
YCR034W	-0.078936	0.0410967569119388	-0.116586	0.0256847142440698	-1.194043	2.55351295663786e-15	-0.041713	0.418733266646599	-0.428572	8.32667268468867e-15	0.002575	0.94249000453379
YCR035C	-0.032574	0.329370944607629	-0.070746	0.159344485186989	-0.163665	0.0718551023153048	-0.052495	0.307750434176745	-0.114051	0.0187357079701985	0.094743	0.0198891118586590
YCR036W	0.018241	0.600105243751763	0.073368	0.159069720390568	0.718728	4.11463541016843e-09	0.011584	0.819713574893918	0.258964	3.09758356742407e-08	-0.066451	0.0430978687464882
YCR037C	-0.13585	0.000407679342670497	-0.029912	0.564937936155713	-0.321967	0.000781813466802395	-0.042216	0.431471096598027	-0.007031	0.881713005361032	-0.013195	0.708601892297154
YCR038C	-0.020159	0.54734866504811	-0.094224	0.101417467920159	-0.233466	0.0148531687829334	-0.042482	0.513459574253231	-0.068319	0.232264940920554	0.019472	0.69960165585594
YCR038W-A	-0.038493	0.266803707157157	-0.071747	0.178191321123681	-0.309248	0.00144364211921599	-0.110698	0.140908326922145	-0.098806	0.095162754188778	NA	NA
YCR039C	-0.172522	9.82888729905707e-06	-0.05944	0.253745183451667	-0.078111	0.405250626948862	0.067366	0.221747423453914	0.072681	0.164522083893231	0.028335	0.45047415975925
YCR040W	0.14726	0.0047102884782475	-0.064153	0.214209118011703	-0.294842	0.00223900995619941	-0.008373	0.87927644759086	-0.188294	0.000244022204496486	-0.002196	0.95652883162501
YCR041W	0.041798	0.259936503051321	0.035454	0.521513363066884	-0.504672	1.13621441387712e-05	-0.095518	0.121697459119712	-0.152448	0.00582278282283066	0.076228	0.0785977315349874
YCR042C	-0.091167	0.00776932930463403	-0.020828	0.677502710976374	0.002894	0.975230667762092	-0.077429	0.141084249188084	-0.065737	0.181791982485857	0.024573	0.52765441946241
YCR043C	-0.000658	0.98571146198194	-0.188879	0.000545007135248743	-0.726334	2.31073049583586e-10	-0.032376	0.525052890542983	-0.368792	6.48359144150845e-12	-0.115848	0.011437515036681
YCR044C	-0.180483	6.99762778932911e-06	-0.147558	0.00696994174339172	-0.108774	0.253621425571134	-0.048518	0.351955906099654	-0.049757	0.294437586475398	0.037114	0.301977939472628
YCR045C	-0.089868	0.286700593063309	0.05408	0.406512201843868	0.095152	0.336075102143269	NA	NA	NA	NA	NA	NA
YCR046C	0.023485	0.525327602356862	0.07308	0.156552830731789	-0.040164	0.686664414688772	0.104833	0.0412502456675686	-0.041701	0.376840880603201	0.033103	0.357582110841707
YCR047C	0.077102	0.0578208276223575	0.084266	0.0996714535277131	-0.645267	3.19216275634915e-09	-0.037633	0.465724800417978	-0.126004	0.00919288826693299	0.09002	0.0313101967711742
YCR048W	0.240192	2.95191256662886e-05	0.169336	0.00456836368108859	-0.085841	0.346405814408026	0.048958	0.340383612440633	0.142912	0.00200579765977382	3.1e-05	0.99937695689625
YCR049C	0.012779	0.789780606156959	-0.015936	0.823897211585399	0.027335	0.799273361162574	NA	NA	NA	NA	NA	NA
YCR050C	-0.068853	0.412522761457292	-0.063765	0.473819141921666	-0.030167	0.753376872863839	NA	NA	NA	NA	NA	NA
YCR051W	0.083385	0.0510954037319871	-0.003874	0.944141684949806	-0.622055	4.52126674987952e-08	-0.011475	0.82220395360365	-0.231165	4.81669951724051e-06	-0.014731	0.669197663739552
YCR052W	-0.073812	0.0261418379590352	-0.064274	0.20871546661911	-0.231236	0.0117326965463818	-0.042514	0.414176118966046	-0.165779	0.000764489352822695	-0.060344	0.0933044666351909
YCR053W	-0.084435	0.0186472105387739	-0.059027	0.261791486160697	-0.497893	9.54281037413018e-07	-0.014592	0.774379417528775	-0.125526	0.00854880008500192	-0.033959	0.313010551636254
YCR054C	-0.036256	0.313481755800411	-0.028934	0.586822386660262	-0.13417	0.152074034851899	0.011448	0.826618645270107	0.03554	0.457527235868249	0.142964	0.000804895320689059
YCR057C	0.040867	0.276584736271959	-0.079223	0.120677245112408	-0.747147	8.7255580538681e-10	-0.012672	0.804245309443788	-0.205154	3.57289185123344e-05	-0.072902	0.0301928314431543
YCR059C	0.11137	0.00507947974315182	-0.009345	0.858535808312407	-0.260025	0.006757239715662	-0.030492	0.550776436400215	-0.092097	0.0516830566640554	0.007006	0.84403933719892
YCR060W	0.01145	0.773132243513067	0.095205	0.0968871523883786	-0.164296	0.0699301211753849	0.035429	0.51532342740484	0.050043	0.316729002272581	0.053471	0.171925572609075
YCR061W	0.037943	0.431075384401289	0.253625	2.81975763420927e-05	0.408897	0.000144770592974686	0.088854	0.100844201590704	0.595095	0	-0.006171	0.863812587321865
YCR063W	0.094717	0.0162053526088343	-0.003314	0.95676116669235	-0.400955	0.000286429977295111	-0.039115	0.512562769130256	-0.101821	0.0598927997650485	0.031876	0.581709788305125
YCR064C	0.059193	0.463137863370132	-0.016497	0.77939231439064	-0.058634	0.543725727995328	NA	NA	NA	NA	NA	NA
YCR065W	0.089146	0.0145747779852798	-0.099435	0.0591610897236456	-0.408626	2.86737693160344e-05	0.030123	0.56563898216359	-0.176403	0.000390219083082899	-0.063218	0.0665815826482652
YCR066W	-0.072178	0.0486358715121421	-0.12138	0.0284684510485989	-0.061612	0.495401633470248	0.035249	0.533199172423463	-0.123906	0.0177056777576584	0.011827	0.784703523272887
YCR067C	-0.095494	0.0119998611850115	-0.02214	0.653688271809009	0.475532	8.59800434438451e-06	-0.040272	0.451040181552232	0.109465	0.0178621286935194	-0.054319	0.102611009719945
YCR068W	0.067247	0.0626701089998593	0.060542	0.247039022266718	0.406871	0.000112780241419141	0.037636	0.492668394303924	0.172695	0.000306993016445212	-0.07681	0.0835591805857748
YCR069W	-0.017001	0.629895540225023	-0.073128	0.150579540933938	0.050949	0.594378255185285	0.020729	0.682940866130432	0.018722	0.685459251311912	-0.047249	0.153143948697998
YCR071C	-0.014632	0.685243554315954	-0.009613	0.864041980083803	0.224376	0.0202702279319603	0.06627	0.20593190164995	-0.118985	0.0172010326646266	0.164	0.000162073061225843
YCR072C	0.038211	0.350997851324608	-0.030416	0.569507824291674	-0.540201	3.7622072390775e-07	-0.04104	0.419865789612246	-0.145572	0.00287786081852337	0.009553	0.79758799006815
YCR073C	0.058485	0.136510363485717	-0.123646	0.0167466210686439	-0.1118	0.214745460202056	-0.126625	0.0190172959271335	-0.012477	0.796974080809301	-0.104696	0.0022121310449551
YCR073W-A	0.128578	0.0028493611428837	0.207936	0.000258401787266105	0.314516	0.00149181856725444	-0.011095	0.828271818806935	0.174002	0.000174168413864306	-0.041828	0.211781232697205
YCR075C	-0.05092	0.144706718559095	-0.205311	0.000195605040982372	-0.133566	0.145971727032641	-0.015816	0.776279484616254	-0.233128	5.46235079035284e-06	0.007138	0.849997318702727
YCR076C	0.029424	0.38412618750139	0.020765	0.680927585253023	0.145116	0.117988848020352	0.037079	0.47394608730547	0.122321	0.0094456961195667	0.134002	0.00123271026679073
YCR077C	-0.222722	1.47447686726920e-07	-0.307711	1.42116652745994e-06	-0.288831	0.00193284708835095	-0.042556	0.409195829301872	-0.197048	6.32670046190054e-05	-0.013487	0.695454445485121
YCR079W	0.088567	0.0624110863376901	0.013961	0.778305575053024	0.14336	0.126979897358852	0.057422	0.270238621150845	-0.01655	0.729882537829645	0.02983	0.450131736491307
YCR081W	-0.003489	0.915468420234866	-0.028599	0.566685968262334	-0.058323	0.524060055290478	0.022722	0.68073955950836	0.019983	0.686825682093318	-0.054401	0.203263191601701
YCR082W	-0.031269	0.417621706436812	0.150486	0.00589441437820237	0.413219	8.4822977371779e-05	-0.048478	0.344884462008386	0.268278	1.94810073628204e-08	-0.097303	0.00333384033227435
YCR083W	0.052702	0.148036662887074	0.278387	7.58403062317559e-06	0.336007	0.00101762310586795	0.046703	0.375522130944692	0.425278	0	0.017133	0.627729413713594
YCR084C	0.110888	0.0076451952827935	-0.273302	9.72470651983137e-06	-0.580154	1.33289566051076e-07	-0.03911	0.446885307672537	-0.323543	4.19533408013706e-10	-0.052081	0.114373852023615
YCR085W	-0.033905	0.453182244990049	-0.102756	0.0938431776490776	-0.345396	0.000359254999447556	NA	NA	NA	NA	NA	NA
YCR086W	0.051592	0.17259510512334	0.115138	0.0364137282158762	0.107321	0.248726154007959	0.044552	0.405845581592589	0.095777	0.0517315875546522	0.041285	0.301670061040839
YCR087C-A	-0.01454	0.68542771501525	0.068427	0.208902157185553	-1.029046	4.6074255521944e-14	-0.028955	0.569851828600815	-0.285496	3.27379411357853e-08	0.006291	0.85657933243778
YCR087W	-0.057829	0.375960683163866	0.010409	0.890748250378106	-0.036453	0.722816815922411	NA	NA	NA	NA	NA	NA
YCR088W	-0.010063	0.758196820737021	-0.082168	0.115729929062356	0.291988	0.0046111491410461	0.103219	0.044253416964407	0.134886	0.00318084151114828	0.085066	0.0255628405646623
YCR089W	0.054097	0.136271321027048	-0.027738	0.575442676592963	-0.101692	0.263228616146306	-0.023808	0.657672345371725	-0.021988	0.661013233068291	-0.10031	0.00258569329043667
YCR090C	-0.08951	0.0096922115363326	-0.124133	0.0180003105068911	-0.312599	0.000824473555048999	0.000566	0.991255347500412	-0.172378	0.000428521919577207	-0.004253	0.904854201413086
YCR091W	-0.110936	0.251288019046374	-0.010524	0.873618789150425	-0.057258	0.537042480608503	-0.012222	0.8389423568388	0.005952	0.909896241117078	NA	NA
YCR092C	-0.090849	0.0124306481127301	-0.188623	0.000537868673851194	-0.293614	0.00185157191598417	-0.053153	0.325475276533093	-0.130254	0.00915570397026655	-0.002068	0.957017290117147
YCR093W	-0.111105	0.00209562303057897	0.005729	0.913419824965792	-0.17542	0.061868758218541	-0.047165	0.36523579454291	0.019422	0.677129057086218	0.002222	0.950068612979512
YCR094W	-0.007148	0.848048460459944	-0.0272	0.587836316145302	0.009766	0.914458158349266	-0.029827	0.559185837139924	-0.031764	0.496040101162484	0.001447	0.96759868653399
YCR095C	-0.096984	0.00398466046726731	-0.015696	0.756604338246017	0.278587	0.00432312243990818	0.072562	0.190634881119875	0.034956	0.48499029252073	0.017508	0.63627230475177
YCR096C	-0.150134	5.96746986220031e-05	-0.025559	0.626547365239382	-0.049096	0.635866921856383	0.083601	0.130161745737016	0.01975	0.706184759405276	0.075435	0.0543078813360462
YCR097W	-0.049912	0.141779325101931	0.043484	0.413943774351715	0.040111	0.661871206253705	0.021072	0.70141124732562	-0.05029	0.318034254854217	0.069211	0.069757559565688
YCR097W-A	0.072397	0.0524695171930587	0.063456	0.243563373896709	-0.248073	0.00866369089643926	-0.081067	0.235152275044112	-0.110425	0.0546488838222873	0.05292	0.277459423611811
YCR098C	-0.044764	0.402744973337198	-0.101655	0.128263923874104	0.463764	1.76740812476428e-05	-0.008484	0.900415479003722	0.432372	3.21853654838833e-13	NA	NA
YCR099C	-0.163944	0.0452507522871957	-0.132254	0.0317421780149704	-0.10646	0.244330672248024	-0.080364	0.226753144842500	-0.011425	0.83913827214057	NA	NA
YCR100C	0.031258	0.364934790888622	-0.110168	0.0856392438983191	0.003803	0.966876742650392	-0.027499	0.648387112766905	-0.04715	0.371460789713597	-0.210006	0.00293660094576531
YCR101C	0.020127	0.69960165585594	0.057567	0.313029828470750	-0.054125	0.557348211117879	-0.090677	0.139686292373633	-0.053671	0.322284176655729	NA	NA
YCR102C	NA	NA	0.006588	0.943920471038093	1.53717	3.48610029732299e-14	-0.19935	0.00568001720192179	NA	NA	NA	NA
YCR102W-A	0.025355	0.737481649191447	-0.058141	0.376323160749997	0.062115	0.547700692554187	-0.105465	0.117306458888392	-0.177462	0.00231512929630262	NA	NA
YCR104W	0.026411	0.466288129460949	-0.119156	0.021781515804278	-0.017533	0.846870366001376	0.023287	0.663547674680447	0.157935	0.00187805216487402	0.085709	0.0348379634625281
YCR105W	-0.059318	0.263102952096871	-0.081619	0.192804002313697	-0.16597	0.0812766340152403	-0.025153	0.776339510561116	NA	NA	NA	NA
YCR106W	-0.078954	0.090897251571445	-0.103317	0.0919502850715501	0.129574	0.181407949186808	0.000506	0.992575690940295	-0.062116	0.224063432025062	-0.089918	0.0331093864154834
YCR107W	-0.017591	0.660342407722491	-0.035538	0.555552206796138	1.341611	2.48087106413664e-11	0.062892	0.238753354434684	-0.053374	0.297027417671005	-0.196992	1.18192640801151e-05
YDL001W	-0.041834	0.196447220806657	-0.0708	0.180380841695812	-0.34999	0.000207245994530925	0.011768	0.825128141883394	-0.143404	0.0051408917675756	0.07874	0.0640661780187687
YDL002C	0.044361	0.203170535720227	0.06907	0.258350637588472	0.121233	0.196632518082857	-0.023242	0.653990952972415	0.03339	0.478540393886346	0.055958	0.165205496065785
YDL003W	-0.170624	5.4599281432699e-06	-0.078239	0.197852962554306	0.084974	0.375025639920283	0.019315	0.713185002706116	-0.170478	0.00067392284144363	0.107384	0.0075342082095009
YDL004W	-0.027796	0.411424731098026	0.160197	0.00578780850354232	0.167195	0.0764757938735399	0.091002	0.0801678419790686	0.025872	0.575502462171101	-0.005944	0.870367075596384
YDL005C	-0.022748	0.499345369791422	-0.068768	0.17837961965778	0.015524	0.868763770474309	0.013383	0.801269904233304	-0.053479	0.276767641059430	0.096924	0.0291962509612586
YDL006W	0.030853	0.354416490679021	-0.124138	0.0179929002475757	0.145177	0.150765757237984	0.042674	0.412294753339370	-0.138731	0.00447521238223669	0.019196	0.600704839643898
YDL007W	-0.061468	0.0594410410335326	0.170839	0.00229410958860343	1.016216	1.74620318205143e-11	-0.099201	0.0540706381965649	0.532943	0	-0.149328	1.27292170840620e-05
YDL008W	0.014852	0.679528288756318	0.130672	0.0180586940139147	0.139606	0.137286688360766	0.021428	0.685692851619709	0.051472	0.289993042432677	0.041354	0.283215228652447
YDL009C	-0.162471	0.000511740148827378	-0.068095	0.229080477532801	0.053267	0.597862968707575	NA	NA	NA	NA	NA	NA
YDL010W	-0.042212	0.200872231123385	0.109147	0.0704899446314786	0.405954	9.59446289938715e-05	0.042707	0.408890084215218	0.232605	1.61276173604730e-06	0.034476	0.354444036531221
YDL011C	-0.018891	0.706075399965053	0.037272	0.488569565147693	0.030258	0.779480846434657	NA	NA	NA	NA	NA	NA
YDL012C	-0.036405	0.315026307141795	0.005637	0.915411467123401	-0.331309	0.00075497503200972	-0.001914	0.970250469506693	-0.268261	1.35826285441176e-07	-0.178219	2.59256859227452e-05
YDL013W	0.041285	0.257084901476857	-0.057123	0.264735857107612	-0.219149	0.0181634908301778	-0.031221	0.542894274455246	-0.111684	0.0218493932759843	-0.108579	0.00601434959436453
YDL014W	0.002233	0.949913773758147	-0.045624	0.409674504265927	-1.145077	8.93729534823251e-14	-0.069639	0.177783084318644	-0.376628	2.05635508621071e-12	-0.015874	0.66103338896575
YDL015C	0.047768	0.202888620278148	-0.105723	0.0392074848466604	-0.23425	0.0105913395213605	0.033688	0.507609340292623	-0.132799	0.00553922152159925	-0.002215	0.948424823821418
YDL016C	-0.029618	0.436892569851423	0.022637	0.71196398946983	-0.158605	0.119570594806557	NA	NA	NA	NA	NA	NA
YDL017W	0.040898	0.241050346598022	0.066665	0.222974101866987	0.117448	0.207111434464696	0.03396	0.522884220505193	0.130094	0.0086210097313768	0.019632	0.629358929660924
YDL018C	0.027497	0.426911467780675	0.185492	0.000890973828141517	0.078422	0.397158034450072	0.029335	0.579450911440528	0.07526	0.111565029890183	-0.208297	2.41814535857365e-05
YDL019C	-0.023894	0.473693302279826	-0.057396	0.267192391634168	0.072466	0.431639526227131	0.001033	0.983898108833175	-0.054695	0.25804545221352	-0.038023	0.268635388093748
YDL020C	-0.106174	0.00276526900572549	-0.019063	0.705245377534837	0.575767	1.87599665846250e-06	-0.068273	0.197644986994448	0.307665	2.21081486451169e-10	-0.152339	2.06524690082865e-06
YDL021W	0.220552	7.9111594876946e-05	0.381788	8.74392256733358e-06	1.025804	1.48880907602233e-12	0.139141	0.00988221918229815	0.535061	0	0.094477	0.019699689519437
YDL022W	0.020478	0.559389247099748	0.235092	0.000335852690248162	0.716398	5.50447043501379e-09	0.138446	0.00799591747318373	0.095017	0.0406716980519924	-0.078952	0.01456686738126
YDL023C	0.071686	0.0694930431070085	0.019834	0.76011658647472	-0.031022	0.763396452709707	0.022616	0.743502624263741	-0.097023	0.092583651270043	NA	NA
YDL024C	-0.001186	0.980279960698702	-0.007949	0.899915279895932	0.298488	0.00261730794257831	0.097753	0.0854644750398507	0.327246	3.10406481629499e-08	NA	NA
YDL025C	-0.014759	0.703518172430003	-0.0883	0.128233243046075	0.642874	7.88707098520192e-08	0.033955	0.515114104095599	0.185286	9.44796467513553e-05	0.043746	0.273907076240127
YDL026W	-0.123052	0.329917888019526	-0.030798	0.650282211717664	0.094397	0.351269817741744	NA	NA	NA	NA	NA	NA
YDL027C	0.001713	0.958200918312558	0.101915	0.0764213450329698	0.679625	1.75582396400031e-08	0.054391	0.298311164947818	0.083018	0.089629732893818	0.036544	0.365666065409195
YDL028C	-0.04329	0.222795789760055	-0.126237	0.0320659131616974	-0.307692	0.00101610749175773	0.004302	0.935552922141822	-0.157116	0.00173553421840855	-0.07133	0.071027492594718
YDL029W	-0.052317	0.112090088540651	-0.100549	0.0620215235969196	0.804549	3.38132077892794e-10	0.020118	0.692979065014202	0.116481	0.0110360429214691	-0.081918	0.0142413223927078
YDL030W	-0.006139	0.863885278102599	-0.029454	0.559774320874007	-0.023812	0.791882673441503	-0.0041	0.938048454743701	0.007329	0.882889605765277	-0.138491	0.000271815321250979
YDL031W	0.059969	0.0926229629186136	0.055697	0.276533035701504	-0.527215	5.03301089693764e-07	0.040201	0.430355445198036	-0.135354	0.00503779377749713	0.107699	0.00846554697817614
YDL032W	-0.040517	0.304382104285253	-0.001231	0.982915830611218	0.335372	0.00149511289880511	NA	NA	NA	NA	NA	NA
YDL033C	-0.000911	0.98009391070468	0.025586	0.607582050917344	0.087323	0.344784414954084	0.00169	0.974819053474822	-0.048276	0.325817716044372	-0.215135	3.01171976246906e-10
YDL034W	-0.082332	0.0522829529399628	-0.098083	0.160573867647729	0.115841	0.307851112703678	NA	NA	NA	NA	NA	NA
YDL035C	0.041391	0.271181585652852	-0.079009	0.128145822379082	0.316833	0.00137239371581699	0.048262	0.348454653113974	0.073514	0.120297643284633	-0.015091	0.680046244957824
YDL036C	0.073713	0.0447752488744415	-0.04305	0.433353538505686	-0.333087	0.000634607857517011	-0.021068	0.693833701511943	-0.128475	0.010142113532433	0.035324	0.388965427318012
YDL037C	-0.010199	0.908714497011722	0.249793	0.00830106514263629	-0.444356	3.18844228537341e-05	0.006338	0.913002703803489	0.522382	0	-0.050228	0.322933636100258
YDL038C	-0.069072	0.365914804068481	0.314983	0.00132433222289885	-0.451547	2.87983903639599e-05	-0.077002	0.170266523665121	0.377704	1.85051973744521e-12	0.030432	0.504131658029371
YDL039C	-0.209782	0.0492370983315754	0.228187	0.00992671558006919	-0.468213	8.09748118812958e-06	-0.093983	0.0809391425029704	0.611352	0	0.047622	0.226763128655565
YDL040C	-0.091426	0.0164860185699353	-0.054343	0.281845871222398	-0.31408	0.000877407314941459	0.023322	0.646983509882308	-0.121146	0.0113178397890268	0.001455	0.96642332403604
YDL041W	0.007359	0.864763550956409	0.054556	0.32403199465041	-0.114595	0.256636705387852	NA	NA	NA	NA	NA	NA
YDL042C	0.002905	0.931860522220556	-0.171072	0.00145389893978620	-0.709621	3.26962013019738e-10	-0.063042	0.23185242768312	-0.193239	0.000139413750952055	-0.047597	0.22933292494389
YDL043C	-0.01828	0.582705918522119	-0.062793	0.237202565028982	-0.288482	0.00246515168959183	-0.058689	0.304041607593128	-0.301113	2.37446572404210e-08	0.015718	0.772025456792614
YDL044C	-0.057137	0.120907838183376	-0.093445	0.0999841065985158	0.068091	0.456189596978328	-0.032706	0.550321195660111	-0.084154	0.100021231862423	-0.126707	0.00289501800104763
YDL045C	-0.020222	0.529298364850711	0.086224	0.116292165219834	0.458543	2.3501283738514e-05	-0.019994	0.699842291538344	0.163484	0.000556902452814034	0.019829	0.595461768599432
YDL045W-A	0.059874	0.110571363984026	0.037704	0.484606453340791	0.316426	0.00152671973996221	0.151261	0.00409769947815364	-0.050705	0.298263234611608	0.053597	0.150698834034454
YDL046W	0.040709	0.260147829295575	-0.061075	0.25206416419299	0.426088	7.87915971522946e-05	0.040922	0.424521195090916	0.22154	1.82162923956231e-06	-0.01809	0.596462721497488
YDL047W	-0.021972	0.551676373470466	-0.182539	0.00083701873185349	-0.161296	0.0781878278100813	-0.009345	0.854128982299827	-0.188569	0.000118532680091765	-0.060578	0.0718800041374589
YDL048C	0.008584	0.809603990221871	0.258924	4.58759262722541e-05	-0.063831	0.4948879018441	0.2478	9.99043602978311e-06	0.398234	3.88578058618805e-15	0.014435	0.695285284954782
YDL049C	-0.011076	0.80575826979593	0.154694	0.0123722500629879	-0.006609	0.943350749832188	0.032841	0.594075539152071	0.083261	0.15855628396967	NA	NA
YDL050C	-0.047197	0.315804221741427	-0.008291	0.877943065982057	-0.280579	0.00399211736114202	NA	NA	NA	NA	NA	NA
YDL051W	-0.04839	0.161300560213995	-0.014752	0.765421904204736	-1.229259	5.21804821573824e-15	-0.050429	0.322063208196349	-0.320191	1.13490083997192e-09	0.058981	0.126449479861573
YDL052C	-0.045464	0.203319966845534	0.042136	0.404678605228028	-0.079028	0.391633764660769	-0.011885	0.81586198505635	-0.07115	0.129787337123694	-0.012155	0.722435871908388
YDL053C	-0.181429	7.97869786017813e-06	-0.089779	0.104226903316656	0.003648	0.969030565275633	0.002435	0.962393269745288	-0.0117	0.804380509377297	0.04021	0.278902027953181
YDL054C	-0.05607	0.0903850344480075	-0.03161	0.542388036060873	0.103065	0.264708455076512	-0.048083	0.355492438483892	0.350203	4.78617145915905e-13	-0.020788	0.566623280917835
YDL055C	-0.299012	1.09293751826556e-09	-0.398169	7.20965520617511e-09	0.162245	0.204402512246235	0.003702	0.942134608191343	-0.192016	0.000102184026969598	-0.075586	0.0239734127120318
YDL056W	-0.121521	0.000589039404123692	-0.1734	0.00538859453384177	-0.389767	5.47436829019254e-05	0.016895	0.75422972460895	-0.167901	0.00123022877492951	0.023628	0.554264352649568
YDL057W	0.047576	0.171210077451154	0.173657	0.00213256857484145	0.483247	1.01950930786465e-05	0.008156	0.89581589249912	0.123105	0.0267640989423813	NA	NA
YDL058W	-0.01947	0.55206961484882	-0.023473	0.638172016697121	-0.100237	0.267764388941643	-0.010547	0.837780254643436	-0.103628	0.0359986820696412	0.01386	0.704812289433904
YDL059C	-0.005563	0.915027480417348	0.110003	0.0894841640977093	0.348654	0.000603428429112651	0.018081	0.726612770503726	0.149231	0.00163688031847820	-0.186914	9.34877721237015e-07
YDL060W	0.06394	0.13155064422716	-0.005716	0.908319129792113	-0.921958	9.15378883803442e-13	-0.058908	0.250487569725285	-0.247202	9.68041750537552e-07	0.139927	0.000687899658839752
YDL061C	-0.103886	0.00305103486909608	0.05696	0.267862642989438	-0.952433	1.04513575571730e-09	-0.071881	0.174728133367823	-0.235717	5.01828130961002e-06	-0.046358	0.199162713570024
YDL062W	-0.091326	0.105645436583854	-0.023909	0.697876607341625	-0.480646	1.66645513022257e-06	NA	NA	NA	NA	NA	NA
YDL063C	-0.032216	0.337918364904799	-0.000942	0.985086823448974	-0.965762	5.74318370638593e-13	-0.067943	0.186378072426957	-0.069658	0.148278261367706	0.127661	0.00187730244398565
YDL064W	-0.018752	0.586356655325131	-0.180507	0.000939350338527767	-0.46059	3.10520280399906e-06	-0.015321	0.764767119979488	-0.255813	4.30572654863681e-07	-0.01712	0.631514334030075
YDL065C	-0.076662	0.0666660087156582	-0.055952	0.311547151426952	0.406164	0.000132637010262782	0.018906	0.72493608034143	0.11839	0.0170004964209931	0.163145	0.000158033109833533
YDL066W	0.061498	0.126598112824561	0.228728	8.65629642573529e-05	0.159563	0.107957918808768	0.144008	0.0055326420327837	0.327575	3.33078009617793e-12	0.024472	0.490647456016861
YDL067C	-0.118522	0.000692477149668136	0.057992	0.265485038550468	-0.190252	0.0571510944712131	0.022882	0.655521826017486	-0.006891	0.882652988089125	-0.013241	0.69693572708168
YDL068W	0.018679	0.682397382844375	-0.054994	0.325374757321723	-0.099549	0.298995249359023	NA	NA	NA	NA	NA	NA
YDL069C	-0.059552	0.0682703332160668	-0.096211	0.0757305868460368	0.147966	0.117680385640976	-0.028385	0.602664199859421	-0.217304	4.32001401061699e-05	-0.016616	0.657950160283719
YDL070W	-0.332811	3.31597194147548e-10	-0.375978	9.40917637559657e-06	0.362656	0.00489719822216572	-0.066678	0.222697971097575	0.134154	0.00459517840612245	0.041528	0.254648840148018
YDL071C	0.322748	6.49420655896016e-05	0.192088	0.00200687475449868	0.336548	0.00952264464746067	0.224176	0.000325987544110284	-0.093893	0.0973779088784374	NA	NA
YDL072C	-0.046565	0.163704488666499	-0.033063	0.513542877887077	1.047545	7.45803419022195e-12	0.041854	0.407776610547433	0.421766	0	-0.131657	1.84409526574614e-05
YDL073W	0.005976	0.857733556189177	-0.131708	0.0156864056233379	-0.145067	0.108373775698578	-0.087628	0.0932212657364865	-0.144691	0.00350646329086524	-0.021001	0.538463066498194
YDL074C	-0.150655	0.000144505502542192	-0.296047	1.02084465170016e-06	-0.417834	1.73198093466054e-05	-0.077723	0.130847401550909	-0.187106	0.000163872141411336	0.075175	0.0472071950377183
YDL075W	-0.125041	0.000456747387640233	-0.080433	0.129402900973731	-1.170104	9.97680782433008e-09	0.036073	0.485831472416524	-0.297664	5.0209912005883e-08	-0.012944	0.723631600822625
YDL076C	-0.046598	0.154784084383981	-0.15823	0.00568943068991468	-0.029311	0.746406320566546	-0.017006	0.745191721662185	-0.066477	0.168517146425014	-0.181052	5.385174617345e-08
YDL077C	-0.013143	0.685742699215584	-0.016218	0.750080497087803	-0.129207	0.152575803647676	-0.002705	0.95973073326622	-0.058513	0.243309668372664	-0.059635	0.120304436216479
YDL078C	-0.092579	0.00668541504184028	0.090017	0.0844266005837315	0.268543	0.00915195526091916	-0.011459	0.825238841616456	0.153974	0.000858320214350172	0.00861	0.807395446467402
YDL079C	0.018251	0.619169049259824	0.029577	0.576487908550714	0.008272	0.927694770764223	0.335857	0.000157417156008921	-0.007916	0.903043128852939	NA	NA
YDL080C	0.032002	0.350424791048665	-0.047938	0.363846462120572	-0.165127	0.073302223842699	-0.002176	0.967082234390166	-0.094766	0.0563976387442628	-0.017034	0.670583169438375
YDL081C	0.307924	4.26004510667433e-07	-0.101877	0.156455437984746	-0.964299	1.27847813446991e-08	0.006459	0.900910501736909	-0.167209	0.000572838195427638	-0.015568	0.66241467201128
YDL082W	0.185796	0.000283769571490344	-0.126133	0.0273987708909030	-1.124691	5.61806157151068e-12	-0.042954	0.419306566741737	-0.27234	1.19394867770239e-07	-0.056331	0.131416191561347
YDL083C	0.035558	0.318079690435847	-0.053696	0.293618145132355	-1.390954	1.36557432028894e-14	-0.035886	0.495558644545183	-0.225115	9.20916230762181e-06	-0.006337	0.860215903751048
YDL084W	-0.149728	0.000101415620176182	-0.320362	3.2719514109214e-07	-0.580782	4.34109976077401e-07	-0.062737	0.220193120156184	-0.240559	1.59714721825743e-06	-0.048341	0.138711835443931
YDL085C-A	0.083011	0.0362048250988313	0.160833	0.0095215085074214	-0.289512	0.00430435727838741	0.039015	0.446339568781505	0.132817	0.00440030432832428	0.040058	0.281965483578546
YDL085W	-0.035043	0.802033652593594	0.079641	0.308037125868774	0.184732	0.0743343009280644	0.142414	0.0564995030569799	0.315941	9.21501009276682e-07	NA	NA
YDL086W	-0.087192	0.0130877322076119	0.051429	0.322257372831048	0.193532	0.0487503207107873	0.092884	0.0724816468469384	0.149476	0.00115014525111856	0.065206	0.0816725853731222
YDL087C	0.072802	0.0571780402542648	-0.001917	0.971447874580878	-0.172113	0.0700957176482592	-0.006998	0.895231876131933	-0.126676	0.0121863448490475	0.108775	0.0168639288666851
YDL088C	0.01059	0.750883363570708	-0.096231	0.057202776867306	-0.1463	0.123105018186760	-0.017714	0.729483304218072	-0.086215	0.0703689408792275	-0.032214	0.363673930715442
YDL089W	-0.098967	0.00816074505828634	0.131918	0.0163815646293973	0.659916	3.06959559992492e-08	-0.027641	0.605278018646668	0.314069	3.38627681450987e-10	0.034652	0.381700388801606
YDL090C	0.075616	0.040590593232564	0.085514	0.110238678451774	0.163212	0.091824484198872	-0.015455	0.770839762126276	0.039713	0.408054196253679	-0.044722	0.222182688183619
YDL091C	-0.00677	0.835114515644192	0.051092	0.336880575867393	0.441122	7.07756864951614e-05	0.002543	0.96368853897405	0.156691	0.00267608839488309	0.013683	0.728482934053776
YDL092W	0.00556	0.869582602183785	-0.03241	0.530659094914142	-0.130917	0.160473170605761	0.015086	0.772143840883454	-0.098136	0.0440236879439729	-0.065615	0.0766528044132635
YDL093W	0.156937	0.000472952466146093	-0.054683	0.291808137014756	-0.653589	5.66740154805956e-09	0.045848	0.372919595444921	-0.132645	0.00593975780713785	-0.052984	0.110436188057698
YDL094C	-0.015733	0.744642847418348	-0.086426	0.143642396292608	-0.079928	0.380649179702578	NA	NA	NA	NA	NA	NA
YDL095W	0.089757	0.0273590170226371	-0.135832	0.00898772379732704	-0.251595	0.0107561493782443	-0.034342	0.504165163298595	-0.081346	0.0839706631056173	-0.033624	0.327862687850057
YDL096C	-0.076307	0.0545009717559031	-0.083004	0.113016168136264	0.000225	0.998029766513733	-0.122958	0.101023606266068	NA	NA	NA	NA
YDL097C	-0.154934	7.04486497805634e-05	0.088067	0.0927376962010817	1.069023	1.96143101760526e-12	-0.043482	0.401200565829689	0.457125	0	-0.093488	0.00318526671515229
YDL098C	-0.064218	0.0687138419481729	-0.057957	0.306441544559028	-0.032352	0.721786723468107	0.052346	0.327944347079033	-0.048722	0.331353730244787	-0.097693	0.0111045981210077
YDL099W	0.00562	0.867974734819023	0.154135	0.0069264325985644	0.664616	2.67851659740970e-08	0.025481	0.629026705783243	0.209643	1.14714518781867e-05	0.035423	0.341958526613216
YDL100C	0.020624	0.553204329997826	0.290531	6.71456837031403e-06	0.499706	1.35461265206027e-05	-0.061829	0.226502172256661	0.401813	1.11022302462516e-16	-0.061956	0.0619442007308547
YDL101C	0.108263	0.005965756158127	0.296096	1.34073921989053e-05	0.46952	1.28733132914727e-05	0.06751	0.204981828287934	0.489989	0	0.052164	0.193270458250254
YDL102W	-0.024584	0.477774443416059	0.019445	0.702146838074633	-0.189838	0.03761128878182	0.005583	0.914148011103688	-0.048938	0.306689251005192	0.067383	0.0748712431621414
YDL103C	-0.062015	0.0584599646178969	0.028793	0.56856272031207	0.246878	0.0120148722631114	-0.007996	0.876528600957078	0.000861	0.985256946701592	-0.089524	0.00672315831145864
YDL104C	0.025862	0.457155518367235	-0.020349	0.683608519570965	-0.187165	0.0483115436163778	-0.028537	0.600943651453238	-0.147525	0.00413149287664805	0.031021	0.46124140449528
YDL105W	-0.004688	0.89288184180829	0.062834	0.225006202096969	-0.17834	0.0500376796267532	0.022025	0.721044730395482	-0.094029	0.0884609890986707	-0.210197	8.80583684551572e-05
YDL106C	-0.079371	0.0163886324500496	-0.091959	0.0677823089609186	0.266649	0.00786125270172244	0.001161	0.982171124902855	0.100717	0.0323548933923835	-0.0084	0.815502463867733
YDL107W	-0.043966	0.204729561132990	-0.068214	0.230439736000341	0.214788	0.0248468734067572	-0.014602	0.795832286626318	-0.049947	0.324083264576454	0.049736	0.259330621785873
YDL108W	-0.016996	0.628875296781811	0.021503	0.669539323292721	0.02076	0.821252462202116	-0.012391	0.809066378712032	-0.028033	0.559725763142577	-0.083493	0.0124183046482372
YDL109C	-0.026867	0.660895351594592	-0.155986	0.0265104593024722	-0.22612	0.0157308472895825	-0.043788	0.446384748532836	-0.078854	0.134671778933589	0.055385	0.293985529734247
YDL110C	0.062116	0.0944153978434764	0.251068	5.46608761449185e-05	1.180517	7.8381745538536e-14	0.146202	0.00551390679487918	0.581035	0	0.005943	0.865286869351515
YDL111C	0.015796	0.664676337038722	0.077306	0.145255044622658	-0.093055	0.301329337581491	-0.074843	0.146138128685526	-0.072622	0.124610083259628	0.001071	0.9753641535759
YDL112W	-0.062359	0.098876069047031	-0.093012	0.0850305205740507	-0.903799	4.28879154412698e-13	-0.051619	0.316762122013010	-0.269077	1.26882666151573e-07	-0.027063	0.421789747651105
YDL113C	-0.121244	0.00384364125790382	-0.130011	0.0309659929836584	0.44192	0.00014706731763503	0.034817	0.515644961147815	0.229592	5.67280384433655e-06	0.043418	0.375259233258546
YDL114W	0.031677	0.491851030398279	0.0449	0.446340524893253	0.086935	0.459802160888299	NA	NA	NA	NA	NA	NA
YDL114W-A	0.027877	0.5493741023428	0.132981	0.0230789721107730	0.088151	0.367048529518309	NA	NA	NA	NA	NA	NA
YDL115C	-0.053927	0.146603731736808	0.12523	0.0236395028799690	0.901396	3.64922536633117e-11	-0.013195	0.801067773305745	0.409855	3.33066907387547e-16	-0.035831	0.320285149631681
YDL116W	-0.007483	0.818960248783963	-0.158454	0.00370301116680716	-0.147792	0.108572426856187	-0.043837	0.394403145484687	-0.143554	0.00301048879223165	-0.029149	0.393673924339272
YDL117W	-0.086656	0.0233710668449743	-0.150655	0.00572130700389861	-0.281805	0.00238313038553073	-0.064614	0.21261536018295	-0.444093	1.77635683940025e-15	-0.063344	0.0626981893528911
YDL118W	0.05384	0.172360143838414	0.013131	0.800689377948358	0.073646	0.461128678822687	NA	NA	NA	NA	NA	NA
YDL119C	0.047824	0.273092925392564	-0.021418	0.689783236661317	0.34448	0.000642816903688836	-0.060737	0.274008768625592	-0.092448	0.0753486714440996	0.09301	0.0422107528443246
YDL120W	-0.056948	0.124423475911154	-0.04517	0.374855108788397	-0.112159	0.225090248838346	-0.010415	0.840035423859468	-0.087458	0.0655239040178554	-0.008827	0.801551950369556
YDL121C	-0.030614	0.376980996964852	-0.022091	0.659275485643255	-0.806317	2.23283613820513e-11	-0.005259	0.920286256278789	-0.194446	8.20319026574312e-05	0.098594	0.0108053445353341
YDL122W	-0.12057	0.000649485274500816	-0.147199	0.00653034511321471	0.021938	0.813956174178296	0.011812	0.819225500807163	-0.188681	0.000115134043709442	0.068587	0.0718780244920265
YDL123W	0.011552	0.772692362291203	0.213067	0.000217492279714349	0.429973	5.46512728084592e-05	0.034887	0.494719678757225	0.2251	1.65835825849392e-06	0.062357	0.102938571775829
YDL124W	-0.038803	0.273955838675024	0.344972	0.000104171876768810	2.59817	1.11022302462516e-16	0.213273	7.60274797839688e-05	0.671684	0	-0.014548	0.675186907523347
YDL125C	-0.047817	0.194470617949543	-0.07933	0.130689041717248	-0.149436	0.106300515959580	-0.018329	0.71760715955807	-0.077496	0.101687074918247	-0.0539	0.0977116798088271
YDL126C	0.000864	0.981529707155973	0.147852	0.010431713209071	0.939218	6.03215255523537e-10	-0.017943	0.723186765114934	0.462833	0	-0.072525	0.0236215849720318
YDL127W	-0.060922	0.0787601386578434	-0.066676	0.188791044709320	-0.561311	9.17586121529368e-08	-0.008418	0.870698467230096	-0.329606	3.20912629803161e-10	-0.024293	0.485488640506342
YDL128W	-0.080612	0.0260272453355064	-0.080181	0.116913734464334	-0.081068	0.379162024852653	0.017695	0.728796532737127	-0.064353	0.17215802885934	-0.055189	0.0908457161608494
YDL129W	0.054156	0.171522575623260	0.189562	0.000851499554048285	-0.157308	0.0845397999746027	-0.069546	0.218015317088958	0.330187	2.09934847283932e-10	0.02564	0.680178471145134
YDL130W	-0.142345	0.000378988928558588	-0.001041	0.983260022448458	-1.154012	3.83825971006502e-10	0.009031	0.862886516080803	-0.034949	0.471797047117564	0.029626	0.445279048355837
YDL130W-A	0.145157	0.00169072022509553	0.399806	1.59050615555767e-05	1.591894	7.94919685631612e-14	0.203969	0.00012179648253563	0.76236	0	0.040602	0.278997303256380
YDL131W	0.098738	0.0135527413340041	0.396045	4.72544180452061e-08	-0.019808	0.832587011237167	0.059859	0.241437075947882	0.277923	2.25991092506206e-09	0.122964	0.00238781197518689
YDL132W	-0.301769	1.15289200950386e-05	-0.087406	0.142833679599214	0.891789	4.9346653430149e-09	-0.037487	0.472768115750721	0.492865	0	-0.109335	0.00223227306506657
YDL133C-A	-0.146935	0.000171503209859813	-0.016314	0.804780990237986	NA	NA	0.064745	0.261158943518883	-0.182754	0.000681294308419456	-0.070709	0.0484424348896147
YDL133W	-0.132215	0.00024450709858137	-0.118368	0.0210377378560388	-0.237106	0.0105351494076962	-0.056161	0.278785802629796	-0.185884	0.000187204257616647	0.041248	0.262099968238278
YDL134C	-0.082258	0.0254622120431481	-0.003708	0.941285225111322	0.324446	0.00107458088107082	-0.023988	0.637923885977242	0.046426	0.312436291725912	-0.055222	0.089970870399092
YDL135C	0.070238	0.0621338999651749	0.066856	0.199700664306914	-0.003443	0.970296131573036	0.034241	0.503458281615285	0.013171	0.77553844566045	-0.008262	0.809019452052917
YDL136W	0.042835	0.232604064910608	-0.023766	0.660417307501718	-0.768368	6.47214256632722e-08	-0.038322	0.490462449116546	-0.230752	3.36670009916107e-05	-0.11349	0.000324606158126350
YDL137W	-0.070557	0.0360435188028447	-0.10101	0.0618456980175707	0.688016	5.09974122653301e-06	-0.030513	0.549571161938674	0.101068	0.0314300159326529	0.010819	0.755005741251568
YDL138W	0.073925	0.04948430681217	0.273238	7.73950362431552e-06	-0.274731	0.00356375334981784	0.035542	0.496108134981245	-0.059896	0.226901211432415	0.023337	0.564185691037922
YDL139C	-0.057591	0.247993380673095	-0.080983	0.152869837760173	-0.174388	0.0576453544721823	0.023068	0.696618066773597	-0.056964	0.311673372228670	NA	NA
YDL140C	-0.069809	0.0484786038050806	0.031914	0.547407700655742	0.032148	0.72450888160218	-0.062152	0.23370140931923	-0.078932	0.091982707005187	-0.106679	0.000906789916034656
YDL141W	-0.007187	0.832385701046777	-0.052329	0.292246101132235	-0.131939	0.149048587951050	-0.058042	0.259581221583091	-0.07271	0.126918829276320	-0.062077	0.0636912853657615
YDL142C	0.000448	0.98931735424827	0.007593	0.883087436383355	0.616508	1.16480855072432e-07	-0.042425	0.421601427998319	0.220533	5.06667302369035e-06	0.01524	0.68331535023273
YDL143W	-0.102554	0.008834168654	0.124458	0.0271716732056071	0.344442	0.00122471643983224	-0.083842	0.102670646082616	0.17446	0.000130646615693619	-0.021475	0.524759063083253
YDL144C	0.005533	0.874977868568058	0.093163	0.0780727226741701	0.685446	1.13662066425491e-08	-0.044408	0.388464205793959	0.229792	7.83564146233928e-07	-0.124699	8.1770835213879e-05
YDL145C	-0.076118	0.0358872110808948	-0.141167	0.00860359733128169	-0.075216	0.463130770597736	-0.021832	0.666971896402654	-0.123932	0.0103598239630127	0.023336	0.508684922047178
YDL146W	-0.06952	0.0356864036801187	-0.117717	0.0241745154756063	0.2795	0.00447719295916327	-0.017061	0.74470943443557	0.012684	0.792317663772733	-0.074988	0.0367387604368682
YDL147W	-0.051305	0.136024743670247	0.188508	0.000944457952366307	1.127845	8.85069795231175e-13	-0.067973	0.18836457065313	0.425324	0	-0.00672	0.844651859007693
YDL148C	0.010046	0.757518889723871	0.079358	0.133519776329825	-0.667952	9.24134591073766e-09	-0.042312	0.407122770878798	-0.228965	5.12741367730829e-06	0.143333	0.00094156328844297
YDL149W	-0.069218	0.139080841195645	-0.081742	0.174872568030371	0.383749	0.000193218499283554	-0.049393	0.366208875441308	0.15418	0.00274566043919755	-0.109125	0.00843213294411305
YDL150W	-0.032705	0.318326849282651	-0.021921	0.674626548580647	-0.419402	4.08524248890485e-05	-0.019483	0.70590965112468	-0.183179	0.000259477879044567	0.155338	0.000617378995446671
YDL151C	-0.045179	0.464744264498405	-0.002487	0.963369674755318	-0.200442	0.0577844456473687	NA	NA	NA	NA	NA	NA
YDL152W	0.021688	0.649942551590556	0.46611	0.616022567199957	0.000899	0.993146609436782	NA	NA	NA	NA	NA	NA
YDL153C	-0.012466	0.699011883315235	-0.021596	0.661129150299444	-0.917167	1.04161124170332e-12	-0.07751	0.133323657894215	-0.134227	0.00592481838396453	0.049967	0.180261766991027
YDL154W	-0.057938	0.0802733836408437	-0.11899	0.0229890985982719	-0.030828	0.739558298804772	-0.123711	0.0403180903747976	-0.123572	0.0200917223678132	-0.059144	0.160878403610087
YDL155W	-0.038903	0.234198605209928	-0.164398	0.00218304384992452	-0.725034	1.00776609279762e-10	-0.016485	0.75068964999387	-0.228014	5.13710687366498e-06	-0.06704	0.0657039037488572
YDL156W	0.055043	0.123110497113999	0.127713	0.0191863954455715	-0.21194	0.0202552664172970	0.01347	0.806576913337719	-0.109433	0.0324340112334487	0.057173	0.222000124919100
YDL157C	0.112346	0.00478782068094474	0.004501	0.92952006401845	-0.35342	0.000385706740010816	0.084732	0.103571108734349	-0.0682	0.147833075089283	0.04876	0.182342396552104
YDL158C	-0.111212	0.00289294172291599	0.0039	0.940192075944797	-0.649601	6.58748178228308e-09	-0.108599	0.0489627832933356	-0.185558	0.000276374915966771	0.073806	0.0535633456967887
YDL159W	-0.035142	0.281715435137548	-0.104519	0.0655239282476094	0.110955	0.228357493026243	-0.031709	0.548198570136611	0.104669	0.0340445861523274	-0.215796	8.63121036864811e-08
YDL159W-A	-0.067799	0.105898264556174	-0.059521	0.29612398700338	0.002023	0.985643718597778	NA	NA	NA	NA	NA	NA
YDL160C	0.008906	0.806437161768476	-0.055058	0.27383157094788	-0.033471	0.73054524284148	0.004977	0.923986715895117	-0.108091	0.0223188840608096	-0.042248	0.235221963316182
YDL161W	-0.031696	0.394141919164886	-0.016212	0.75211079990833	0.459982	1.55618077135600e-05	0.000795	0.987712153722583	0.084173	0.0741872197479357	-0.08215	0.0857347940943575
YDL162C	0.022913	0.56765826227525	0.054696	0.415787982796976	0.104852	0.260597187950211	NA	NA	NA	NA	NA	NA
YDL163W	-0.058777	0.257908672289121	NA	NA	-0.067265	0.550637572902462	NA	NA	NA	NA	NA	NA
YDL164C	-0.053105	0.119316265927499	-0.046256	0.349909150360790	0.063772	0.484175743956839	-0.011683	0.8208457351603	0.002033	0.965506308220089	0.052537	0.161667172607140
YDL165W	0.043874	0.241319473048786	0.050828	0.312057342909341	0.425699	4.00694929570955e-05	0.001266	0.98028980149117	0.108478	0.020409070537181	0.037816	0.297213298888908
YDL166C	-0.096305	0.00729667991916749	-0.224071	7.63748371046535e-05	-0.488489	1.29291373041074e-06	-0.072814	0.163628948169489	-0.223221	9.05474660428673e-06	0.148891	0.000350791273959317
YDL167C	0.051341	0.14267411574075	-0.153839	0.00580836149006647	-0.883552	1.08235642670707e-12	-0.125797	0.0162484126411002	-0.272461	9.70286476720261e-08	0.049605	0.182590205742546
YDL168W	-0.186887	4.16751850673691e-06	0.067402	0.203863552545229	0.940658	1.38017375306276e-11	-0.052037	0.309227592859016	0.114878	0.0143594146072700	-0.023815	0.492675119480154
YDL169C	0.068451	0.341081481406236	0.446089	1.13584978170822e-05	1.406093	1.88737914186277e-15	0.063523	0.303891766550709	0.729982	0	NA	NA
YDL170W	0.05316	0.129962037443024	0.078264	0.157700848620481	0.330963	0.000870056748833115	-0.037593	0.485542514934417	0.256252	1.64077573971966e-07	-0.021576	0.598147215103773
YDL171C	-0.036649	0.288228929156859	-0.030855	0.563966784161412	-1.405565	0	-0.011949	0.830832212782859	-0.334453	1.80756853929154e-10	-0.011195	0.743055613906603
YDL172C	0.201291	1.32292573512549e-05	0.437883	8.41535120477133e-08	0.347781	0.00114549409305054	-0.279526	0.00169474460474461	NA	NA	NA	NA
YDL173W	0.008894	0.794193821619237	0.046665	0.390267064235586	0.201637	0.0464982614002075	0.03918	0.44145306930377	-0.033811	0.471753992357074	0.070779	0.0667059307366306
YDL174C	-0.086203	0.0113237758096207	-0.134609	0.0144108453133418	0.111928	0.226593281935227	0.025973	0.612805490826036	0.070535	0.129030923790029	0.017938	0.614835503285379
YDL175C	-0.048212	0.149877522564190	-0.019285	0.704598419542668	0.034338	0.704591851063624	0.010178	0.846790022619313	0.053987	0.274804382470534	-0.008498	0.83092350271769
YDL176W	-0.044795	0.175580086016741	-0.075611	0.170406101434716	-0.239425	0.00944294893206343	-0.074329	0.165534702577860	-0.064885	0.189427968188096	-0.027451	0.473388516866424
YDL177C	-0.011502	0.730655767261756	0.011033	0.826144440690593	-0.031493	0.731004998314936	0.061162	0.26429340640538	-0.014503	0.779041079553486	0.024247	0.55173251858856
YDL178W	0.100568	0.00817341725641485	-0.091333	0.089744286135709	-0.270465	0.0039668978746199	-0.019929	0.695710128828104	-0.070431	0.135006285959970	-0.019696	0.620831945952414
YDL179W	-0.008221	0.799508763408696	-0.234786	5.48495927681358e-05	-1.106993	4.44089209850063e-15	-0.065674	0.208606530640299	-1.014644	0	-0.086341	0.0127577427421505
YDL180W	-0.122546	0.000451084351999476	-0.105721	0.0396135617167082	0.305398	0.00333992177624631	-0.055216	0.296242593946060	0.014331	0.76765073533153	-0.112069	0.00171704058385502
YDL181W	-0.052079	0.284309404802323	0.011681	0.848331683560878	0.45362	2.56140140875161e-05	0.012215	0.81687042600028	0.171969	0.000207867034375031	-0.125215	0.000224600434099775
YDL182W	0.171832	0.000258766266047594	0.951286	2.38697950294409e-14	1.387361	7.04991620636974e-14	0.315711	1.95477810605027e-08	0.522445	0	0.177498	0.000130504249525432
YDL183C	-0.004017	0.904177730085615	0.087655	0.109056743001894	0.238342	0.0205386695652721	-0.054786	0.432011241147236	0.046812	0.400763734775893	NA	NA
YDL184C	NA	NA	0.017371	0.816107175591687	-0.873846	0.155689463381632	0.047258	0.428412296968375	-0.161099	0.00195504206084673	-0.074657	0.0312401745813907
YDL185C-A	-0.015993	0.68665774375036	-0.027246	0.64220344781732	-0.131573	0.172955079198536	NA	NA	NA	NA	NA	NA
YDL185W	-0.088794	0.0155905180854381	-0.133898	0.0112434085098307	0.162104	0.106317849365535	-0.020148	0.693585061188536	0.019744	0.672993252957974	-0.023811	0.488845198275439
YDL186W	0.031302	0.436722165522847	-0.003042	0.956622508858103	-0.194284	0.0361854714804758	NA	NA	NA	NA	NA	NA
YDL187C	0.397288	2.985520844212e-05	0.389535	0.00816489921156982	-1.07489	2.14273043752655e-14	-0.176804	0.00172105085067142	-0.390789	2.85749202078023e-12	-0.079334	0.0142503806708216
YDL188C	-0.062664	0.0729310487855293	-0.116156	0.0228740212398608	-0.093005	0.302282621882330	-0.04559	0.375672686274491	-0.090351	0.0556761449089089	-0.079501	0.0133811005825918
YDL189W	-0.07294	0.0302703627486122	-0.176177	0.00145709884923595	-0.070228	0.437967275349855	-0.009678	0.850240106893933	-0.084196	0.0760689394578679	0.029209	0.423452798031029
YDL190C	-0.088306	0.0119841645854816	-0.03775	0.459871536673296	0.042278	0.643391819597446	-0.027819	0.58558274185978	0.08287	0.0752485915939861	-0.104489	0.00192920657263485
YDL191W	0.022564	0.512489332084461	-0.001661	0.974765191910898	-0.582234	0.000107354343099941	0.003904	0.940250300128173	-0.238107	9.54195171765093e-06	-0.01257	0.720789188261212
YDL192W	-0.142557	0.000164357676932347	-0.175552	0.00255950492098733	0.427622	0.00301600561427096	0.056036	0.281748480169577	-0.050504	0.308140198231295	0.021349	0.549940835001729
YDL193W	-0.031958	0.336672222334067	-0.002867	0.954923253801252	0.236847	0.0138742892173432	-0.021101	0.686108545628083	0.105798	0.0226586791236401	0.090991	0.0226026847605142
YDL194W	0.03736	0.272982897727503	0.140755	0.00962974820157514	-0.102975	0.260321057624454	-0.007413	0.897775999647654	-0.063916	0.241230663751629	0.025083	0.554123830475816
YDL195W	-0.06866	0.050011283027824	-0.003407	0.945526998896185	-0.274604	0.00329462293092264	0.03082	0.543906036171584	-0.090518	0.0545418419555131	-0.080824	0.0121882443522294
YDL196W	0.215705	0.00279715912872047	0.388685	0.0256591698342939	-0.27502	0.00374512090125823	0.076672	0.164221096037640	0.415696	4.21884749357559e-15	NA	NA
YDL197C	0.010791	0.763876601543027	0.152554	0.00565212217615807	0.126877	0.173473304010785	0.063702	0.243161734354637	-0.014687	0.761727942733476	-0.037355	0.363702648540792
YDL198C	-0.160315	5.74239157171696e-05	0.052325	0.30268175837396	0.087	0.366605603674452	-0.074414	0.164759845818806	0.266277	3.87337585339154e-08	0.012049	0.732388437490502
YDL199C	0.066654	0.175484885814741	0.094331	0.103695659562726	0.454606	1.62055726852239e-05	0.027894	0.617439829981776	0.220312	1.58173514878124e-05	NA	NA
YDL200C	0.188454	0.000193985287541110	0.075091	0.175738047216783	0.349506	0.000503894821788919	0.048741	0.36949008873573	0.052092	0.300358905053155	0.009929	0.804889845819962
YDL201W	-0.038143	0.253680851187821	-0.029031	0.560397136090898	-0.793647	1.05279784889944e-10	-0.064126	0.210210998565769	-0.287632	2.15814517368074e-08	-0.138287	0.000831790279115951
YDL202W	-0.028821	0.384145900906371	0.026302	0.658574052982682	-0.000941	0.991781641500162	0.103267	0.0448535245502528	-0.034051	0.472141713928537	0.107654	0.00710224601365539
YDL203C	0.063454	0.0844959778376154	-0.08641	0.118061136181937	-0.00252	0.97825857392837	-0.014741	0.773436024353811	-0.02137	0.652403336977549	-0.022731	0.528157134638106
YDL204W	-0.023064	0.585937098672018	0.009356	0.869360613999443	1.208066	4.04121180963557e-14	0.034425	0.525092923728073	1.054759	0	NA	NA
YDL205C	0.091926	0.0154727749012089	-0.124539	0.0574751039288043	-0.293214	0.00451685110793032	0.055641	0.302641522785081	-0.085534	0.0758109298665667	-0.303172	0
YDL206W	0.000969	0.977077197462748	0.031782	0.53105459297109	0.277366	0.00478944040868412	-0.044869	0.407269115746747	0.091536	0.0647005737388544	-0.053596	0.159648361138435
YDL207W	0.06034	0.09586520427406	-0.119787	0.0212117587130465	-0.14738	0.104740494384014	-0.023371	0.646957204636615	-0.049623	0.294165496721772	0.049815	0.179400986432213
YDL208W	-0.133234	0.000468846093733655	-0.111105	0.0316377474062453	-0.920104	1.1222356377516e-11	0.000537	0.991758060198886	-0.430108	7.88258347483861e-15	0.103146	0.00909481329514616
YDL209C	-0.094315	0.00624372770050208	-0.046548	0.432533051006544	-0.274297	0.00387748821422929	0.026623	0.620324614796788	-0.15235	0.00308200419865556	-0.01554	0.729668245686642
YDL210W	0.039335	0.261238296455291	0.043026	0.394078983975245	0.073732	0.42410078069931	-0.076635	0.236528160294517	0.033786	0.554940627977443	0.122453	0.0255592103117279
YDL211C	0.00064	0.991948644509117	-0.163749	0.00235464376034278	-0.594926	1.27528136717459e-07	-0.024268	0.653917827016034	-0.358922	8.4101170472195e-11	-0.043367	0.26114742888407
YDL212W	0.058149	0.121792163916214	-0.069629	0.165053205537152	-0.490316	1.01705896143889e-05	-0.001488	0.97658323711591	-0.180282	0.000221395432847937	0.087783	0.0235104246283095
YDL213C	0.027392	0.459457281400138	0.114106	0.0303568478257362	-0.853868	7.65409957637075e-12	0.079433	0.119876096449869	-0.190347	0.000110892881102220	0.194137	1.48755430913194e-05
YDL214C	-0.087721	0.0791837822703377	-0.100737	0.0822136624479184	0.154803	0.106341524283249	0.016829	0.808766458068386	NA	NA	NA	NA
YDL215C	-0.007938	0.808477763785092	0.063878	0.234511869531159	2.502036	1.11022302462516e-16	-0.051681	0.312559221287793	1.074348	0	-0.053585	0.113061214301987
YDL216C	-0.031444	0.355273321174847	-0.120656	0.0327212131242317	0.017801	0.846203005280021	0.004443	0.94108465250353	-0.109984	0.0438400644876793	-0.031028	0.515223587078447
YDL217C	0.190443	5.05356975842863e-05	0.036296	0.483404717623546	-0.048453	0.597074738312089	0.043039	0.398497687643103	-0.069206	0.152309005881038	0.048333	0.189849234446456
YDL218W	0.200748	0.000103124553025191	0.696733	2.14961781708212e-09	2.106326	0	NA	NA	NA	NA	NA	NA
YDL219W	-0.025092	0.436510053578137	-0.195487	0.000729472398998787	-0.492025	3.29168557555715e-06	-0.035086	0.495133352567184	-0.20288	4.16927827953106e-05	0.025354	0.484954260675066
YDL220C	0.160208	0.00266579102759146	0.187579	0.00384386311146490	-0.188751	0.0523643749056398	0.022914	0.682369500796636	-0.061397	0.235225914417335	-0.077014	0.0690847786539632
YDL221W	-0.078693	0.267375853000057	-0.125204	0.194993903041149	-0.025086	0.802671303275394	-0.244447	0.00497395758926433	NA	NA	NA	NA
YDL222C	0.118009	0.00292903992605265	-0.019483	0.713183147075616	0.11341	0.225452319951229	0.072989	0.191204817934962	0.702381	0	NA	NA
YDL223C	0.082635	0.0308838174613499	0.153447	0.0109434672561557	0.503297	4.38161026294903e-06	0.180679	0.00100497557477108	0.700898	0	0.099534	0.0301622321642814
YDL224C	-0.012289	0.7376662810446	-0.085929	0.096975917762627	-0.038799	0.669562740879642	-0.026662	0.600860510950343	-0.077764	0.108686456444266	-0.01041	0.761420145033263
YDL225W	-0.025414	0.439557526259745	0.076601	0.159334082668876	0.252252	0.0099198759629795	0.004643	0.930621836740865	-0.022317	0.650407635590803	0.082207	0.0400155676618394
YDL226C	0.095482	0.0211148291574160	-0.024546	0.658461734746344	0.05353	0.567059488965707	-0.050217	0.323543647822053	-0.003614	0.939033014420812	0.000348	0.991972785743176
YDL227C	-0.236556	1.32334106828225e-06	-0.642216	7.44122541362913e-11	-2.180273	0	-0.127156	0.016760031365731	-1.260333	0	-0.168845	3.74706339855146e-05
YDL228C	0.009397	0.838606250566829	-0.077053	0.354159992985266	-0.508793	8.78266161685737e-07	NA	NA	NA	NA	NA	NA
YDL229W	0.301508	1.53911698586029e-06	0.126376	0.0170722801101758	-1.162068	8.21029736641776e-07	0.009175	0.864608793052765	-0.113026	0.0168175153205541	-0.195033	1.06417008538529e-09
YDL230W	0.109373	0.00931259226995707	0.212018	0.000195714866653263	0.514701	3.18107125019118e-06	0.092682	0.0951172364519448	0.158309	0.00159064865105396	0.103626	0.0240994505408255
YDL231C	-0.064104	0.0513348694836099	-0.073348	0.141249883733329	-0.104702	0.248733527653856	-0.040792	0.429416451867374	0.054707	0.245186356576509	-0.062876	0.0620579369783325
YDL232W	-0.088731	0.0126498090289533	0.011974	0.831214420858448	-0.262548	0.00646633335809943	0.056058	0.291092242361155	-0.228247	8.63914162074764e-06	0.029535	0.405665201516303
YDL233W	0.00847	0.82296144705636	0.0488	0.361378187853578	0.42009	6.70596839748017e-05	-0.000733	0.988802910669997	0.151738	0.00173897351306807	0.063953	0.12691316174694
YDL234C	0.083799	0.0220867630981818	0.08665	0.144697851932762	0.836566	2.42586728482763e-10	0.013959	0.786749791239538	0.324106	1.52650114770836e-11	-0.135681	8.05816425261119e-05
YDL235C	-0.055378	0.0967249653009286	0.025791	0.620827159626318	0.072793	0.443138704506035	0.026632	0.603319501672246	-0.019581	0.6809373706912	0.029546	0.410653506129602
YDL236W	-0.108742	0.00305571381788305	-0.097185	0.0586757161080437	-0.088412	0.371122175595538	-0.012668	0.805223506250232	-0.034871	0.456917641045694	-0.123585	0.0044310551545782
YDL237W	0.097105	0.0128092040049356	-0.09214	0.0675521989563885	0.052352	0.569038885065067	0.029221	0.567416871747044	-0.003328	0.94256741122869	-0.016951	0.623728251172627
YDL238C	0.083094	0.0283906260794557	0.105098	0.0903376477336435	0.767042	1.07094433321464e-09	0.038515	0.478611970691945	0.231862	2.24568671902681e-06	0.073953	0.131277917228512
YDL239C	-0.050739	0.123185547189787	-0.060319	0.272277681311868	0.670768	2.98946293275648e-08	-0.076811	0.164712755529667	0.234885	2.68467737518652e-06	-0.072321	0.0789488228320944
YDL240C-A	-0.114495	0.518923509956188	0.002932	0.977315386779126	-0.050851	0.641939908211298	NA	NA	NA	NA	NA	NA
YDL240W	-0.07713	0.0202482675319076	-0.305563	4.23273738892060e-06	-0.64463	3.05901337593895e-09	-0.091033	0.0980964791605252	-0.311422	6.55206655597595e-09	-0.090297	0.0289873995529513
YDL241W	0.174653	0.000147563974187803	0.078412	0.124240577405789	-1.097745	2.88657986402541e-15	0.048594	0.40356459417526	-0.198107	0.000149057535837271	0.138184	0.00125604492233877
YDL242W	0.00756	0.85472347574763	0.031051	0.691710172129916	0.528693	2.30558565128547e-06	NA	NA	NA	NA	NA	NA
YDL243C	0.110404	0.0109744189488876	0.649951	1.47262424476935e-10	3.354874	0	0.06524	0.244327701582734	0.142469	0.00796344402121696	0.120048	0.0262511199060926
YDL244W	0.027201	0.631686641247553	0.132096	0.0616226337296626	0.383995	0.000646931552980123	0.03096	0.62416251877148	NA	NA	NA	NA
YDL245C	-0.024168	0.679317506731645	0.052558	0.434018365167391	0.262082	0.00717820003108882	NA	NA	NA	NA	NA	NA
YDL246C	0.063783	0.198757714309736	0.165815	0.146551857125952	1.392408	5.55111512312578e-15	NA	NA	NA	NA	NA	NA
YDL247W	-0.060704	0.251151686277736	-0.033487	0.648235229596593	0.004267	0.963311517760404	-0.112415	0.154390681927971	0.047111	0.454245256476879	NA	NA
YDL247W-A	0.03666	0.316964766419548	-0.049714	0.344525167658401	-0.312064	0.000885767793048164	-0.039853	0.50193360327033	-0.074682	0.1664226048488	-0.108312	0.0499072591180436
YDL248W	0.046361	0.342688697817398	-0.101465	0.0465313839161842	-0.318175	0.0017979777226107	0.060748	0.236711524032644	0.059926	0.232859400787414	0.038865	0.348796245755295
YDR001C	0.150451	0.000355579653329552	0.338199	7.35758022507582e-07	1.587304	4.44089209850063e-16	0.052244	0.324795019644087	0.849073	0	0.02532	0.476946476507581
YDR002W	-0.000441	0.989896207835916	-0.078518	0.139414887602806	-0.124484	0.194044532306902	0.000402	0.99364624862017	-0.065762	0.165652055369949	0.031434	0.380949566311384
YDR003W	-0.039322	0.251493787775257	0.087919	0.093378983588549	0.910934	8.52501402803796e-11	0.013048	0.823580798758662	0.244825	8.49564366300903e-07	0.012933	0.77333147259591
YDR004W	-0.027131	0.442477836157975	-0.051949	0.317852745550227	-0.076638	0.404694077652058	-0.033384	0.541655615523957	-0.016202	0.746263584768343	-0.039497	0.391585959976959
YDR005C	0.000468	0.988579820061455	-0.044713	0.3900490731109	0.219995	0.0210757123413708	0.035069	0.49510283661814	0.080294	0.0839267804431432	-0.164668	3.24874212404014e-05
YDR006C	-0.078947	0.032127156831568	0.099297	0.0633295947087094	0.064925	0.484941432222126	-0.011881	0.818413444885697	0.105145	0.0248720601764115	-0.037723	0.270128469512038
YDR007W	0.084317	0.0245759872101918	0.024902	0.622595381341602	0.03333	0.718499063208462	-0.020867	0.682773812914474	-0.015201	0.742675478248426	0.032347	0.368183173995300
YDR008C	0.054337	0.163602078333243	0.117502	0.0421017022878122	0.086401	0.406476901805657	NA	NA	NA	NA	NA	NA
YDR009W	0.072111	0.0992912514443883	0.262972	4.73657515651649e-05	0.274495	0.00684262406924518	-0.030022	0.65875935631759	0.093041	0.132290697020771	-0.156432	0.0109613309919189
YDR010C	-0.004183	0.93160306524537	-0.032463	0.610540633718368	-0.020274	0.8407491550316	NA	NA	NA	NA	NA	NA
YDR011W	-0.037277	0.344810947496983	-0.006666	0.895151330947546	0.42724	6.92513666701311e-05	-0.061539	0.228433070917725	0.188201	3.94592655990067e-05	-0.106112	0.000704180824500966
YDR012W	0.023046	0.550861083201846	0.056359	0.2883116992764	-0.03105	0.82268809717402	-0.011486	0.823410591430187	0.033131	0.477994262426294	-0.025442	0.500350036251304
YDR013W	-0.010916	0.773056975931091	-0.149801	0.00820155978354975	-0.15605	0.0950810057869639	-0.03736	0.487463830031381	-0.130172	0.00996140899003373	-0.026953	0.530547239663222
YDR014W	-0.048698	0.33951845433964	-0.05352	0.31812128552076	-0.27915	0.00339986017250671	0.020684	0.700718979187987	-0.141409	0.00551837527175558	0.020717	0.625216450011763
YDR015C	-0.018241	0.649376430945977	-0.038123	0.485262858355347	-0.094246	0.369782359077804	NA	NA	NA	NA	NA	NA
YDR016C	-0.05587	0.148610103896353	-0.157398	0.00345544680576904	-0.370839	0.000198803207742460	0.037952	0.484110416363297	-0.223773	1.02820319367591e-05	0.042571	0.264077078829740
YDR017C	-0.077806	0.0188038370976423	-0.158795	0.00317915655261081	-0.24752	0.0082198705586789	-0.025529	0.618683708922569	-0.106521	0.0286043669312078	-0.06956	0.0363102363969990
YDR018C	-0.073227	0.549555528249899	0.079889	0.261833530629443	0.11772	0.276676540912184	0.08565	0.225376193406228	0.103017	0.0842558706811984	NA	NA
YDR019C	0.035062	0.684359990199636	-0.758839	0.0098221161660148	-1.090113	3.54174367611648e-09	0.048777	0.350469436499438	0.1817	8.76601861468096e-05	-0.141672	3.9192477486405e-05
YDR020C	0.031777	0.348573707241645	-0.010687	0.835185437418692	-0.722149	1.28931754161954e-10	-0.0453	0.388776703964105	-0.191763	0.000158699554910102	0.057852	0.151117625983897
YDR021W	-0.028636	0.388139634636455	-0.078302	0.125748233715401	-0.595725	2.20180474963527e-08	0.019426	0.716326579618648	-0.122482	0.0162251369255900	0.14856	0.00112807105528046
YDR022C	-0.054936	0.114223416567371	-0.022439	0.68092323628857	0.519042	2.78836013878347e-06	0.055634	0.287756480673425	0.135306	0.005917116842591	0.023138	0.549407729028346
YDR023W	-0.09615	0.00545448008428395	-0.146281	0.00769150256364604	-0.794083	1.52210799519992e-10	0.013627	0.78858670689943	-0.213043	2.02111612730427e-05	-0.017274	0.620171769290697
YDR024W	-0.017029	0.642767551419112	NA	NA	-0.048052	0.650379059018214	NA	NA	NA	NA	NA	NA
YDR025W	0.040245	0.266804534906886	0.239203	6.51874941314246e-05	-0.382065	0.0254985841928949	0.029636	0.576063039007728	-0.04318	0.354287526088135	0.007372	0.847982413216794
YDR026C	-0.043932	0.188059611622509	-0.067185	0.181242226012978	-0.385147	7.51721546558004e-05	-0.033995	0.514503016144437	-0.156691	0.00182083912681996	0.077635	0.051321690502001
YDR027C	-0.030571	0.366835136334606	-0.242224	2.26076603718761e-05	0.214702	0.0260915610962247	0.036391	0.481237375043345	-0.029557	0.52839805925013	0.020907	0.581514839940928
YDR028C	0.086927	0.0189950814431079	-0.003468	0.949245748413112	0.504978	3.54353885891889e-05	0.047151	0.352432536044421	0.112144	0.0147284035421505	0.02709	0.46548184640907
YDR029W	0.004117	0.911534577638452	0.04017	0.479482975711648	0.192339	0.0749972382646822	NA	NA	NA	NA	NA	NA
YDR030C	0.026895	0.438071299001949	0.115771	0.0356251190104928	0.255838	0.00937399957077778	-0.000527	0.992143851535414	0.211416	2.52644665573731e-05	0.083965	0.058842055109738
YDR031W	-0.00471	0.900529343258615	0.120273	0.0588433515402328	0.810329	8.37249714003008e-10	0.155216	0.00500958714422195	0.382552	3.33066907387547e-14	0.175457	7.29336242518697e-05
YDR032C	0.302127	3.56100250398228e-07	0.513514	7.14005299329301e-10	1.812171	6.77236045021345e-14	0.250655	2.74324759585998e-06	0.652992	0	0.268642	1.88796771549704e-08
YDR033W	-0.010297	0.762953615727776	-0.164566	0.00307590705265348	-1.715846	0	0.139585	0.0105645621998733	-0.091489	0.0519048899290003	0.011824	0.74194372531448
YDR034C	0.017876	0.603064801031766	0.030039	0.556048643509446	-0.13785	0.128357676751760	-0.004123	0.935826374680705	0.082514	0.0770161863886517	-0.111671	0.000799637092997352
YDR034C-A	0.078291	0.133596660996611	0.320351	6.67004946186545e-06	-0.336612	0.000452690973954617	-0.1513	0.0143628943637861	0.078574	0.118691458226092	0.037305	0.506709542722392
YDR034W-B	-0.06471	0.0789411300289069	-0.037797	0.464926955529776	0.362561	0.000606697545597168	0.111169	0.0481558019344688	0.433031	5.35127497869325e-14	0.200127	0.000199628405007091
YDR035W	0.07857	0.0331940738155418	0.08528	0.133088436495520	0.337823	0.00147128996901591	-0.000493	0.99229350146543	0.340054	8.43036751518866e-12	-0.263192	1.51878509768721e-13
YDR036C	0.103338	0.0220873127501794	0.139156	0.0165730433721819	0.633277	8.66429473722619e-08	0.116398	0.0234425363242208	0.091199	0.0483066516658064	0.027829	0.459062100295952
YDR037W	-0.159023	6.59469374292287e-05	-0.056919	0.256630169523547	-0.353131	0.00097702292863866	-0.045361	0.374972545352845	-0.050616	0.284450461838904	0.038534	0.287527446383536
YDR038C	0.03231	0.362866331877268	-0.038217	0.519984637954284	-0.183326	0.0459452838209373	-0.048689	0.346701013864495	-0.039024	0.409462241319438	-0.004981	0.890141219156978
YDR039C	-0.071275	0.051524612502678	-0.050226	0.332594963694905	-0.323849	0.000689815985880804	-0.022611	0.655156776155611	-0.016636	0.719302924508321	-0.051041	0.347413116516556
YDR040C	0.1481	0.00229354003634108	-0.06162	0.273601672818254	-0.249688	0.0109010585809213	-0.003817	0.940904396193887	-0.018652	0.686706112005432	-0.02353	0.491398135983957
YDR041W	-0.021238	0.564525982585308	0.027877	0.58466443857552	0.496862	5.70875775540713e-06	0.080169	0.121302622272489	0.055216	0.236646199452871	0.065899	0.139808147130705
YDR042C	-0.073874	0.0761056799102049	0.089538	0.0908760961671836	0.074742	0.431564378859992	0.018462	0.793682579997463	NA	NA	0.024426	0.711227822893034
YDR043C	0.049458	0.14877919127314	0.190547	0.00128223371380198	0.850044	2.34400943099899e-10	0.035509	0.521714906500101	0.143018	0.00541928359188149	0.078551	0.0743649810758006
YDR044W	0.579299	6.28978757966081e-10	0.398512	2.31957405605332e-06	-1.276991	1.11022302462516e-16	0.256773	4.83805950083349e-05	-0.305636	3.80700548863189e-09	0.116087	0.00430816827281366
YDR045C	0.008321	0.802775121011568	-0.039837	0.472773090492668	-0.483665	4.65505445779169e-06	-0.016594	0.746564864997816	-0.13223	0.00620942166419203	0.080846	0.0380573461376095
YDR046C	-0.134674	0.00713165952854122	0.303613	5.32364410155139e-06	-0.146724	0.114711953464368	-0.004258	0.933133929873737	-0.071167	0.137714876091196	0.12378	0.00195931493086576
YDR047W	-0.04331	0.179393041200704	-0.031422	0.567960281390308	-0.058233	0.524056315060286	0.068479	0.178898003572949	0.056624	0.219793694597890	0.02071	0.560890903728401
YDR048C	-0.085926	0.327582016785403	-0.012715	0.863296524572948	0.145932	0.130231921431049	NA	NA	NA	NA	NA	NA
YDR049W	0.018089	0.675328382768756	0.034032	0.512647019431519	-0.239863	0.00964435800304608	0.006802	0.897635255014042	-0.108373	0.0339608277349006	0.051749	0.178007553671628
YDR050C	0.021928	0.579984846494559	-0.019239	0.72522673371194	-0.047257	0.909245086600793	0.110426	0.0474799699335468	0.210686	2.53358110953172e-05	0.163754	0.000795106742868978
YDR051C	-0.063601	0.0616471719487199	-0.061437	0.223243127266463	-0.121446	0.178752364365077	0.008526	0.866411160079056	-0.028132	0.546355272621443	-0.027165	0.429146003995016
YDR052C	-0.035012	0.290333991776409	-0.053233	0.287884747513301	-0.305759	0.00101501933495685	0.007293	0.886643264110796	-0.175569	0.000372846528859494	0.020707	0.571462570421003
YDR053W	0.047658	0.288431019644921	0.038532	0.49834954564894	0.126149	0.178953598085953	NA	NA	NA	NA	NA	NA
YDR054C	-0.055352	0.100172756386233	-0.033259	0.528823477188638	0.345788	0.00099541608630982	-0.003231	0.950368045566237	-0.030262	0.51994068102737	-0.035419	0.293153846918702
YDR055W	0.030404	0.382750950949609	-0.275677	3.92051320730058e-05	-0.293905	0.00713035419611407	0.06219	0.228051090279594	-0.72402	0	-0.124545	0.000322655053250354
YDR056C	0.114134	0.00340582110775445	0.19207	0.00109060266257366	0.107225	0.291813565019224	-0.046938	0.360596012059432	0.020144	0.673220076116356	-0.108878	0.00659145195915756
YDR057W	-0.088427	0.0225923162103896	-0.023497	0.658323523234234	0.24259	0.0129951493615943	-0.03919	0.458295271861482	0.120004	0.0131602581102781	0.029941	0.459379252354915
YDR058C	0.104167	0.0119584342362089	0.220746	0.000291940748746944	0.69627	1.34244987348708e-08	-0.009608	0.853901503848742	0.54932	0	0.029226	0.4713620946749
YDR059C	0.184479	0.000336606455516142	0.689482	1.95060634311517e-11	1.614619	1.11022302462516e-16	0.064021	0.218904395029623	0.704999	0	-0.041555	0.260274039132421
YDR060W	-0.154029	7.49548378317089e-05	-0.071841	0.160035281146330	-1.283922	1.88737914186277e-15	-0.083365	0.108234294492227	-0.403222	2.32813768263895e-13	0.133707	0.00183395329147595
YDR061W	-0.029144	0.389729837131263	0.080795	0.129663293323549	0.720297	7.16933434841138e-09	0.04208	0.422239680302503	0.029341	0.532784416886123	-0.176282	1.45056152952572e-05
YDR062W	0.07427	0.0560202354334591	-0.155371	0.00569138108993128	-0.194604	0.0376478285614846	-0.043749	0.392921336765259	-0.08744	0.0630192082447586	-0.015315	0.66842394082595
YDR063W	0.025541	0.458614329518244	-0.166965	0.00236589335358572	0.066814	0.47682114257203	0.035078	0.492959679233379	0.074756	0.108117370916986	-0.008721	0.799070637076571
YDR064W	-0.006226	0.853950867681498	0.03644	0.481483545277313	-1.171417	6.58185306257053e-09	0.010124	0.843941132088331	-0.109595	0.0230756990828075	-0.036269	0.291506489783808
YDR065W	-0.000452	0.990449157202712	-0.067387	0.31625258073414	0.150805	0.124405143439389	-0.087744	0.103545328551237	0.057272	0.241784751547758	0.017985	0.663659103721027
YDR066C	0.012817	0.717532197055984	0.057402	0.276447719238202	-0.064031	0.483147163836641	-0.00468	0.938408350400925	-0.004183	0.937721685267887	-0.042921	0.375860814081153
YDR067C	-0.000126	0.997077675043793	-0.12007	0.0311688429008562	-0.031614	0.730120282082481	-0.002358	0.963999466377077	0.069151	0.152625814531666	-0.016919	0.641420149746711
YDR068W	-0.007746	0.839400276995015	-0.017434	0.752918972447334	0.230599	0.0288357388079941	-0.001128	0.98273506878664	0.005713	0.908180741534897	0.02095	0.565904419775261
YDR069C	-0.027555	0.431795560106488	-0.065992	0.237543153247082	0.444146	5.53600729097381e-05	0.019018	0.711073867116262	0.09869	0.0355766435248482	-0.001819	0.9625533681126
YDR070C	0.012886	0.778957741680153	0.090971	0.189842556617510	1.041886	3.00859337443171e-12	0.177675	0.00134602753130797	0.705419	0	-0.085332	0.122371134095637
YDR071C	-0.066201	0.0422505642141358	-0.127089	0.0238951229861437	0.08453	0.385618505101062	-0.038027	0.460685999887411	-0.032308	0.500330191160936	0.025179	0.508509229809221
YDR072C	-0.016718	0.64575799829077	-0.250279	1.75353771613151e-05	-0.497762	9.7980011504184e-07	-0.058394	0.252364187317675	-0.165703	0.000636886967657513	-0.017052	0.615901113114813
YDR073W	-0.05751	0.0804476466389838	-0.139345	0.0107372956214178	-0.198862	0.0304745414279075	-0.025607	0.622790739555339	-0.196907	7.44487157269269e-05	-0.135367	4.64537109605700e-05
YDR074W	0.011401	0.789175706279262	-0.001967	0.970204877548608	0.702804	5.5329963943862e-09	0.038697	0.449509243372117	0.294165	3.58559071322873e-10	-0.099766	0.00225304117850444
YDR075W	0.022707	0.496160872006863	-0.057696	0.259105520242882	-0.224637	0.0181107272781786	0.003743	0.942773217848261	-0.122987	0.0122213856457944	0.005923	0.868708595676123
YDR076W	0.016804	0.658702403085286	-0.061741	0.325556759265504	-0.373766	0.000322107953405704	0.0179	0.760480380757414	-0.098247	0.0822072333034688	-0.205292	0.000227312616763675
YDR077W	0.184111	4.71470946172836e-05	0.364901	8.5818210093791e-08	1.15579	1.43794646401130e-06	0.169089	0.00196953744843742	0.499283	0	NA	NA
YDR078C	0.029039	0.408017238419599	0.070653	0.173116396028626	0.135587	0.154891426303416	0.024631	0.661933390500316	0.076388	0.135567863070269	0.04591	0.298706286180114
YDR079C-A	-0.042598	0.203364668145417	-0.006054	0.908117907910314	-0.040402	0.671120263514039	0.011321	0.832422794817141	-0.026778	0.602343634179046	0.085743	0.0282899396907130
YDR079W	0.019859	0.632705485497079	0.069222	0.255788986424808	-0.104062	0.31722848778898	0.127721	0.0157549869800870	-0.028409	0.55596005651002	0.038225	0.308478123684737
YDR080W	-0.068461	0.0412133375172287	-0.041662	0.429444164235591	0.258395	0.0078742587842614	-0.03444	0.505761797399674	0.124571	0.00880783552073594	-0.084817	0.0273396890771250
YDR081C	-0.000208	0.995296154490518	0.151048	0.0130233313791493	-0.076833	0.422532411696435	-0.072089	0.196806138626027	-0.029062	0.567109640564541	0.087605	0.0284958909870368
YDR082W	0.044418	0.204116956602558	-0.105975	0.0455008729450916	0.07165	0.435008295881312	-0.000945	0.986378937385129	0.045881	0.363787756817168	-0.003031	0.94949042618808
YDR083W	-0.03266	0.340979511156513	-0.022902	0.648199674293568	-1.156277	1.55431223447522e-15	-0.029889	0.56036681011571	-0.273948	1.78152156249389e-07	0.132302	0.00249036123665991
YDR084C	0.047663	0.178630285544964	-0.086231	0.086754106504626	0.118931	0.218550694241611	-0.030829	0.546175473818906	0.002962	0.948903663238153	0.001125	0.974037806136851
YDR085C	-0.044773	0.205730128373119	0.043189	0.420376369377127	0.586622	2.20026954989017e-07	0.02463	0.661746376052846	0.151363	0.00370348433213308	-0.093421	0.0498730100681095
YDR086C	-0.059891	0.0804719575825737	-0.095837	0.0608279887762269	-0.268607	0.00817998521532703	0.045799	0.374517881349377	-0.105734	0.0352600937120467	0.068393	0.0686103497141883
YDR087C	-0.059944	0.0702191664724872	-0.027892	0.587244005642708	-1.079316	2.15383266777280e-14	-0.029028	0.571111539884521	-0.326435	7.90773668768452e-10	0.168487	9.01315074745002e-05
YDR088C	0.003376	0.943724189316283	0.009389	0.866304272333433	0.089112	0.331303428380644	0.023119	0.668001455175318	-0.020818	0.689943678335147	-0.051558	0.220358265731888
YDR089W	0.100903	0.0210016343680083	-0.310108	6.66475636879049e-06	-0.849008	1.41742173553894e-12	-0.061221	0.246842115293179	-0.23713	2.95196553901089e-06	-0.06269	0.058948268465959
YDR090C	0.035959	0.314791260765899	-0.019534	0.69824825025719	0.226591	0.0189264738830581	-0.043019	0.411567432151098	-0.01094	0.819618965075448	0.013794	0.710896724186592
YDR091C	-0.006898	0.87071911622861	-0.078518	0.149769857787594	-1.281913	0	-0.068748	0.181501949280354	-0.4026	1.47881706880071e-13	0.025467	0.478967710457364
YDR092W	0.030461	0.421733172776182	0.239294	0.000178630233530930	0.752612	1.07066141508128e-08	0.057511	0.262793353172985	0.364409	5.59552404411079e-14	0.064381	0.0846651916563356
YDR093W	0.052401	0.177900705985785	-0.051464	0.302041860838455	-0.331965	0.000429565091699780	0.000417	0.993525216540761	-0.186514	0.000173037242865548	-0.007616	0.845103149743106
YDR094W	-0.056846	0.149318416659353	-0.060786	0.253526713234101	-0.538315	4.04089076755376e-07	-0.009384	0.857195125652344	-0.183924	0.00021866233668566	0.024454	0.503359180155951
YDR095C	-0.035168	0.421305938557602	-0.003504	0.955494038917984	-0.038528	0.711405821837962	0.083732	0.421574253702855	NA	NA	NA	NA
YDR096W	0.003329	0.933906940169102	0.118054	0.0333658638827055	0.15805	0.0923769486619695	-0.053153	0.314303494749004	-0.033451	0.490615732278657	-0.14881	5.17605919860831e-05
YDR097C	0.082975	0.0357865256764746	0.035532	0.493037946375795	-0.163843	0.0712935761047044	0.038958	0.4431585611718	-0.053039	0.257714431004098	0.044349	0.237222318316750
YDR098C	-0.036783	0.271721320026506	0.030456	0.538877372567463	-0.011925	0.895782745567686	0.042621	0.399818956674498	0.032909	0.473257617136975	-0.001745	0.9593047567654
YDR099W	-0.073139	0.0519048899290003	0.10452	0.0454641149601989	1.107295	1.79801729061069e-11	0.060956	0.229928200942452	0.223789	1.04010272672372e-06	-0.029838	0.371032850477928
YDR100W	-0.003457	0.918784105919584	-0.228224	5.34282461948088e-05	0.256735	0.00860876030862523	-0.016503	0.749754808206169	0.035708	0.438744884456093	-0.095552	0.00301273738543317
YDR101C	0.050348	0.231871145515851	-0.050434	0.321899417145453	-1.237351	6.66133814775094e-16	-0.06661	0.194260747161410	-0.352832	5.83829651290557e-11	0.000675	0.984803262552632
YDR102C	-0.046438	0.300679091331453	-0.083879	0.206501509944487	0.115534	0.234679501279003	NA	NA	NA	NA	NA	NA
YDR103W	-0.125573	0.000535530022197195	-0.12883	0.0130346981515418	0.111827	0.231277544707331	-0.046113	0.373108548177167	-0.0087	0.854534161863476	-0.120209	0.000181014017108128
YDR104C	0.040879	0.276866581895866	0.05049	0.339028420077314	0.281058	0.00407075634316045	0.046458	0.377552094731653	0.17287	0.000490777869621817	-0.083121	0.035785911634552
YDR105C	-0.034447	0.286192059150409	-0.055538	0.274105860574778	0.245315	0.0122050218126678	0.008606	0.866483894485164	0.079127	0.085619895771548	-0.176829	1.83241954061497e-05
YDR106W	-0.130437	0.140440144538053	-0.126656	0.0523806257375273	-0.095765	0.324478463029114	-0.024614	0.710559345717936	NA	NA	NA	NA
YDR107C	0.166779	0.000511822837387155	-0.08091	0.111910297698072	-0.279076	0.00469203980128163	0.039309	0.454701328517191	0.031451	0.509746920068874	0.028332	0.451852802384761
YDR108W	0.025091	0.47044866862556	0.032476	0.514401944631984	-0.074328	0.411899203033786	-0.02224	0.683441580625031	0.015392	0.758644180761318	0.094127	0.0201423875324285
YDR109C	-0.077544	0.0374795695551302	-0.063458	0.244397099344352	0.099493	0.283924096274413	0.019562	0.7067666259368	-0.043591	0.367727723763294	0.105708	0.0122075753396720
YDR110W	0.024117	0.528878281669833	0.037293	0.460847055913617	-0.327557	0.000651026276364042	-0.018246	0.73143092044459	-0.051114	0.299897478039288	0.037404	0.37474936758167
YDR111C	0.079559	0.0320108707061454	0.081072	0.113183682325719	-0.684931	4.81977902033748e-10	0.022848	0.660916505969799	-0.103982	0.0329962840778480	0.085031	0.0272618738491571
YDR112W	0.049873	0.195366447094187	0.004802	0.932834141886116	0.017205	0.857778966683081	NA	NA	NA	NA	NA	NA
YDR113C	-0.083273	0.0145168610525366	-0.086674	0.118720493414200	-0.229608	0.0119500111521461	0.047714	0.376134150397247	-0.139563	0.00495547791171347	0.106679	0.0167156481345296
YDR114C	0.038912	0.414255958575532	-0.030803	0.590237332841638	0.037813	0.707278630858746	-0.046303	0.739260071207946	NA	NA	NA	NA
YDR115W	0.229885	0.000152114869331088	0.314257	2.17065278699247e-05	0.533272	1.87760044501051e-06	0.151497	0.00381048856556121	0.069208	0.143721905440832	0.00053	0.988211898938947
YDR116C	0.031841	0.342532499000367	0.020675	0.68149956934454	-0.020911	0.819824887428685	0.101634	0.0535592781769997	-0.121428	0.0140047548070722	-0.009049	0.826685881771073
YDR117C	-0.03345	0.3062012804042	-0.079106	0.120211199346357	-0.000468	0.995914450587498	-0.013782	0.787636019799337	-0.019502	0.67804780539366	-0.038277	0.266802997659934
YDR118W	-0.122835	0.00231002547464021	-0.19232	0.00250861505840083	0.029329	0.750529565162692	-0.05586	0.309301927844624	-0.093955	0.0654217395937087	-0.138893	0.000358007204529276
YDR119W	-0.141655	0.000435111994104398	-0.139148	0.0154309602395678	-1.173558	5.55111512312578e-16	-0.105426	0.044393800440196	-0.30702	2.71165234710935e-09	-0.067078	0.0364172588230969
YDR120C	0.069194	0.0668204808502234	-0.065388	0.189312034935229	-1.110325	1.34336985979644e-14	0.000125	0.998029766513733	-0.340108	1.03335451306918e-10	0.087421	0.0274604213012732
YDR121W	-0.042842	0.207206040426334	-0.031936	0.524330724390292	-0.260235	0.00491882430040769	-0.00854	0.870638014798644	-0.073559	0.128846443734579	0.034949	0.359520442983996
YDR122W	0.099607	0.00809131676293029	-0.024991	0.644147183563966	0.748352	3.83458764741107e-09	0.01321	0.795909584183823	0.24082	2.14035658085976e-07	-0.172964	1.15637263098378e-07
YDR123C	0.087835	0.0172631017174150	-0.01022	0.854358135319756	-0.356391	0.000254371756324812	0.001482	0.977974895519813	-0.228752	1.65677279031495e-05	-0.144968	0.00245700428058959
YDR124W	-0.088806	0.0403633713919295	-0.01312	0.831044932603888	0.019388	0.843044533652338	-0.022028	0.774641843362668	NA	NA	NA	NA
YDR125C	-0.029852	0.510557770114575	-0.001602	0.977922112010339	0.095432	0.312209254920855	0.012931	0.821146492163559	0.152575	0.00308425447806915	-0.11441	0.0253916063021437
YDR126W	-0.078805	0.0757791270894378	-0.150951	0.0111877679354142	-0.0549	0.54464976549719	-0.00699	0.901127869796255	0.03499	0.507151887155577	-0.031627	0.561382674768111
YDR127W	0.052936	0.171046204632384	0.133036	0.0140172213124660	0.458538	1.42645646844519e-05	-0.001073	0.983179080682381	0.572908	0	-0.112923	0.000470352524041151
YDR128W	-0.047231	0.165248530340667	-0.048387	0.329105898107631	0.076794	0.401390291500857	-0.026267	0.611888014345761	-0.048898	0.304954852031908	-0.029701	0.422548903350525
YDR129C	-0.084226	0.0131143301079391	-0.102733	0.0544551783465154	0.686785	1.47451632015461e-08	0.029103	0.567398450428424	0.081183	0.0748562083338853	-0.052926	0.103639903502542
YDR130C	-0.061598	0.190589179259899	-0.07663	0.157742168744552	-0.232657	0.0132807807876838	-0.029778	0.58949387819321	-0.175507	0.000662603805937412	-0.015814	0.754499939848614
YDR131C	-0.107715	0.00148694939569272	0.04306	0.394064294561126	0.339371	0.00110242724099885	-0.018889	0.722360013876052	0.254669	4.92639814275719e-07	0.119582	0.00584370757376163
YDR132C	0.041677	0.246301609802425	0.025516	0.608051177903844	1.651398	3.44169137633799e-14	-0.030396	0.584219389972687	-0.043324	0.424593613700288	-0.050178	0.231609659419505
YDR133C	NA	NA	0.19885	0.00781749884186977	NA	NA	NA	NA	NA	NA	NA	NA
YDR135C	-0.175456	1.21781887020278e-05	-0.129496	0.0136595113327325	1.007188	2.43827180668177e-12	-0.082498	0.112150118381560	-0.016543	0.721297348846462	-0.106346	0.000907233603889779
YDR136C	-0.015304	0.79483483148309	-0.042815	0.57350943944647	-0.182151	0.0910284723427572	NA	NA	NA	NA	NA	NA
YDR137W	-0.121367	0.000644988772841804	-0.124358	0.0208643986761795	-0.116035	0.204199168233484	-0.0393	0.454108206627573	-0.071034	0.146493931591707	-0.073757	0.110483899019656
YDR138W	-0.045588	0.173672589822172	-0.068997	0.190501284496835	0.072908	0.442446943155646	-0.047917	0.357122893406425	-0.02311	0.62706122509499	0.046427	0.225259320790336
YDR139C	0.019865	0.58806000678572	0.112067	0.0316742105517602	-0.082469	0.383865455013416	0.021059	0.694600028804347	-0.048688	0.330201842821900	-0.012456	0.723011385869339
YDR140W	0.029739	0.39317704771775	0.047526	0.355535906145849	0.03696	0.686078593056005	-0.033575	0.520683293859121	0.083424	0.0769567464842662	0.121922	0.00288132785515449
YDR141C	0.00742	0.819901913001818	-0.04731	0.342075891185662	-0.051645	0.566218658915398	-0.042697	0.405888467577368	0.00193	0.967158888124013	-0.028683	0.398051619976315
YDR142C	-0.038732	0.258005520455381	-0.01395	0.780711000404446	-0.144775	0.112937013547715	-0.038171	0.468551370598229	-0.055174	0.265190260675222	0.006682	0.861119338169273
YDR143C	0.041551	0.268866643510653	0.041024	0.422084427353069	-0.115052	0.204553526376537	-0.028151	0.581494366595878	-0.071474	0.135157967885327	-0.09503	0.00537789400088651
YDR144C	-0.025763	0.549587816130534	-0.113493	0.0523579791558459	-1.219439	1.11022302462516e-16	-0.082972	0.118549165617622	-0.526061	0	-0.008768	0.798857969829169
YDR145W	-0.112128	0.000934940816897378	-0.070106	0.172921228866716	0.183829	0.0504266114516132	-0.035114	0.492678762348145	-0.023122	0.623253835932348	-0.024576	0.473572242626227
YDR146C	-0.054489	0.110552669951774	-0.215956	0.00115395453698952	-1.319056	3.33066907387547e-16	-0.000566	0.991664402173772	-0.384793	8.89888163158048e-12	-0.012624	0.743259649549488
YDR147W	-0.052132	0.144168979200790	-0.126378	0.0166803666782371	-0.358421	0.000162051479434155	-0.024909	0.636266785337893	-0.170001	0.000716091409602715	0.040709	0.288975734793296
YDR148C	0.01461	0.66971422497756	0.021408	0.671000407241489	0.489123	1.90089926042081e-05	0.0582	0.255249189268625	0.162215	0.000431576957209412	-0.040114	0.238293199657222
YDR149C	-0.011924	0.772976074053908	-0.012487	0.838515032264402	0.071665	0.509994071992573	NA	NA	NA	NA	NA	NA
YDR150W	0.002126	0.950830472969075	-0.099515	0.0531838030148762	-0.032875	0.721212899555543	-0.085099	0.107371402120244	0.040121	0.389530431176017	-0.064718	0.0690284215981793
YDR151C	0.027016	0.416749872832229	-0.10834	0.0382952409314646	-0.054341	0.549395161029014	-0.025906	0.615625042501945	-0.017609	0.710534871868857	0.011949	0.743016235341151
YDR152W	-0.050075	0.126434082682361	-0.048254	0.336328059291488	-0.280433	0.00510633549961448	-0.034394	0.501288882863345	-0.148124	0.0026367001238482	0.14816	0.000340813416511598
YDR153C	-0.025888	0.463569074129631	0.165197	0.00261126271408918	0.031525	0.732513945768544	0.011723	0.822837430252473	0.043884	0.371070582120102	0.042578	0.263879982670054
YDR154C	-0.026891	0.421843701704205	0.182895	0.00468606445250652	-0.169321	0.695819622573869	0.180535	0.000939341682775208	0.403646	1.18716148023168e-12	-0.017039	0.636699935131169
YDR155C	0.118243	0.00478160024654173	0.238443	0.000347364087266211	0.763643	0.00234980046250755	0.058732	0.272421090568473	0.483019	0	0.044411	0.222162825370046
YDR156W	0.104206	0.0139720844757185	0.146254	0.0101112814198657	-0.495943	2.97188217446287e-06	0.005727	0.910659868867217	-0.066519	0.158554943041165	0.055256	0.139294520676750
YDR157W	-0.017219	0.622433416224774	0.072751	0.226959616695016	-0.255669	0.0124138767330988	NA	NA	NA	NA	NA	NA
YDR158W	-0.087281	0.0123771611676394	-0.116982	0.0233350357786904	-0.12328	0.249579801865992	-0.025757	0.623919562603843	0.287365	6.49184039858142e-10	-0.105028	0.00101559989533428
YDR159W	-0.087708	0.0109382235379029	-0.114457	0.0311441703343909	-0.289068	0.00218207764737632	0.008693	0.867947315340545	-0.172622	0.00067938228485731	-0.083516	0.0139782820335834
YDR160W	0.062844	0.0767025828176773	-0.010935	0.824942377250573	-0.005513	0.951345040852696	0.005873	0.912139432204115	0.012223	0.800554092679221	-0.108702	0.00165843372201402
YDR161W	0.055856	0.150360032038490	-0.011873	0.829855789375358	-0.682633	7.33132665686753e-10	-0.015249	0.765202116793049	-0.244376	1.36955406215833e-06	-0.028525	0.418673181225955
YDR162C	-0.022628	0.484556293987235	0.108909	0.0434674178778626	0.584848	2.53907092240269e-07	-0.014475	0.780062293331288	0.14358	0.00265896857728742	0.146346	0.00093457445654832
YDR163W	-0.139682	0.000422797687696153	0.075855	0.189043513018681	0.39568	0.000230864119100116	0.016934	0.753668163661432	0.188848	0.000360110001147995	-0.022765	0.572516001170828
YDR164C	0.00962	0.774009989193097	0.098531	0.081798216421031	0.204598	0.0340339634468457	-0.028763	0.59092199115131	-0.023312	0.636609658634139	0.114443	0.00729254073184193
YDR165W	-0.042712	0.224880634411682	0.004879	0.92358173745521	-0.744322	5.66067193119579e-11	-0.052262	0.317578742312586	-0.252512	5.80861318821846e-07	0.052524	0.172518994181795
YDR166C	0.039836	0.279902082652104	-0.088802	0.0808977877024941	0.016817	0.854616383827144	0.012077	0.818939543494381	-0.053974	0.262401256406174	0.011036	0.770769334093967
YDR167W	0.02497	0.482101363465998	-0.040003	0.420085866373696	-0.211313	0.0204673165667209	-0.01124	0.827493806401754	-0.003265	0.945031981660348	0.090315	0.0206225705980989
YDR168W	-0.168907	6.44544224182031e-06	-0.028802	0.62548619607687	0.520353	5.71568974350178e-06	-0.023176	0.655990704726576	0.233206	3.25830565361951e-06	0.075992	0.0469673791286129
YDR169C	-0.107089	0.00317059793596786	0.046522	0.356492833105985	0.467114	1.59943395193762e-05	0.04016	0.431243353119762	0.121265	0.00885734124537862	-0.032979	0.347306249624426
YDR170C	0.008672	0.797757860108886	-0.225862	7.74972310575439e-05	-0.513816	3.44603534152554e-07	-0.038412	0.451849147773608	-0.231005	3.53720897394716e-06	-0.0213	0.525362976784494
YDR171W	0.157965	0.0127387140612752	0.878421	3.39972494600715e-12	2.78067	0	0.092752	0.0788265142203952	1.265389	0	-0.234022	2.12534434496092e-11
YDR172W	-0.044773	0.196080747677789	-0.168339	0.00189484127289552	-0.670492	7.46207318158554e-10	-0.051203	0.31327026680965	-0.221565	7.60220594253624e-06	-0.018976	0.576356769479884
YDR173C	-0.024719	0.449256565261999	-0.04443	0.389830865270888	0.559171	8.03961370587913e-07	-0.025066	0.628320536456922	0.148436	0.00211914511295996	-0.091042	0.0112388622535515
YDR174W	-0.110636	0.00123258696717909	-0.140398	0.00692021285197608	-0.158675	0.0882183728883065	-0.093383	0.0770729364732451	-0.262483	2.04379781321151e-07	0.066642	0.0792339655534497
YDR175C	-0.008748	0.802099480636756	-0.097525	0.0618039759541886	0.188376	0.0485512739516066	-0.004153	0.935379242759599	-0.083344	0.0828855157528359	0.092851	0.0182460660224222
YDR176W	-0.054071	0.094879387925177	-0.18214	0.00109149787500984	-0.234638	0.0105845525016286	-0.023485	0.657921768122339	-0.139608	0.00558136647757201	-0.067148	0.0761698507920827
YDR177W	-0.024045	0.483412048596101	0.069197	0.171387181731299	0.436288	4.31243859244645e-05	0.032082	0.528071498871695	0.23268	5.76353951897701e-07	0.0401	0.265971312719904
YDR178W	-0.074634	0.0276311738870867	0.112667	0.0312040551054339	-0.141857	0.121829973689707	0.104092	0.0417620019001106	-0.009969	0.831372921942381	-0.080391	0.0145476182571292
YDR179C	-0.060689	0.0739743701933252	-0.095526	0.0847485145069237	-0.515391	3.19412447935541e-07	0.065716	0.238523348426841	-0.094143	0.0888645930999653	0.035607	0.441850723457336
YDR179W-A	0.077647	0.0381490127831178	-0.059751	0.239069677992995	-0.683939	4.48111325823675e-10	-0.006091	0.907625133844417	-0.157526	0.00158453934763314	0.051713	0.174218536379276
YDR180W	-0.060541	0.0689033256513506	-0.184196	0.00072830737445373	-0.298706	0.00136329683051517	-0.084552	0.115514259991760	-0.09117	0.070863278749264	0.043396	0.314645148132218
YDR181C	0.023983	0.503203475079837	0.07215	0.251578770263237	0.086332	0.345471855105751	0.042303	0.462466085117003	-0.084244	0.121024213752983	-0.02684	0.581566029633023
YDR182W	-0.087787	0.0171911055580674	-0.06769	0.182393082052116	-0.088637	0.342794300805931	0.007939	0.876674095097053	-0.050398	0.286587098282704	-0.090428	0.00499465582793568
YDR183W	0.007797	0.822370813310923	0.025059	0.63194869915065	0.428243	3.8756613080948e-05	0.005183	0.920776351351417	0.199083	4.46715657771435e-05	0.15197	0.000550754987954538
YDR184C	-0.024397	0.454135955207157	-0.052142	0.311760872542355	-0.851693	8.7531093484472e-12	-0.039855	0.438858273333567	-0.143915	0.00347415158199937	-0.01529	0.683565676195369
YDR185C	-0.105347	0.0107292683922166	-0.154613	0.00642692687539825	-0.257591	0.00577143397743285	-0.031232	0.584339202305744	-0.066643	0.215528705207269	-0.163825	0.000656862385289614
YDR186C	0.260871	4.96043649267364e-07	0.362181	8.57344020221973e-08	0.142294	0.12908831115623	0.032721	0.525058207137688	0.31748	1.84627868549114e-11	0.159056	0.000147613914268763
YDR187C	-0.017204	0.669353617618747	0.177003	0.00355197780416583	0.184271	0.0541199047615097	NA	NA	NA	NA	NA	NA
YDR188W	-0.100604	0.00597065499662519	-0.056227	0.257300826438707	-0.023093	0.812687890027198	-0.0127	0.804061713822259	0.136389	0.00294429983106415	-0.075325	0.0188176916992173
YDR189W	-0.03735	0.267564336817472	-0.104461	0.0439299906235056	-0.190526	0.0382853130388665	-0.054658	0.287765584441816	-0.123141	0.0105900362126690	-0.017948	0.615986638711837
YDR190C	-0.109818	0.00179248439000990	-0.120831	0.0212742014580004	-0.339763	0.000412631662012108	-0.055054	0.280280753311277	-0.148875	0.00202038869532095	0.026299	0.459624414174938
YDR191W	0.016181	0.635901370023337	-0.003478	0.944266506165564	-0.267827	0.00674337741914977	-0.031579	0.580793080655599	-0.20227	0.000177709633282563	-0.010017	0.798724022667917
YDR192C	0.081201	0.0261548887849877	0.097767	0.0646593039363974	0.06957	0.462028430826834	0.068954	0.198784988154025	-0.049809	0.309353590784756	0.090162	0.0245280916349583
YDR193W	-0.16302	0.263189781373214	-0.102808	0.243878154346663	-0.068148	0.515863452680391	0.045311	0.622735972945366	NA	NA	NA	NA
YDR194C	-0.111925	0.0011570484826261	-0.041696	0.464381006978825	0.257232	0.0146485283510038	-0.001131	0.982192903668318	0.034269	0.454952413336236	-0.152707	5.81846163285604e-05
YDR195W	-0.083931	0.0126421261462182	0.018877	0.70517234513983	-0.052718	0.57276091604206	0.003079	0.95277890467051	-0.021215	0.659636167027851	-0.079982	0.0288595000368118
YDR196C	-0.093551	0.00523404337220934	-0.080323	0.111494574974939	0.119257	0.202677379960952	-0.007984	0.876695779601261	0.089357	0.0561036469894233	0.025692	0.479773529685313
YDR197W	0.020233	0.549867339482974	0.072967	0.221941829496556	0.03325	0.729092032332607	0.004595	0.932630252405448	-0.08789	0.088810509520519	-0.022712	0.61294592911859
YDR198C	-0.06876	0.0387921693703621	0.041951	0.411528525672365	-0.311817	0.000921201897543633	-0.026971	0.606184668365797	0.026927	0.575233338295102	0.157389	0.000250369007769313
YDR199W	0.016234	0.663103949041955	-0.01882	0.746020431846635	-0.110938	0.288440150566104	NA	NA	NA	NA	NA	NA
YDR200C	-0.094192	0.0128771082927852	-0.103038	0.0590857108837471	-0.004396	0.961326231804472	-0.026484	0.641045484955266	-0.085082	0.112671368694065	0.119163	0.00383777718476586
YDR201W	-0.023769	0.469304100391053	-0.206988	0.000339561702295987	-0.446386	6.14649880681384e-06	-0.08333	0.11188815429053	-0.249031	1.11812046599269e-06	-0.084181	0.045723717340027
YDR202C	-0.026177	0.431355614222794	-0.018955	0.714898883037005	0.5192	2.20973487796705e-06	-0.00021	0.996762581621156	0.21643	5.84837182515674e-06	0.009575	0.803846013213534
YDR203W	-0.06589	0.456388513030025	0.014937	0.82578052042483	0.033973	0.742726734329067	-0.062469	0.445139765526367	NA	NA	NA	NA
YDR204W	0.061778	0.107919758559442	0.149354	0.00569404619974045	0.948691	9.40125755022336e-12	0.002408	0.962807836525333	0.415074	0	-0.035758	0.293237625704124
YDR205W	-0.012102	0.722950807165888	-0.039417	0.431550532114745	-0.126626	0.164914631745531	0.001973	0.969376854533353	-0.045598	0.341744313329416	0.020315	0.595064508792218
YDR206W	-0.002277	0.955368010832769	-0.058132	0.255117591667279	-0.335083	0.000348925613115725	-0.02841	0.578969442170723	-0.090065	0.0601029284908258	-0.072253	0.0321388393935925
YDR207C	-0.072234	0.028508309491425	-0.132004	0.0105632115799481	-0.305492	0.00115415477780634	0.00228	0.965215306315126	-0.047848	0.327167214240670	0.02133	0.606487665833967
YDR208W	-0.02937	0.404086969097779	-0.15102	0.00456174251256081	-0.252342	0.00606146543113961	0.022482	0.65768379083219	-0.078837	0.0980049866471498	0.020172	0.569540932983755
YDR209C	-0.019134	0.730809657199841	-0.005255	0.93405326392933	-0.025828	0.830029555577167	NA	NA	NA	NA	NA	NA
YDR210W	-0.052774	0.128056509751134	-0.355773	6.51343909918722e-08	-0.398164	4.87507022493006e-05	0.029868	0.558833804517114	-0.143509	0.00328143160969174	-0.014789	0.671496412923128
YDR211W	0.017917	0.609390932127991	-0.104441	0.0404584433451225	-0.195455	0.0337431261585792	-0.021588	0.672207225503869	-0.146187	0.00278730398407157	0.028234	0.459867528956422
YDR212W	0.039497	0.333470906353855	-0.025279	0.61445368333854	0.466013	4.8186087172275e-05	-0.086601	0.0945334108963984	0.140858	0.00214167699125334	-0.078788	0.0193862413285214
YDR213W	0.187783	7.9957230523453e-05	0.085251	0.113951832064084	-0.736312	1.23435150989337e-10	0.015322	0.765616164058287	-0.145162	0.00311866332147981	0.047945	0.199967023604976
YDR214W	-0.026593	0.44160044979676	-0.016173	0.745845896854015	0.242771	0.0124539021960076	-0.106711	0.039685603698398	0.220191	1.7717463839384e-06	-0.223152	8.67306226837172e-13
YDR215C	-0.057621	0.196218030149536	-0.040123	0.563704526030619	0.099027	0.318576485047656	NA	NA	NA	NA	NA	NA
YDR216W	0.153411	0.000421595561400978	0.414404	2.85621209017428e-07	0.262935	0.00858387575255293	0.093725	0.088782221460374	-0.061019	0.201261182551615	0.120281	0.00331532384157351
YDR217C	0.016732	0.644655558744253	-0.004191	0.932854277513824	-0.200425	0.0292109744529965	-0.027748	0.587752234701781	0.01236	0.793821953911277	-0.046841	0.18649653464351
YDR218C	-0.087863	0.343915150057401	0.079949	0.338701132227078	0.042631	0.667207503925985	-0.144371	0.232331699911709	NA	NA	NA	NA
YDR219C	-0.136029	0.00019596668416344	-0.295084	3.74311991424570e-06	-0.19384	0.0332098410740475	0.00757	0.894680311640274	-0.080212	0.131005717938835	-0.004326	0.915559626318562
YDR220C	0.026293	0.559381867067708	0.033171	0.581751525816705	-0.04556	0.660000347897039	NA	NA	NA	NA	NA	NA
YDR221W	0.056816	0.102216228546968	0.021173	0.682680748390687	0.158019	0.0913246708179857	0.039321	0.439791302069876	0.118786	0.0101525061699420	-0.046301	0.192918671769000
YDR222W	-0.049431	0.128121452946714	-0.080045	0.111897019724221	-0.748408	7.47170103565509e-11	-0.023433	0.650317556967713	-0.08539	0.0821442378672945	-0.036496	0.301034573755989
YDR223W	-0.131959	0.0567637427710318	0.002616	0.971130418988606	-0.179841	0.072085079715035	0.075643	0.300090062835978	NA	NA	NA	NA
YDR224C	-0.091494	0.00806098854546244	-0.430928	3.88770915460412e-09	-0.747453	1.52370772144028e-06	0.141398	0.00650048478827236	-0.254524	1.14942089290970e-06	-0.036943	0.27480524137573
YDR225W	-0.078709	0.0241095028584342	-0.523836	5.76679926034274e-10	-1.713938	1.88737914186277e-14	0.058017	0.257522294244702	-0.486323	1.11022302462516e-16	0.078749	0.0482284515165451
YDR226W	-0.107245	0.00313909452981764	-0.332554	1.57627091379453e-07	-0.436625	0.000464542172171178	-0.00764	0.88045393880563	-0.242468	1.18986327701798e-06	0.039927	0.265485156073065
YDR227W	-0.066749	0.0403989867831124	-0.260512	0.000125391402031938	-0.083978	0.365138095505693	-0.016665	0.746825781745109	-0.036145	0.454981720761078	0.060073	0.128007562899999
YDR228C	-0.05831	0.0784239917764766	-0.188832	0.000461801280736807	-0.067082	0.464347682298893	-0.011715	0.820675162110803	-0.080752	0.096600803831172	0.086002	0.0378931039928105
YDR229W	-0.072257	0.0313951290636066	0.042339	0.408092829744622	0.516025	3.89831108071892e-06	0.026375	0.613078394182928	0.072441	0.130199539212668	0.074965	0.0599972368797346
YDR230W	-0.003292	0.927009289080207	0.012706	0.825199067091841	-0.078926	0.474900598440489	-0.088429	0.19921914164544	NA	NA	NA	NA
YDR231C	0.231359	3.42085729728714e-05	0.278723	4.37387754741447e-05	0.675063	1.71515628366592e-08	0.089522	0.0808391522051719	0.175782	0.000204577324126376	-0.001236	0.972450340200376
YDR232W	0.153065	0.00150976795576208	0.117938	0.0270209112288183	-0.741585	2.95777846659462e-10	0.014031	0.784002242267223	-0.225296	5.25965076059176e-06	-0.010222	0.764589956337025
YDR233C	-0.098886	0.00416619850656463	-0.033833	0.501257722459736	-0.509562	7.42507775219892e-06	-0.061392	0.229376751928664	-0.12454	0.0120171576186611	-0.02668	0.429675431330697
YDR234W	0.155867	0.000346521868838767	0.669776	1.54247725703271e-11	-1.059999	8.64863736182997e-14	0.002629	0.959620217373644	-0.074638	0.114935012063310	0.092702	0.0156445110648881
YDR235W	-0.091707	0.00691513930644327	-0.125474	0.0204106328566993	-0.103884	0.252328095161539	-0.03839	0.47014335708387	-0.08616	0.081058229294217	0.014826	0.685619759389318
YDR236C	-0.010206	0.752493592263128	-0.063005	0.229380093412944	0.278848	0.00407484419105619	3.1e-05	0.99937695689625	-0.005679	0.90394331291678	-0.037825	0.280617360486176
YDR237W	0.081845	0.0242283146465810	-0.000154	0.997668789248428	0.184899	0.0687063221250107	0.08516	0.103110233782723	-0.11682	0.0174264631112427	0.112905	0.0201848681176662
YDR238C	-0.021436	0.530358361131638	-0.096956	0.0570340809851958	-0.186069	0.0706380007956291	0.003384	0.946444079034317	-0.147582	0.00258351471692064	0.054165	0.137942516172931
YDR239C	0.003227	0.926498106822649	-0.05369	0.31547834560528	-0.083279	0.356011088635795	0.033172	0.550232957172377	-0.067817	0.187221825510437	0.139435	0.00307710533666472
YDR240C	-0.094674	0.00818802005321506	0.031994	0.543173492725308	-0.295395	0.00144715325350797	0.007601	0.888361016475266	-0.173861	0.000908495149479882	0.079445	0.0543941772621392
YDR241W	0.025865	0.496350917053482	-0.054742	0.374284012527229	-0.020795	0.844107270149962	-0.01378	0.868246362343834	NA	NA	NA	NA
YDR242W	0.050544	0.168139143374639	0.049149	0.400411679185205	0.401315	0.000142787700402991	0.024406	0.658618494102779	0.254632	4.59617194414896e-07	0.168388	0.000360349125355985
YDR243C	0.012672	0.713423260381564	0.004927	0.92146327118247	-0.480256	1.40003223148000e-06	-0.027207	0.609746732606342	-0.069691	0.163656948458946	0.046352	0.264685505661661
YDR244W	-0.01729	0.604626833054113	-0.117004	0.0323144729050253	0.045682	0.61963833078389	0.026386	0.612677803281454	-0.001969	0.967082234390166	0.053846	0.168755632859810
YDR245W	-0.045031	0.194896907231669	-0.261852	7.38467870697868e-06	-0.48005	1.38081612133245e-06	-0.040017	0.43576797813162	-0.315532	9.79006098411617e-10	0.010834	0.755959001133054
YDR246W	0.035313	0.296190636878096	0.140145	0.00947787091717955	0.278771	0.00416649672237979	-0.000822	0.987555227107482	0.140454	0.00339807885388044	-0.011253	0.7600534805496
YDR247W	-0.063128	0.0947665655129593	-0.085796	0.149347649408815	0.141622	0.138505899995612	0.045638	0.395345626787074	0.09733	0.0475878053362565	0.068809	0.143417902098954
YDR248C	0.085699	0.0217761749984202	0.130936	0.0334460752188441	0.087447	0.359664073854064	0.080533	0.120947935804909	0.098701	0.0392929994614412	0.171428	0.000100902258525437
YDR249C	0.068156	0.0605845749669606	-0.048462	0.343221082941777	-0.185256	0.0556550816878727	-0.050248	0.354971908133082	-0.098308	0.0535625634560362	-0.067067	0.0864243039128684
YDR250C	-0.005608	0.905959956078483	-0.041686	0.455834658636419	0.020714	0.835683944914845	NA	NA	NA	NA	NA	NA
YDR251W	-0.012482	0.707357124358351	0.061826	0.230786537663455	0.350279	0.000566155095848342	0.002085	0.96785701539733	0.026566	0.568724137295014	-0.015713	0.651033200824473
YDR252W	-0.055816	0.103410583636679	-0.068751	0.231734686549715	-0.178579	0.0569465295257584	0.007742	0.898814241100138	-0.122977	0.0234680530226683	-0.032111	0.485563301621034
YDR253C	0.00722	0.929271210744034	0.220712	0.00815482343066432	-0.029847	0.751375701361309	-0.092688	0.231158866054137	-0.065783	0.273575072525335	NA	NA
YDR254W	-0.121183	0.00142613899167843	-0.158222	0.00725003909280841	-0.226864	0.0138430169203109	-0.072285	0.177258923249020	-0.179933	0.000393651581206633	0.000672	0.986110890659226
YDR255C	0.059172	0.0974044681603353	0.082197	0.114604710425273	0.223736	0.0298055932315239	-0.018331	0.740329562988054	0.014453	0.771874153806306	-0.017809	0.675251785126456
YDR256C	-0.038177	0.420992825622641	-0.152112	0.0144999257533115	1.005831	1.79294801228025e-10	-0.057907	0.422693631442784	-0.053935	0.384331047313793	NA	NA
YDR257C	0.017708	0.656400965183267	-0.020867	0.73115978828699	0.292473	0.00405507039884345	-0.092302	0.085159653430882	0.149813	0.00211220431447734	0.03418	0.495932696431814
YDR258C	0.035265	0.333222077166531	0.309516	1.44599154472402e-05	1.576857	2.22044604925031e-16	0.062505	0.224299110314405	0.84366	0	-0.164978	2.73467993583409e-07
YDR259C	-0.084322	0.104041905376237	0.139447	0.0321398569694057	0.575878	1.11744900788135e-06	0.013741	0.861291985144782	0.094658	0.127082314406685	NA	NA
YDR260C	0.143236	0.00079135113995299	-0.00191	0.97299783398824	0.085642	0.371917579721796	0.012766	0.807215375825585	0.034874	0.460665654389760	-0.029059	0.405786546508092
YDR261C	0.014038	0.681828858780853	-0.16142	0.0025668315969285	-0.718794	4.09953293534215e-10	0.001198	0.981836895303027	-0.168444	0.000547896403562453	-0.083763	0.00956276854734761
YDR262W	0.014174	0.677961265641219	0.122271	0.0255603903103905	0.236292	0.0160767375398887	0.001263	0.980309497842618	0.250942	8.73906371712252e-08	0.051659	0.173079615247126
YDR263C	-0.094677	0.0533969038162061	-0.055777	0.362860677002518	0.313828	0.00187209208717276	0.008983	0.873296057069868	0.278529	4.9563344428627e-08	0.043058	0.402427011325296
YDR264C	0.001447	0.965890604420034	-0.246764	4.91429505724561e-05	0.497806	3.99747447432652e-06	-0.001983	0.968837083065862	0.107504	0.0183304142023143	-0.002691	0.939204500042542
YDR265W	-0.024146	0.493932623397748	-0.133439	0.0132866036143091	0.275158	0.00634222671628992	0.082126	0.137071257913219	-0.007037	0.889662574961819	0.051004	0.237526135386125
YDR266C	-0.090595	0.00721042552883888	-0.08214	0.110790488137604	-0.426734	1.28077306159602e-05	-0.043505	0.401565664132849	-0.253632	1.18294169915156e-06	-0.112987	0.000746641399831827
YDR267C	-0.005458	0.869535835300412	-0.072408	0.149934204457768	0.062103	0.49841982964085	-0.03013	0.557408244507125	-0.006278	0.893925346592746	-0.094808	0.0134536972188984
YDR268W	0.028121	0.595069674810609	0.149749	0.0113200629929756	0.265342	0.00645322447429697	0.101218	0.0648846338176501	-0.006121	0.901761404459861	0.037364	0.357654337387905
YDR269C	0.031104	0.460799810254447	0.065556	0.310814917851186	0.083835	0.453951342164625	NA	NA	NA	NA	NA	NA
YDR270W	-0.066406	0.077131838065637	-0.238571	6.25728053761376e-05	0.941377	2.43790543308364e-11	0.129671	0.0137050619710923	0.323993	3.76723097161857e-11	0.121532	0.00372521783768553
YDR271C	-0.050065	0.399404139600356	-0.082064	0.249796172775060	-0.036979	0.700504509281626	0.09331	0.357610340895752	NA	NA	NA	NA
YDR272W	0.036375	0.284518780166484	0.15632	0.00489988771176531	0.388909	0.000177000684237649	0.027346	0.593795296170276	0.209799	5.38896803947697e-06	0.058967	0.116914733072876
YDR273W	-0.040095	0.741777940793175	-0.119049	0.0822329531376681	0.155197	0.100660100235708	-0.022627	0.68405220414393	-0.003067	0.951309240835566	-0.069699	0.133356278154684
YDR274C	-0.063444	0.222462790766272	-0.090523	0.271750598539309	0.018855	0.856125891696894	NA	NA	NA	NA	NA	NA
YDR275W	0.09742	0.0172388407999386	0.213298	0.000306013322375898	-0.456155	4.69021043403295e-06	0.0352	0.499767320118127	-0.048683	0.308032441825134	0.094849	0.0192466758522370
YDR276C	-0.227093	1.36867746358682e-07	-0.191067	0.000576228803078283	0.611013	1.10492852234412e-06	0.146526	0.00461027522784951	0.293165	8.23600077026754e-10	-0.029791	0.373215111210271
YDR277C	-0.159102	2.78682115252282e-05	0.110589	0.085582182137879	-0.948137	3.76254583045466e-13	0.063355	0.262541108237096	-0.309336	1.95034154382157e-08	-0.087506	0.0303660061902042
YDR278C	-0.012102	0.80657305665743	0.002649	0.96614732264958	0.415271	7.72688412372657e-05	NA	NA	NA	NA	NA	NA
YDR279W	0.020679	0.534883451643626	0.013686	0.815865035066603	-0.287247	0.00221628841685217	-0.018259	0.725057629803758	-0.055077	0.246489839112888	0.060585	0.12337399676413
YDR280W	-0.020277	0.567093764306561	-0.123441	0.0177875777665809	-0.175297	0.053615685518394	-0.056332	0.2697090382266	-0.145133	0.00259934388881966	-0.003696	0.915536815425436
YDR281C	-0.149174	0.000180052548785947	-0.484978	3.94612731380306e-09	-0.301055	0.00288683283750690	0.060456	0.263834148141375	-0.0495	0.30589106006913	0.076516	0.048159087382547
YDR282C	0.049357	0.159997534652438	0.06247	0.229286750467124	0.26727	0.0067198731173046	-0.005344	0.91887671877697	0.105247	0.0281660887249851	-0.018254	0.637051189307272
YDR283C	0.056423	0.123814667606664	0.01169	0.814025566013483	0.117921	0.217307503968509	-0.028188	0.583445442856686	-0.052708	0.263285951133166	-0.098794	0.00255209907779685
YDR284C	-0.039773	0.280099695036797	-0.116568	0.0232995941599943	0.416379	7.59974821138432e-05	0.01393	0.785071007987164	0.099902	0.028313082637047	-0.045064	0.176728591007411
YDR285W	0.10585	0.00567783471475636	0.044417	0.404190738644505	0.103624	0.266033043861642	0.021405	0.704245164775557	0.100349	0.0610265148148925	0.112494	0.0517712430414717
YDR286C	-0.038337	0.236276405202383	0.054475	0.284462637128828	0.221974	0.0314702109977038	0.083585	0.115042551546326	0.048915	0.317462967926361	-0.036402	0.306982856503837
YDR287W	0.072464	0.0457071581184605	0.173415	0.00181513649669240	0.438543	3.07780943173963e-05	0.021959	0.669158689709014	0.188286	5.58955116902737e-05	0.088207	0.155458872439517
YDR288W	-0.016484	0.611638576849935	-0.073993	0.144308899498093	-0.076996	0.396676454420709	-0.04236	0.416433179752552	-0.019323	0.687566596972555	0.006749	0.854909123019244
YDR289C	-0.030566	0.401264132849685	0.027351	0.639530978256855	0.596882	1.88776376086608e-07	0.009903	0.850928985758168	0.162479	0.000963154397560895	0.017561	0.656001584124513
YDR290W	0.007698	0.8438817556135	NA	NA	-0.052418	0.592583269295684	NA	NA	NA	NA	NA	NA
YDR291W	0.05536	0.114004087708118	-0.049058	0.332251341557623	-0.179472	0.0524719280852733	0.004978	0.924294437089857	-0.018691	0.695577647709242	0.057244	0.150629052671446
YDR292C	-0.001571	0.963037835980258	-0.118849	0.0278859840838254	-0.309967	0.00108180110582246	-0.039695	0.436341954685893	-0.164025	0.000805596141489562	0.027264	0.444564540372658
YDR293C	-0.041557	0.222476527504272	-0.109026	0.0329453806986857	0.17343	0.0667913413828282	0.011936	0.812999593833771	0.161522	0.000441414606393242	-0.053287	0.104520022309708
YDR294C	-0.112201	0.00226447654380735	0.11452	0.0331018391804244	0.891125	1.50042755997504e-10	0.004393	0.931481749612001	0.253069	5.15237454923323e-08	-0.003444	0.923516133476603
YDR295C	-0.03521	0.303599474866159	0.112822	0.0402190414138587	0.367895	0.000287585308505034	-0.044455	0.418969611420446	0.156906	0.00268704104908635	0.020728	0.652106330714366
YDR296W	0.027253	0.462307412946725	0.139905	0.0096368541741858	0.399021	0.000131975442456689	0.101909	0.0533230060662228	0.043196	0.351650376432782	-0.007571	0.829662322875348
YDR297W	0.150513	0.000473355301518819	-0.040879	0.422512842850038	-1.495647	0	0.128066	0.0123248183348115	-0.362903	1.22463150731278e-11	0.021785	0.538709942435622
YDR298C	-0.087666	0.00948549762492568	0.043734	0.399181999312855	0.237929	0.0157814786087989	0.047666	0.347060890965539	0.085867	0.0618962054059987	-0.042162	0.200706634745076
YDR299W	-0.086337	0.00974473747928528	-0.048733	0.337582583837349	-0.74987	2.70842126504078e-10	-0.071837	0.164504102746858	-0.194779	7.80302689986634e-05	0.158198	0.000242737988168096
YDR300C	-0.071315	0.0428238219906357	-0.135464	0.00931117953828409	-0.610219	1.38276132766180e-08	-0.052033	0.307464938324943	-0.216796	1.17924893908716e-05	-0.092275	0.00583624187003595
YDR301W	-0.12403	0.000498189619621558	-0.215739	0.000116219006933260	-0.270624	0.00381318459736257	-0.018289	0.723399071058957	-0.195192	9.16743928389696e-05	-0.116726	0.00085923839397184
YDR302W	0.022946	0.506511526301308	-0.182658	0.00141176862641001	-0.511497	4.66985121794217e-07	-0.04897	0.355349029666362	-0.350891	4.29787316846841e-11	0.007384	0.851140248927012
YDR303C	-0.175315	3.42928812302468e-06	-0.234618	4.30671008336825e-05	-0.382755	7.42093842865943e-05	-0.03197	0.540681879553611	-0.312857	2.41396846956121e-09	-0.112056	0.0172919655852343
YDR304C	-0.019986	0.573714956854713	-0.015797	0.750916151629134	0.355693	0.000854118386450664	0.004916	0.92258614610066	0.132161	0.00465208654897953	-0.066842	0.0633447839760567
YDR305C	-0.065675	0.0547357341440567	0.047726	0.348023210799533	0.30681	0.00186572017576681	0.009254	0.860767884094124	0.029205	0.560404189093369	0.15885	0.000217203414884071
YDR306C	0.120442	0.00266734503208699	-0.025911	0.601970502378052	0.227567	0.0214393378320186	-0.003104	0.951138560148862	0.071016	0.123565179214658	0.049193	0.188941134758717
YDR307W	-0.113532	0.00109152234282917	-0.037037	0.465241646535889	-0.024026	0.792967547715484	-0.101596	0.0698970885198061	-0.15006	0.00253250415107786	-0.037396	0.340423943329917
YDR308C	0.0577	0.105701563332263	0.069633	0.266439217165785	-0.127298	0.158580742215375	0.069939	0.190217881900622	-0.124658	0.0127844971685709	-0.005359	0.886631440446747
YDR309C	-0.145674	0.000105598125795581	0.067892	0.227984151951730	0.014635	0.874464340661617	-0.017847	0.726625860774339	-0.277022	5.41660356567775e-08	-0.167647	0.000717122081975607
YDR310C	0.044527	0.306397841997682	0.093098	0.0865275968729634	-0.317406	0.00100718567926572	-0.002678	0.957790431572762	-0.01185	0.803008455287742	0.047019	0.196574493527411
YDR311W	-0.010804	0.741344122684613	-0.06796	0.177385076065720	-0.296688	0.00145736832092125	-0.042198	0.434665238657661	-0.096931	0.0565457132592139	-0.005827	0.89830320541874
YDR312W	-0.04814	0.151788843534020	0.050634	0.319778591408130	-0.391261	5.88180258516147e-05	0.024407	0.676788038211614	-0.111072	0.0436436012813664	0.109422	0.0166526767011808
YDR313C	0.022971	0.491869473676774	-0.037781	0.486003997375005	0.076758	0.407487423015641	0.005326	0.918155272460112	0.033649	0.480238640219838	0.016394	0.670846087898627
YDR314C	0.017347	0.667598757060672	0.023691	0.66883516832495	0.205628	0.0299473999414511	-0.057794	0.344473481504381	0.017395	0.742709179556479	0.046663	0.424719005956188
YDR315C	-0.030151	0.484810995967088	-0.080712	0.191037197539774	0.136764	0.159868627845014	-0.040318	0.462533572308427	0.028703	0.57589192616994	-0.044256	0.292033043764596
YDR316W	-0.06337	0.154643182660567	0.015027	0.801277394852646	0.248007	0.0149694715734791	0.032134	0.550039538451893	0.019942	0.693115885895524	-0.07215	0.0577017439221331
YDR317W	-0.075701	0.179974999766194	0.098784	0.100834787164382	-0.146347	0.136531451032774	0.060315	0.363485392814994	0.101226	0.109137959382238	NA	NA
YDR318W	-0.074091	0.0332604839825753	-0.131747	0.0166652456003521	-0.246611	0.00865596643328437	-0.028955	0.594618991479087	-0.135312	0.00768643614760367	-0.053798	0.238377195877151
YDR319C	0.02588	0.440722692103289	-0.046458	0.359585006021481	-0.005938	0.949097227707721	0.034925	0.499049418775096	-0.050558	0.289518745726286	0.013729	0.72361415312842
YDR320C	-0.129151	0.000210607931993678	-0.100151	0.0522240876658377	-0.022038	0.812902626064025	-0.05991	0.256775697456304	-0.002401	0.960112671366822	0.043394	0.381254832830957
YDR320C-A	-0.050725	0.150326547876182	-0.101922	0.0462560596378468	-0.207501	0.0231368966904999	0.06815	0.199435803561711	-0.236118	1.32150849995183e-05	-0.024891	0.481937331104543
YDR321W	-0.138755	0.000174536712133078	-0.143913	0.0139782337550723	-1.530383	0	-0.087008	0.0932515885739206	-0.476108	0	0.028542	0.427485515362837
YDR322C-A	0.215653	5.97479071394735e-05	0.100125	0.053353475269412	0.315462	0.00974786475048361	0.01781	0.726839990720357	-0.065161	0.178938120563694	-0.015609	0.649819276161948
YDR322W	-0.013278	0.709291177831928	0.051904	0.312215755208904	0.18478	0.0493152342140841	0.03786	0.464093929440244	-0.040057	0.402897429829053	0.06505	0.0978777257197608
YDR323C	-0.094811	0.0926086848558979	-0.21284	0.000410877428488998	-0.369274	0.000158431508740509	-0.014434	0.803214643350513	-0.165443	0.00220729640352579	-0.107534	0.0124472713677553
YDR324C	-0.077931	0.0196595133417194	-0.074815	0.134327446511848	-1.104628	3.44169137633799e-15	-0.088337	0.0916915299887847	-0.277723	1.10398060249040e-07	0.095709	0.0192671578130874
YDR325W	-0.057656	0.106264346548161	-0.131161	0.0118397693473372	-0.542512	1.30677868859230e-07	-0.069416	0.196867522032049	-0.28283	6.31434405873321e-08	0.05953	0.130767449616037
YDR326C	-0.112215	0.00127572393961106	-0.142713	0.00668047646299308	-0.511921	4.63956970953028e-07	-0.055664	0.280053950900446	-0.237687	2.14869507952908e-06	-0.01467	0.678269392825835
YDR327W	-0.148135	0.289964149623330	-0.066957	0.337055214933676	-0.16648	0.107327974917948	NA	NA	NA	NA	NA	NA
YDR328C	0.011501	0.730095035089031	-0.124443	0.0237483249412376	0.260901	0.00747867896052334	0.034421	0.494855435203959	0.048691	0.287523159076355	-0.026693	0.425721925691917
YDR329C	0.022252	0.516035389798716	0.006827	0.892933769687282	0.453338	3.20138244148671e-05	-0.015675	0.763676212952239	0.171247	0.00027724816561725	-0.102	0.00755598480641462
YDR330W	-0.050928	0.120628412589675	0.241608	8.65196531805168e-05	1.088125	6.7212901910807e-13	0.006174	0.905383076549457	0.421121	0	-0.127194	0.000191771819705422
YDR331W	-0.026973	0.427101347074078	-0.08795	0.122854814139387	-0.431703	1.42714475748207e-05	-0.010083	0.845669827885985	-0.24069	2.15856529928171e-06	-0.120124	0.000252942828469882
YDR332W	-0.132024	0.00074488383460447	-0.182548	0.0158499773438647	0.034813	0.70658596108713	-0.036228	0.54598504055612	-0.062571	0.248834074509964	-0.179627	0.000687210683559591
YDR333C	-0.170013	2.48702678301571e-05	-0.219839	0.000161555372782396	0.104995	0.260040936934965	-0.020694	0.686020361994842	-0.014285	0.76265326350113	0.051532	0.190275610099452
YDR334W	-0.154564	2.99789502536951e-05	-0.175829	0.00154440054807692	0.203371	0.0332128582075487	-0.126471	0.01767311904808	0.04546	0.34504936983353	-0.11578	0.000622209999452283
YDR335W	-0.077292	0.0234885976847696	0.021859	0.66661759217885	0.533543	2.10511799980662e-06	0.004928	0.922441777742987	0.122365	0.00891102125080478	-0.062784	0.0528176646230912
YDR336W	-0.032545	0.323032555805097	-0.125433	0.0190619650025526	-0.050478	0.576281167874963	-0.086221	0.112217471926126	-0.065449	0.192926516693447	0.125509	0.00454028081353486
YDR337W	0.069192	0.0581843018212728	-0.001781	0.973315738442032	0.382524	0.000237325921097709	0.123378	0.0175275841732776	-0.070401	0.140373857157412	0.058134	0.122858314634623
YDR338C	-0.045376	0.175614320978132	-0.073211	0.147740387857042	0.021109	0.824908039190133	-0.01361	0.794466209640637	-0.072005	0.147192096208431	0.086495	0.0383499957545139
YDR339C	-0.052011	0.122774668690403	-0.01445	0.787175890928975	-0.49371	7.40088488493384e-07	-0.038264	0.462416048552892	-0.259517	3.70770495750072e-07	0.064379	0.0903326161912178
YDR340W	-0.006612	0.86978594783941	NA	NA	NA	NA	NA	NA	NA	NA	NA	NA
YDR341C	-0.06082	0.0880947371523716	0.031119	0.592210818522258	-0.797669	8.1672446583525e-12	-0.076517	0.136935027158633	-0.231773	3.28195068777237e-06	-0.040577	0.229397588022647
YDR342C	-0.20452	6.87666669464404e-05	-0.267184	0.000366227507442307	-0.979682	1.18424855033439e-07	-0.04101	0.431082862679773	0.27491	6.75512101810938e-09	-0.231998	3.95239396766556e-14
YDR343C	-0.174068	0.000441059071556893	-0.205741	0.0137256995436990	-1.01338	7.37796610472685e-08	-0.013949	0.786992666039934	0.254331	4.2378352493877e-08	-0.221401	8.68860539071648e-13
YDR344C	-0.056274	0.09062357513004	-0.118382	0.0376571919618429	-0.582174	3.27669700261879e-08	-0.054709	0.48780759897223	-0.194349	0.00187671746118678	NA	NA
YDR345C	0.022098	0.607276641482664	0.210171	0.000378181826728774	-1.448838	1.11022302462516e-16	0.055963	0.278430631856434	-0.349659	6.51045883870438e-11	0.129749	0.00166917253782728
YDR346C	0.025528	0.508202758404356	-0.025772	0.629600837456955	-0.475488	1.57189538929625e-06	-0.067899	0.183703799009077	-0.108145	0.0224918751992497	0.112173	0.00440168700393451
YDR347W	-0.067999	0.0448386423886735	-0.025071	0.614936471787651	0.170181	0.0732260422123885	0.078725	0.124411756398987	-0.095536	0.0441084343163545	0.071961	0.0561460599945908
YDR348C	-0.021048	0.560644445249161	-0.005915	0.910608179797282	-0.099872	0.267379528571237	-0.024975	0.630324675790742	-0.10907	0.0246139473893214	-0.010056	0.776765962839495
YDR349C	-0.106555	0.00481023655440382	0.0425	0.425501858158134	0.07385	0.428372563703829	-0.025516	0.617869201901647	0.016832	0.716971040155757	0.020828	0.556957247822823
YDR350C	-0.005648	0.87132387647001	-0.133738	0.0117649546076336	0.228962	0.0205920273780511	-0.023455	0.654424718150546	0.105364	0.0282602362547734	-0.094468	0.0175956975886971
YDR351W	-0.042443	0.192145538368869	-0.139723	0.00826565606846874	-0.027177	0.766090479575554	-0.007527	0.883218422870335	-0.019565	0.679014066231509	-0.051362	0.139127932589146
YDR352W	0.115732	0.00501606930040044	-0.033664	0.499908583275156	-0.481055	5.09482715771448e-06	-0.011505	0.822515631115749	-0.123138	0.0113866355391042	-0.068614	0.0518046441942901
YDR353W	-0.2011	1.85009474129583e-06	-0.050568	0.332693587523102	2.505285	8.21565038222616e-15	-0.008533	0.869137559463106	-0.271228	8.327374478867e-08	-0.145456	2.82478985291768e-06
YDR354W	-0.016176	0.633772302224493	-0.08138	0.104787844898631	0.122464	0.201460411777843	-0.075003	0.145748352270204	-0.020595	0.659627645324333	-0.144639	5.46186200012233e-06
YDR355C	0.0167	0.676287225978291	-0.01994	0.76419886174184	0.043678	0.66102179913848	NA	NA	NA	NA	NA	NA
YDR356W	0.109165	0.00508755186557475	-0.233989	0.000452503634260082	-0.072965	0.427266310192367	0.010962	0.833033282441541	-0.097595	0.0432530582275502	0.121873	0.00388876817594841
YDR357C	-0.099399	0.00452637239245601	-0.030874	0.55086620375023	0.009323	0.92325679872733	-0.035057	0.512816792376866	0.046815	0.340199532594949	0.089249	0.0233953113369748
YDR358W	0.028136	0.458351081616912	0.120001	0.0401064353370575	1.323129	6.21724893790088e-15	0.046039	0.371572174141136	0.459955	0	-0.160365	1.27053360118312e-05
YDR359C	0.061895	0.0804954002259656	-0.001502	0.975994219715634	-0.110996	0.242570251988152	-0.066906	0.199857860124511	0.141214	0.00247525574846441	-0.056185	0.128084280660971
YDR360W	0.061824	0.241218964786109	0.01205	0.835863110359878	0.208233	0.0302957007548433	NA	NA	NA	NA	NA	NA
YDR361C	-0.02295	0.531664187169817	-0.187785	0.000984679679148948	-1.106264	9.2148511043888e-15	-0.058504	0.251898236955316	-0.329964	2.96099811336603e-10	0.0619	0.101776793178083
YDR362C	-0.162758	1.60382770429957e-05	-0.121215	0.0199429398967803	0.070634	0.442691584179701	-0.055286	0.292057163509554	0.0272	0.57226100851683	0.075454	0.0526234559289482
YDR363W	0.068501	0.0595755235750548	0.060176	0.244583977341434	-0.074199	0.424870170851363	0.007351	0.887664881664918	-0.082926	0.0878843657973588	0.127905	0.00264551798637125
YDR363W-A	-0.104694	0.00382433716211605	0.149786	0.0161681915150076	0.900499	4.16613718856595e-07	0.018511	0.724964674554437	0.30625	3.17804493832341e-09	0.066994	0.077645824395905
YDR364C	0.024807	0.458497882649914	-0.077859	0.121406167211102	-0.375756	8.80107258169893e-05	-0.040015	0.435255166374419	-0.136555	0.0050693788766154	-0.122493	0.00337090486384461
YDR365C	0.07082	0.0644988414452756	0.071104	0.179707924520831	-0.473392	1.39602998550092e-05	-0.029968	0.56344000853835	-0.119132	0.0133271841472137	0.115196	0.00499707299097174
YDR366C	-0.021784	0.565017100585558	0.202626	0.000619100859706956	-0.116823	0.286271244195931	0.002877	0.959519575962803	-0.053796	0.263120965956864	-0.013577	0.755340130518532
YDR367W	-0.052378	0.118611317577327	-0.163491	0.00229253260095397	-0.613241	7.84960008104463e-09	-0.072124	0.160466050067929	-0.202668	4.90716585261897e-05	-0.00244	0.944702115035609
YDR368W	-0.127684	0.00027821750160395	0.095033	0.0786998977199649	1.173581	1.09467990228040e-13	0.024133	0.63439290066075	0.234526	3.91276217204251e-07	-0.008364	0.805954172920207
YDR369C	-0.030876	0.370488252859847	-0.036158	0.477620801367755	0.154699	0.0990541880943986	0.063182	0.294349754494042	-0.032106	0.509445390056708	-0.001568	0.967253478060172
YDR370C	-0.062522	0.0555575149756486	-0.108768	0.0349397260520632	-0.645622	2.69572009159447e-09	-0.125435	0.0188790195478802	-0.304278	8.6108349339753e-09	-0.0921	0.0116868691659441
YDR371W	-0.053743	0.0979468092030362	-0.018436	0.72360316820606	0.160327	0.0864111896504921	-0.058606	0.265594950448080	-0.0386	0.419941816495822	-0.076451	0.0304574240913394
YDR372C	-0.090328	0.00799837892760069	-0.154963	0.00635190264104735	-0.113636	0.205851198873589	-0.027067	0.598445012689931	-0.100008	0.0343621743355034	-0.052686	0.112442233189811
YDR373W	-0.014006	0.672943694560529	-0.04639	0.358391082455787	0.439225	3.26013449561957e-05	0.004061	0.93650150552902	0.189505	3.55440217217895e-05	0.016161	0.648244839937228
YDR374C	0.05196	0.361908510190876	0.315076	5.99226026172239e-05	0.218148	0.0408818382530595	NA	NA	NA	NA	NA	NA
YDR375C	0.010306	0.770549401997033	-0.096132	0.0895455409316106	0.03019	0.740181625638547	0.053882	0.30968424218221	-0.148744	0.00306590423878950	0.052296	0.179345966692996
YDR376W	-0.050611	0.172367239311683	0.141851	0.0136111707487150	0.283614	0.00556898831512831	-0.044258	0.395231975116939	0.03458	0.462703244154338	-0.007434	0.8314220670525
YDR377W	0.033944	0.31170652344032	-0.057316	0.262016590896323	0.006441	0.945331989906175	0.031322	0.537869316266895	-0.060705	0.195877805333573	-0.02897	0.38395514311769
YDR378C	-0.020145	0.551666104182992	-0.213123	0.000116056775549267	-0.329808	0.000653339886851567	0.027549	0.602161080841736	-0.176486	0.000564618452327248	-0.202177	1.04989889537777e-06
YDR379C-A	0.025079	0.57334977475051	0.077547	0.304905540669424	0.704027	9.91360203927982e-08	0.078939	0.138851918206684	0.40452	2.22044604925031e-15	0.034279	0.388987833514374
YDR379W	-0.055205	0.0967891404786126	-0.01834	0.731392835887376	0.36191	0.000357698038434884	0.059685	0.247087310980252	0.062257	0.184996404894739	-0.006868	0.853196724407453
YDR380W	0.242096	2.13011250634887e-05	0.04152	0.430654877822087	1.172323	5.11701792049735e-13	0.188164	0.000391689800529726	0.720913	0	0.179057	4.32984963455452e-05
YDR381C-A	0.072827	0.0751686922942227	0.080773	0.125615993962126	0.32093	0.00128568314913824	0.086423	0.109928084818275	0.036556	0.464058858782484	0.048101	0.30004039255047
YDR381W	-0.0224	0.49617108026437	-0.253816	0.000195379426799036	-0.703117	7.44184357470701e-08	-0.066602	0.19484012971521	-0.527562	0	-0.000284	0.993465541183774
YDR382W	0.121748	0.00274274444467759	-0.084095	0.134132539779094	-0.738873	0.000322994914997876	-0.030289	0.558080969889566	-0.115036	0.0163678814435807	0.080448	0.0712658170323811
YDR383C	-0.138891	0.000152694502180917	-0.190438	0.00227936216917812	-0.240596	0.0098073276989129	-0.046297	0.407313888096168	-0.193393	0.000435913317223813	0.320817	9.3098404541081e-09
YDR384C	0.33187	3.1067190908729e-07	0.056682	0.28703908662653	-1.482325	0	0.06169	0.226358093900736	-0.392714	3.44502204541186e-13	0.014343	0.68765475874743
YDR385W	0.059351	0.122703774930264	0.032676	0.519767990616957	-0.379055	0.0104405711353261	0.052473	0.313051426163448	-0.008115	0.862369917067171	0.015867	0.673443927204629
YDR386W	-0.031713	0.327624335667453	-0.092558	0.0931489380752277	0.126632	0.174497950628537	-0.024941	0.640075611268222	0.09534	0.0498248893491351	-0.28963	6.0107474553206e-13
YDR387C	0.068675	0.0664877457789019	0.021917	0.661725660913033	0.388599	0.000181772577934391	-0.032579	0.529828363722114	0.124628	0.00824907326345425	-0.0431	0.226235486675970
YDR388W	-0.028683	0.395486859711878	0.054883	0.279516661220268	0.576525	4.76920785974499e-07	0.006181	0.902969818292852	0.146974	0.00144378824411817	-0.031169	0.355902320142368
YDR389W	0.008135	0.818798814722311	-0.140295	0.0084735742390365	-0.374179	0.000131247621856345	-0.020966	0.689568909851288	-0.083057	0.0860445385967016	-0.078718	0.0251183391318941
YDR390C	-0.085944	0.0100219363379708	-0.030553	0.538879994539308	-0.180041	0.0502228320034004	-0.040202	0.444677164379431	-0.078167	0.103855872284421	0.036607	0.315378941451428
YDR391C	-0.046319	0.317984389119764	-0.025421	0.674902062752649	0.871463	1.00341068787202e-10	0.028592	0.577859094011328	0.443164	0	-0.06133	0.076388610063638
YDR392W	-0.046555	0.170858029190569	-0.034411	0.501112350791379	0.304393	0.00209894990484916	-0.007863	0.878764607518734	0.067656	0.157331925944967	-0.083713	0.0123741026729882
YDR393W	-0.026643	0.425451422329455	-0.010524	0.830736525839185	0.085405	0.355473885335376	0.001937	0.97134617618428	-0.037807	0.457277633451661	0.017436	0.655181426077938
YDR394W	-0.100441	0.00534473115791589	0.125876	0.0279035922880825	0.967204	1.41071598847020e-11	-0.057356	0.261163895005271	0.461416	0	-0.23603	4.8935121843563e-08
YDR395W	-0.017852	0.595529027115027	-0.055958	0.267467879793291	-0.527785	7.00802479713936e-07	0.009928	0.848763198563898	-0.148306	0.00224032820156728	-0.015013	0.66092658007182
YDR396W	0.039527	0.299633276042284	0.023293	0.704625292418772	-0.019697	0.867853556485011	NA	NA	NA	NA	NA	NA
YDR397C	-0.179097	3.78271892519377e-05	-0.219232	0.000453668863089618	-0.365754	0.000480567026597933	0.015752	0.767402605189463	-0.187896	0.000262921791335913	0.167089	7.84952753184465e-05
YDR398W	0.002295	0.952358416494778	-0.044339	0.375880859159744	-0.442372	7.05700155170241e-05	-0.00114	0.982073448100419	-0.151119	0.00179400533448237	0.13253	0.00122237469532693
YDR399W	-0.156831	3.17796852707941e-05	-0.228465	0.000100210556668978	-2.122657	0	-0.172648	0.00118345137580167	-0.622159	0	-0.006621	0.847083180837253
YDR400W	-0.091046	0.0083820375957705	0.007835	0.881200002780797	-0.345239	0.000478580292422093	-0.02854	0.580942889095204	-0.065296	0.168453907262136	0.069348	0.0652058913108882
YDR401W	0.033945	0.550379468027703	-0.035435	0.579257099225923	-0.110966	0.251569973544470	NA	NA	NA	NA	NA	NA
YDR402C	-0.065004	0.617101268895273	0.001428	0.98446233054421	0.112204	0.302456943851185	NA	NA	NA	NA	NA	NA
YDR403W	0.131783	0.0661664747570957	0.211722	0.000553740627644794	0.213525	0.026051535064596	0.053797	0.355570788625716	0.114638	0.043547501183379	NA	NA
YDR404C	-0.082538	0.0172728195485312	-0.19254	0.000823211924463663	-0.283972	0.00239967070717750	-0.061636	0.229537012591981	-0.266584	1.30860973834857e-07	-0.082141	0.0107543827019204
YDR405W	0.106191	0.0117351123446262	0.066577	0.185968437814178	0.071749	0.433191854501724	0.06434	0.220396202693927	-0.00496	0.91735856447029	-0.038052	0.316332212987358
YDR406W	-0.044034	0.175028437387393	-0.232904	0.000224779229740402	-0.074352	0.438552668401792	-0.037849	0.474197512490126	0.045017	0.336202186029036	-0.077341	0.0212482807917993
YDR407C	-0.075408	0.0338603772415295	-0.158568	0.00326077552231441	0.124426	0.190904774467571	-0.077483	0.138126254332329	-0.038657	0.422750619236345	-0.020143	0.602662975641538
YDR408C	0.022608	0.500316674255931	-0.337906	2.40666242889986e-06	-0.838725	1.29071664467517e-09	-0.030088	0.55521316882702	-0.195285	6.7607325560437e-05	-0.180683	2.92437777327237e-08
YDR409W	0.010292	0.770660538250208	-0.112711	0.0290442239127406	-0.144934	0.112507996123484	0.01088	0.841860180760522	-0.002847	0.956014985296578	-0.083457	0.0649823247115932
YDR410C	-0.068761	0.0429529772076482	-0.045346	0.40080563732986	0.179994	0.0564886809252796	-0.030463	0.555887817116384	-0.014796	0.751892571994654	-0.055776	0.0897964701122032
YDR411C	0.007524	0.827804781008565	-0.083183	0.097663304529632	0.163105	0.079817344779712	0.001626	0.974482386144958	-0.023999	0.607881554572004	-0.031237	0.367404448406859
YDR412W	-0.061397	0.1059604855271	-0.02994	0.557905737889923	-0.636807	6.48153086757475e-09	-0.039556	0.449149618200129	-0.219841	1.41205794635946e-05	0.195431	2.99959383787129e-05
YDR413C	0.023287	0.592915574669638	0.03305	0.542995294304691	0.048721	0.648208802913626	NA	NA	NA	NA	NA	NA
YDR414C	-0.041472	0.203524580660059	-0.19986	0.000310221214442352	-0.386544	5.23747786445039e-05	-0.066691	0.203428547231182	-0.232125	4.30643649595996e-06	-0.040231	0.245463683644592
YDR415C	0.021125	0.539840877798519	-0.022941	0.646529981139519	-0.114952	0.221916797376828	-0.041266	0.421921799827255	-0.038477	0.414557376693768	-0.082163	0.0127002366900534
YDR416W	-0.056249	0.088738632633463	-0.02683	0.60525495696927	-0.256298	0.00851246326125865	-0.054958	0.309025963865375	-0.068352	0.170422118997939	-0.019463	0.613829072430494
YDR417C	-0.104246	0.0497143706439543	-0.11432	0.153282872104005	-0.381275	6.98088470714175e-05	NA	NA	NA	NA	NA	NA
YDR418W	-0.111144	0.00262199065407798	-0.103451	0.0453994778104595	-1.045561	5.69010749740251e-07	0.044197	0.386812929822286	-0.187191	0.000156042902541009	0.001893	0.95977406154872
YDR419W	-0.024231	0.505063356737954	-0.035158	0.486357853664285	-0.048479	0.591660113371461	0.002123	0.969535562546964	0.08428	0.100268147318976	0.011863	0.823241621195725
YDR420W	0.065243	0.114642948045751	0.037793	0.459652445861824	-0.00116	0.991014533594338	0.050128	0.327930324424835	0.006305	0.892137986094846	-0.036225	0.283389014573052
YDR421W	-0.052315	0.139352123300754	-0.024569	0.64903983126728	0.574045	8.9821029036763e-07	0.009182	0.875249990463441	-0.00949	0.854026246132733	0.017503	0.729780342889516
YDR422C	-0.075914	0.0393988662375866	-0.103166	0.0417324423307549	0.025947	0.78366661971042	0.003054	0.952914422197108	-0.008127	0.86578109026751	-0.041849	0.217789818689927
YDR423C	0.011758	0.75630010159157	0.065199	0.20934758466897	0.770888	2.35552721772336e-09	0.044933	0.38319002166675	0.093368	0.0461691186093767	0.047568	0.200808876161131
YDR424C	-0.037728	0.26110229758137	-0.064763	0.203833664230467	-0.02413	0.790665009763931	0.052473	0.318886218287323	-0.042048	0.383677569780660	0.103482	0.0091278092985887
YDR425W	-0.09039	0.00823687879488044	0.003213	0.94905161660513	0.464731	2.42717893961242e-05	-0.027516	0.627705331092459	0.057772	0.269428273265063	0.042616	0.361764874209982
YDR426C	-0.049681	0.199268188646963	-0.021817	0.732959481717129	0.046897	0.637944709245114	NA	NA	NA	NA	NA	NA
YDR427W	-0.106866	0.00207696146058556	0.128112	0.0173472071454170	1.062074	1.14719345134517e-12	-0.051557	0.311205997375032	0.447714	0	-0.007699	0.82105840977238
YDR428C	-0.062103	0.0696185614095344	-0.101154	0.0719973623252841	-0.55723	1.21874577319048e-07	-0.080806	0.121847933138296	-0.177027	0.000289432220735186	0.028289	0.458758519110314
YDR429C	0.055761	0.122677823845184	-0.069846	0.179156048505979	-0.382471	0.000149298687908583	-0.045123	0.37582276968248	-0.185284	0.000142337544144167	0.028121	0.442673175768617
YDR430C	0.084455	0.0206896066581335	0.044947	0.388654853152783	0.631635	6.22885578671628e-08	0.002948	0.954521170900258	0.182754	0.000119393777415433	-0.042037	0.293499415080617
YDR431W	-0.033607	0.789899524415623	0.003772	0.945534103370793	-0.0526	0.617287684921605	NA	NA	NA	NA	NA	NA
YDR432W	0.217353	2.54376300804493e-05	-0.097387	0.0904078472050759	-0.274854	0.0118742687940435	-0.023313	0.650269139985775	-0.188845	0.000120014185392758	-0.147925	5.8384310258619e-05
YDR433W	0.006758	0.856755559630905	-0.089882	0.0814588474195447	0.155213	0.125743411551505	-0.019627	0.704419341965702	-0.107578	0.0228548035591806	0.033597	0.353665328549922
YDR434W	-0.034002	0.306920969926008	-0.149889	0.00467393710338793	-0.084587	0.354844380571925	0.034979	0.491224925005609	-0.126103	0.00894383230979068	0.041424	0.253814760439715
YDR435C	0.002832	0.934609352834436	0.039718	0.446175403696522	0.606468	1.91098731394668e-07	-0.006418	0.900784573546052	0.146151	0.00192454588840640	0.033804	0.367606426690435
YDR436W	0.043792	0.508133646857773	0.040037	0.456478862065244	0.380706	0.000223926316617495	0.036458	0.485752090229286	0.255759	6.97145764450013e-08	0.015068	0.688941596349012
YDR437W	0.185533	0.000196198647087753	0.143821	0.00825482021150947	-0.372385	0.000126541561592308	0.015541	0.787739678098337	-0.094799	0.0652958421889579	-0.06569	0.117528292151312
YDR438W	0.078612	0.102205851726299	-0.030561	0.572909215373019	-0.079075	0.387493590057294	-0.043007	0.417967001581433	0.000739	0.987743780231964	-0.076992	0.0442433949120054
YDR439W	0.005147	0.880917055223541	0.006492	0.900988077270477	-0.182339	0.0457398028726623	0.034115	0.526830519741371	-0.073479	0.143998459212044	0.037473	0.374478365843183
YDR440W	-0.059297	0.105692382627092	-0.143711	0.00931657710116707	-0.251803	0.00641413643626843	-0.007217	0.890008725678583	-0.159883	0.00131838250232719	0.069091	0.0956038380503011
YDR441C	-0.033472	0.432991931700566	0.139059	0.0328040696091794	-0.178088	0.0533448680419606	-0.015581	0.762440195834077	-0.019995	0.673336201330866	0.041461	0.259840245439372
YDR442W	-0.030346	0.508040342424457	-0.004158	0.95182492913354	0.075532	0.44987343113444	NA	NA	NA	NA	NA	NA
YDR443C	0.121736	0.00188392204389376	0.043817	0.389631190088261	-0.024804	0.791139789564024	0.019535	0.707498476149834	0.029682	0.52650285993841	-0.062015	0.0729326247845029
YDR444W	-0.090906	0.00682842067381328	-0.243276	3.79429016157395e-05	-0.752523	7.24807991403509e-11	-0.006989	0.893026946403102	-0.208742	3.87363267999596e-05	0.028482	0.448244211747575
YDR445C	0.045625	0.207535426810362	0.05371	0.305525624651265	-0.076264	0.401131514395647	NA	NA	NA	NA	NA	NA
YDR446W	-0.055276	0.160286731304108	-0.146355	0.0598122737689692	-0.406769	3.64084334869563e-05	NA	NA	NA	NA	NA	NA
YDR447C	-0.117699	0.00207627816288658	0.029204	0.562575046924519	-1.14252	7.32625071719895e-11	-0.013389	0.7984536527133	-0.260835	6.54670161526205e-07	-0.174686	3.93501044970712e-07
YDR448W	0.088614	0.017259411740725	-0.182543	0.00139987149831644	-0.225977	0.0167772861227459	-0.05461	0.317480832554038	-0.250904	1.93305529438970e-06	-0.009748	0.801992287124215
YDR449C	-0.053095	0.128294059394964	-0.113005	0.0290166759884635	-0.678654	1.77041736826311e-09	-0.086172	0.0992345151614343	-0.220829	1.46593405291329e-05	0.149479	0.000495020206537911
YDR450W	0.102179	0.0103761388666010	-0.02764	0.58308840556137	-1.265731	2.54474219474332e-12	0.034524	0.506731879326338	-0.178469	0.000260209316775839	-0.000929	0.980172034590155
YDR451C	0.071196	0.0605279692534592	-0.064281	0.206380767569882	-0.370531	0.000108213037866789	-0.022909	0.658902792301356	-0.234027	3.24886499858401e-06	0.058754	0.128543091937692
YDR452W	0.043336	0.218944821620264	-0.01836	0.720901592877474	0.365973	0.000710457911105244	0.039101	0.444914912613331	0.172998	0.000151716444448446	0.003786	0.914195133986049
YDR453C	1.136647	2.01999528215424e-11	2.698201	0	4.419461	1.11022302462516e-16	0.781245	0	1.266652	0	0.915704	0
YDR454C	0.02001	0.577761391725646	-0.297969	1.5612801615994e-06	-1.338766	2.22044604925031e-16	-0.085219	0.0997506890335895	-0.307855	2.44840192564766e-09	-0.133	1.80906748229459e-05
YDR455C	-0.085651	0.144417659780057	0.033644	0.646908427095751	0.002277	0.980438007910198	NA	NA	NA	NA	NA	NA
YDR456W	0.005833	0.857354834117664	-0.034463	0.494802084765364	0.405016	8.19699548509911e-05	-0.012378	0.808101022786072	0.085086	0.063500944119247	-0.029772	0.398558616940707
YDR457W	-0.059509	0.12197558672892	0.00034	0.99486228993025	-0.055074	0.548010541730703	-0.038091	0.458292033232221	0.003615	0.937569782915044	-0.012542	0.728581919558636
YDR458C	-0.119581	0.00063037751584738	-0.082061	0.126914702889341	0.152048	0.106478617080234	-0.092555	0.0758327441568745	-0.043599	0.362499371120189	-0.022933	0.540345058938206
YDR459C	-0.031728	0.345318068076945	-0.147682	0.00492549394807162	-0.166083	0.0755103547473687	-0.028042	0.595091134651277	-0.050821	0.296459049988468	0.028725	0.441756139507517
YDR460W	0.120946	0.0489753941672212	2.2e-05	1	0.079094	0.389475185809531	-0.046898	0.362980338922799	0.016894	0.722519472522686	-0.00053	0.988261390754715
YDR461W	-0.128674	0.00111947176154781	0.330683	4.73611668105889e-07	0.42102	0.00895660363340878	0.073252	0.159125168737434	0.25965	1.76876077895294e-07	-0.122652	7.66535903905519e-05
YDR462W	0.002516	0.948869581284566	0.024572	0.632471744824294	0.479482	1.27517781859376e-05	0.128001	0.0154018360772884	0.037037	0.436438922744422	-0.061708	0.140788074602367
YDR463W	-0.048519	0.167154525645595	0.028127	0.582665185239385	0.012613	0.891683919069801	0.029824	0.56139824391656	0.085211	0.0673231233599829	0.036579	0.323693851402666
YDR464W	0.00273	0.93362108982924	-0.060547	0.230105893640132	-0.58927	3.97810672181365e-08	-0.020305	0.701979573773538	-0.143704	0.00363179533106139	0.025898	0.483288804003839
YDR465C	-0.054181	0.175883516207093	0.056502	0.337741042339312	-0.854277	9.40136857252583e-12	-0.013086	0.797396269484473	-0.182018	0.000183409443124338	0.06123	0.106352607276171
YDR466W	0.037329	0.292330477363381	0.085916	0.092105282572199	0.083763	0.361222900291304	0.011302	0.825763262448238	0.102669	0.0284319206572614	-0.017401	0.633026235425859
YDR467C	-0.033046	0.413204712781085	-0.076349	0.248036062128007	0.153402	0.104637466402002	NA	NA	NA	NA	NA	NA
YDR468C	0.025581	0.443089777868999	-0.050206	0.330824976116779	-0.027725	0.770069567762566	0.01902	0.70775359932466	-0.044732	0.342074749879794	0.006335	0.861245375832705
YDR469W	-0.096245	0.0185003530457409	-0.111671	0.0338852462506313	-0.392071	6.51729226935904e-05	0.01284	0.80640922454689	-0.187659	0.000207301904342261	0.016048	0.67694858786333
YDR470C	0.005002	0.889405856820861	-0.034354	0.521658942759564	0.041082	0.653719162081526	0.025868	0.624139622587762	0.026899	0.57105886688993	-0.056242	0.137504346755571
YDR471W	-0.054239	0.131897411340009	-0.046631	0.394327632443379	-1.076013	2.45282127941948e-10	-0.077569	0.131029411702989	-0.298508	1.96624224679809e-08	-0.037731	0.272971094962180
YDR472W	0.031588	0.452810440164151	0.024772	0.654177047453295	0.081206	0.397526457681174	0.024568	0.630197755353434	-0.137149	0.00495066407020417	-0.053998	0.109218652681641
YDR473C	-0.049927	0.123377031900078	0.039543	0.426861450172253	-0.028159	0.757326660581493	-0.005362	0.91996763906784	0.042813	0.403481598498666	0.016322	0.662628516757605
YDR474C	-0.001179	0.972045032691755	-0.032514	0.558333684250466	0.04715	0.610445835263346	-0.041546	0.43852475428918	0.092358	0.0529063183298385	0.092871	0.0235225441864182
YDR475C	0.005072	0.89207223819823	-0.081378	0.282733211322101	0.148886	0.116504871602453	0.017808	0.770507841286675	0.076086	0.143372252937612	-0.171442	0.00122893921293976
YDR476C	0.141474	0.00156924255261215	0.119818	0.0372542249520421	0.613393	1.02196547335787e-07	0.048993	0.334778329881933	0.276492	4.43889158763255e-09	0.024801	0.500542804486176
YDR477W	-0.044552	0.242463538354669	-0.05653	0.276429794624778	0.112517	0.229189525950329	-0.019971	0.695249051101718	0.028396	0.540812492897105	-0.019354	0.573124254728163
YDR478W	0.048153	0.170136281802151	0.02017	0.690205106004776	-0.519751	4.34609086163995e-07	0.00177	0.973578691319346	-0.080592	0.110260207611864	0.15578	0.000463985709284076
YDR479C	0.110506	0.120617417716964	0.084445	0.119396236830097	0.610551	1.27952669792819e-07	-0.013338	0.801494756356703	0.287453	5.15787268451362e-09	0.010851	0.781490066692274
YDR480W	-0.018367	0.595757585034927	-0.092537	0.0840334634612786	0.294875	0.00263620066510595	0.004953	0.929009639683756	-0.093847	0.072622857130079	0.022907	0.57058414231279
YDR481C	-0.03248	0.418513810973671	0.091167	0.0889036401590158	-0.029101	0.749271156633546	0.032951	0.543397723784679	0.036474	0.429618611442025	-0.067076	0.0397889064125649
YDR482C	0.051244	0.172220410402917	-0.006053	0.91046619131564	-0.380537	0.000199980798789801	0.061525	0.236240757668361	-0.121055	0.0185072828678875	-0.014203	0.693163220406562
YDR483W	-0.060161	0.0699508530239447	-0.097462	0.065419731904606	-0.37382	8.45826843896003e-05	0.01567	0.757946767350592	-0.079288	0.0914185503915625	0.066392	0.0859469933432165
YDR484W	-0.041446	0.200322707341715	0.047406	0.353758315449881	0.101147	0.286416381305733	-0.045957	0.404941960397304	-0.068756	0.174374731248196	-0.001005	0.979784436563774
YDR485C	-0.010212	0.781002896482522	-0.097203	0.0600287889584546	-0.056586	0.537167905970504	-0.105163	0.0489898057099445	0.081412	0.0888628110337445	0.032033	0.401825665056849
YDR486C	-0.020999	0.540859673063419	0.020619	0.680035409746914	0.362394	0.000333640941600932	0.012592	0.807156359970956	0.157899	0.000732433109895347	0.100789	0.0141794175879426
YDR487C	-0.086237	0.023122661206597	0.056481	0.300990349916961	1.208213	2.88435941797616e-13	0.02813	0.586003324236353	0.128537	0.00502408279117639	0.003044	0.933076173057918
YDR488C	0.166291	0.000722736151085868	0.041421	0.463038073839424	-0.15928	0.112670148528440	0.009475	0.85359661413838	-0.056345	0.230637788999024	-0.086378	0.00997570831457117
YDR489W	0.056234	0.116030947372595	0.121658	0.0223654272166988	-0.171683	0.0640764215057119	-0.007188	0.892801315075082	0.028497	0.565624980650274	0.099959	0.0180893790351048
YDR490C	0.028623	0.447852998915834	0.208366	0.00030104430145772	0.273877	0.00475580897107497	0.065047	0.218148528749274	0.103767	0.030891463064994	0.028106	0.494564242570965
YDR491C	NA	NA	-0.018235	0.785408191007192	-0.135502	0.147431139448809	NA	NA	NA	NA	NA	NA
YDR492W	0.346753	9.77067728946679e-08	0.531083	3.99306587794968e-10	-0.631039	2.86026806683992e-08	0.064627	0.210881460206773	0.237877	3.12790425005538e-07	0.324762	2.50560572290226e-10
YDR493W	0.078617	0.0541973490484897	0.082675	0.112856348389923	0.181841	0.0535544484221558	0.062076	0.246333433504571	-0.039027	0.439064910242577	0.127025	0.0061132442060543
YDR494W	0.047397	0.173390876430660	0.094795	0.0660503602763863	0.444376	2.31717812833043e-05	0.068521	0.184742902045485	0.014899	0.755215231290533	-0.059195	0.143766193855487
YDR495C	-0.053886	0.0940052211418881	-0.061604	0.227917724883178	0.264181	0.0065115725126127	0.012818	0.807460355212681	0.056042	0.243066405644681	0.01805	0.633479826459979
YDR496C	-0.094679	0.00859040638050368	-0.069752	0.165753246998097	-0.944302	4.0556447089557e-13	-0.009938	0.84645182972419	-0.187443	0.000139126559748570	0.136578	0.00101177925905671
YDR497C	-0.151829	5.84077527046034e-05	-0.075861	0.165626550390179	-0.504336	1.16149453277536e-06	0.017214	0.73557887532158	-0.264232	2.42867512656453e-07	-0.050996	0.132354548493789
YDR498C	0.016884	0.631121277476918	0.000823	0.987431096867508	-0.50851	9.35323375639285e-07	0.001206	0.981561247745436	-0.178275	0.000379651364815881	-0.012164	0.737904671120386
YDR499W	-0.077806	0.0224602096737850	-0.224946	0.000575629501546215	-0.373983	8.50097706981412e-05	-0.002588	0.961906848378997	-0.094049	0.0582917139162022	-0.041527	0.282815383785725
YDR500C	-0.126275	0.000491024228079673	-0.060987	0.251212925994285	-0.988327	6.65344890293795e-10	-0.03208	0.549996309068047	-0.300248	2.57755555788108e-08	0.006961	0.851955151511616
YDR501W	0.168964	0.000124944012738215	0.591991	3.7340452951895e-10	0.785542	9.07689479134888e-10	0.098635	0.081336192378802	0.743465	0	NA	NA
YDR502C	0.096043	0.05143516552063	0.568919	6.26549412352517e-09	-0.5523	1.10034242384316e-07	-0.136476	0.00993916765242508	-0.148903	0.00241860395927862	0.032214	0.385982080846469
YDR503C	0.044492	0.199542114706043	0.10151	0.0481347841605013	0.235315	0.0158922792439699	-0.013161	0.800405859924825	0.111743	0.0169721697237391	-0.016739	0.641293174668624
YDR504C	-0.025704	0.436288405486539	0.010406	0.842277893557247	0.659278	2.79396725755277e-08	0.028675	0.57939896459459	0.312074	6.76835254509456e-11	-0.073925	0.0347088943631051
YDR505C	-0.110104	0.00324010411775522	-0.094596	0.0974032421734968	0.334382	0.00079958114021883	-0.04008	0.449856251259757	0.136009	0.00371638152923182	-0.110437	0.0201163391763294
YDR506C	0.135231	0.00165988017395724	0.193106	0.000586761123941293	0.081018	0.378072383024180	0.082434	0.125594665181486	0.094336	0.0524727700117611	0.001321	0.973120214330029
YDR507C	0.044514	0.233455197245367	-0.094789	0.059999928046984	-0.210093	0.0232841100951188	-0.02905	0.572703897941903	-0.155175	0.00187830525637245	0.069701	0.0682469450928896
YDR508C	-0.072078	0.0398845936940859	0.103679	0.0462939955199448	-0.074417	0.420055568375466	0.033345	0.518089685312861	-0.116029	0.0144849738066130	0.088142	0.0211208225252175
YDR509W	0.016412	0.671311414097512	0.015645	0.783815145082775	0.014225	0.88520334099076	NA	NA	NA	NA	NA	NA
YDR510W	0.006119	0.868393978019613	0.031556	0.562100068793787	0.305508	0.00747182252729317	0.028571	0.576260688066779	0.035492	0.438481492795392	0.076079	0.0431687005592758
YDR511W	-0.013186	0.70398949063764	0.029281	0.581869941300432	0.280605	0.00427166115622712	0.125773	0.0186713600767553	0.074953	0.123024739683490	-0.022068	0.556757956075693
YDR512C	-0.13924	0.000148182948000231	0.063112	0.226135468122586	0.803476	4.14963507999744e-10	0.078597	0.14220695742501	0.09419	0.0521604816523116	-0.046588	0.348646303861867
YDR513W	-0.210634	9.57969045201068e-07	0.08362	0.119989924602119	2.713261	0	0.063545	0.224624671680335	0.355922	5.88418203051333e-14	-0.09185	0.00414129395586438
YDR514C	-0.042456	0.210013634437894	0.026531	0.617009394873341	0.126222	0.174639384627781	-0.073566	0.164483926579357	-0.017411	0.71763992366381	0.167175	9.2275178711576e-05
YDR515W	-0.010437	0.767190157875091	0.220314	0.000119164572807584	1.017416	3.34654526312761e-12	-0.02886	0.587765019701506	0.411503	3.33066907387547e-16	0.089438	0.0292632260105630
YDR516C	0.006049	0.852633122232587	-0.05319	0.291819125547710	1.177322	1.37889699658444e-13	0.03018	0.555747903895154	0.184363	5.54487449865304e-05	-0.120867	0.000442500868662488
YDR517W	-0.072298	0.033637928123165	0.053477	0.31463478786737	0.249442	0.0119811810725891	-0.000623	0.990348092172883	-0.050684	0.286058553899233	-0.042484	0.218059247710750
YDR518W	0.059921	0.0904153158011903	-0.101521	0.047817623547364	-0.921155	1.67421632113474e-13	0.040003	0.435120671329860	-0.211411	2.39106980306492e-05	0.050109	0.184344042207074
YDR519W	0.215782	1.31133791831939e-05	-0.048039	0.335331726115465	-0.607597	7.505814436648e-08	0.044523	0.37826613631144	-0.209805	1.95134470604152e-05	-0.028981	0.411782149574927
YDR520C	0.050753	0.150139684533821	-0.042983	0.391634551639147	-0.351752	0.000209983685667936	-0.034897	0.514507240782091	-0.110813	0.0264732123518194	0.060938	0.121857436679175
YDR521W	-0.008611	0.836394933491012	0.0357	0.588425184922162	-0.086239	0.378587869571044	NA	NA	NA	NA	NA	NA
YDR522C	0.001559	0.973395809003286	-0.027474	0.628650575051535	-0.114815	0.251126449434941	NA	NA	NA	NA	NA	NA
YDR523C	-0.113464	0.0170629869591647	-0.074706	0.288731489460069	0.049127	0.601973351973772	-0.015447	0.84082510573867	NA	NA	NA	NA
YDR524C	0.060587	0.108682938148077	-0.083261	0.0978241843120722	-0.360685	0.000279010007656399	-0.028063	0.587518330451406	-0.164558	0.000916322105972367	0.004954	0.891926672711524
YDR525W	0.080855	0.0883379202976692	-0.083581	0.214314917916039	-0.17541	0.0816978791256455	NA	NA	-0.136071	0.0288981785504107	NA	NA
YDR525W-A	0.102967	0.0078265119689005	0.194114	0.00075639522425841	0.323841	0.00132746244420590	0.07311	0.156896582713148	0.14576	0.00165335352334195	0.054466	0.138124177897749
YDR526C	0.006432	0.874183354535762	0.076329	0.201875184085993	-0.006393	0.946202542332809	NA	NA	NA	NA	NA	NA
YDR527W	-0.094583	0.00522881597965497	-0.050111	0.319799906764512	-0.428385	1.32114112992854e-05	0.00548	0.915434243695768	-0.210811	2.36354291416330e-05	0.126546	0.00178402151249724
YDR528W	-0.129269	0.000573841006817011	-0.041484	0.434194723063482	-0.267854	0.00377438009148445	-0.035648	0.488671826108475	-0.223276	1.10454528057247e-05	-0.09614	0.009293415061153
YDR529C	-0.037749	0.242804697010763	0.096702	0.093344572197467	-0.090316	0.359454326036873	0.136547	0.00999171802945453	0.038121	0.415861196677782	-0.031685	0.355477664572868
YDR530C	0.113593	0.00311474559357727	0.261169	1.73514751860004e-05	0.664613	3.93767236595011e-08	0.042517	0.414031440994317	0.287651	2.42565278973927e-09	-0.070202	0.0525866765200236
YDR531W	-0.011039	0.743330753951269	0.169782	0.00350624008082323	0.310721	0.00176377493369295	-0.05234	0.309947949622502	0.253829	4.941329012631e-08	0.032772	0.361615688807081
YDR532C	-0.127793	0.000723368289478499	-0.055345	0.283013434117274	0.056556	0.544614673188578	0.026536	0.645962344026571	-0.086578	0.0984191094237004	0.051477	0.252831529338503
YDR533C	0.228025	8.42124653743781e-06	0.724621	3.14864800898818e-11	2.781221	0	0.27661	4.87776094071357e-07	1.072295	0	0.182963	9.81077927684204e-05
YDR534C	-0.070361	0.0591454235388452	-0.867508	7.4051875742498e-14	-0.746732	1.51536827530663e-09	-0.064651	0.298372045296753	-0.157227	0.00643118378942009	-0.621274	0.00435011910990357
YDR535C	-0.097871	0.30366662657145	-0.02011	0.754266720470093	-0.072175	0.440925283831025	NA	NA	-0.071516	0.226431909417284	NA	NA
YDR536W	-0.096913	0.160542258510358	-0.042275	0.586654451600333	0.023909	0.808411508464473	NA	NA	NA	NA	NA	NA
YDR537C	-0.117539	0.0998950062499773	-0.00022	0.997586967868384	-0.068311	0.503895772189076	NA	NA	NA	NA	NA	NA
YDR538W	0.050734	0.211433778124049	-0.048922	0.372905461511342	-0.535444	6.96523727694576e-07	-0.004476	0.93286003167	-0.282601	6.36157460043307e-08	0.009085	0.80670616021414
YDR539W	-0.099505	0.00400933238218537	-0.008985	0.85526017760022	-0.10088	0.263315962235721	-0.019889	0.699460661383131	-0.047448	0.315830175954524	0.015443	0.67844970685909
YDR540C	0.005718	0.889553221466564	0.12627	0.0516695383929985	0.092579	0.358307363021476	0.071405	0.2029555515112	-0.086203	0.1207646719023	NA	NA
YDR541C	0.047565	0.172088941281689	0.006126	0.902544937470852	0.135122	0.146770302659877	-0.003932	0.94245638215237	0.219767	8.16956886284803e-06	0.002124	0.961633113374568
YDR542W	0.012595	0.708303441979893	-0.067178	0.179982236358226	-0.113611	0.213360172659381	0.000428	0.993525216540761	0.120412	0.0131991310779017	0.053831	0.170017910170905
YDR543C	0.184475	0.00534360352990404	0.242509	0.00366163578579259	0.276373	0.0135455831883984	-0.03439	0.51926616431654	-0.048192	0.317997705373943	0.029381	0.429002665244234
YDR544C	-0.005561	0.946361040109172	-0.123789	0.0299658978616287	-0.152193	0.114858781104273	NA	NA	-0.070339	0.199984138909100	NA	NA
YDR545W	-0.07671	0.0234261884810107	0.110993	0.0425329118080587	0.006931	0.94056505303233	0.017134	0.734389268131764	-0.006717	0.884372722539307	0.008038	0.816541443328198
YEL001C	0.018971	0.600666340289505	0.084099	0.121926884974519	0.005125	0.957616383130386	0.038983	0.444667420896832	0.054379	0.236456881664531	-0.100767	0.00124072003209996
YEL002C	-0.021229	0.531594153993995	0.013255	0.80132328158907	-0.076983	0.39391446783651	-0.031422	0.542203682809803	-0.041976	0.369501323948368	-0.028349	0.40230978725104
YEL003W	0.010875	0.743166755082865	0.038489	0.453398698990061	0.045321	0.652073675086452	0.04264	0.419528817298476	0.006701	0.886737899069327	0.031007	0.396277148816639
YEL004W	0.050442	0.159090935599067	-0.012736	0.796395927131093	-0.19166	0.0360862846251094	-0.008182	0.878832408606958	0.062579	0.198384115758316	0.0326	0.412482873130484
YEL005C	0.004356	0.897629629342712	0.121614	0.0255834251216362	0.223745	0.0198881394837499	0.05924	0.258955510824456	0.201248	3.49602939724303e-05	0.122103	0.0057397831212741
YEL006W	0.160852	0.000577211524807386	-0.011101	0.847195900641899	-0.006117	0.947613139051018	-0.01637	0.751218032606343	0.018172	0.701199123175717	-0.105937	0.00105492995042589
YEL007W	-0.064733	0.0749712597330888	-0.072526	0.148897646081944	-0.197754	0.0335587072714350	0.004845	0.924085760879146	-0.213667	2.09201435140693e-05	-0.063744	0.0600445495393375
YEL008W	-0.013292	0.817013659857812	0.009336	0.870256806532269	-0.204886	0.0326298040969867	NA	NA	NA	NA	NA	NA
YEL009C	-0.087936	0.0121049115501455	0.028762	0.562241274723968	0.381963	0.0101647439132831	0.047591	0.359767613841742	0.216384	2.90618375564655e-06	-0.05762	0.0856433466964875
YEL010W	-0.002107	0.957370278100691	0.010892	0.839814765729593	-0.101963	0.284967659773646	NA	NA	NA	NA	NA	NA
YEL011W	-0.032214	0.348848478233868	0.251663	0.000465617861833745	1.562577	3.33066907387547e-16	-0.015205	0.775056549118821	0.313034	1.19288801059270e-10	-0.124505	0.00143195694130083
YEL012W	0.054764	0.215725298360509	0.300379	0.000245970173258780	1.330683	8.99280649946377e-15	0.040255	0.433658887217553	0.61111	0	0.001282	0.975215010873839
YEL013W	0.013787	0.679622385431775	-0.084205	0.101233849989700	0.119455	0.208809006848724	-0.062921	0.239893010481254	0.057156	0.217479198014134	-0.083764	0.00861360329607808
YEL014C	-0.073064	0.214856028264636	0.001015	0.988377691462973	-0.062739	0.565055078464695	NA	NA	NA	NA	NA	NA
YEL015W	-0.082385	0.0269798311307143	-0.125449	0.0150684662955146	-0.223662	0.0160204455737688	-0.073847	0.152321634630378	-0.160875	0.000971981981105818	0.010287	0.788504460650942
YEL016C	-0.076876	0.0296694819962243	-0.194121	0.000816436513413565	-0.505481	5.09347970911733e-07	-0.043027	0.423514572781762	-0.129131	0.00855102464217228	0.018771	0.616186014056955
YEL017C-A	-0.109261	0.00206642270710389	-0.001189	0.983133002741658	-0.410429	0.000761386939225228	0.041764	0.416717562818643	0.126931	0.0066276489590269	-0.010188	0.769732516931868
YEL017W	-0.022263	0.530623717300736	-0.181657	0.00108314555676792	-0.818371	6.05016037269479e-12	-0.008105	0.875242338218884	-0.241821	1.64922077705576e-06	-0.030644	0.361729857272575
YEL018W	0.004022	0.911726277045905	-0.00695	0.89785678264329	-0.323367	0.000689557178681133	-0.007454	0.890118544182313	-0.253069	2.54653590958664e-06	0.074645	0.105472956192935
YEL019C	0.003828	0.913930688280728	-0.066903	0.24979486470749	-0.367755	0.000203354840645154	0.006354	0.919758342368803	-0.191033	0.00115958376974723	NA	NA
YEL020C	0.069638	0.0835913366043618	-0.057422	0.252818142986665	0.021092	0.8206657490218	-0.084231	0.110839009473563	0.011571	0.812391689683339	0.138791	0.00217408667358887
YEL020W-A	-0.085117	0.0254039102446214	0.006774	0.896434774266681	-0.153823	0.0952216691141365	0.110354	0.0388548079402299	0.037851	0.468898940422715	-0.062347	0.136644555442854
YEL021W	-0.007828	0.925501920353037	-0.018665	0.747203762434814	-0.121784	0.270568570744287	0.020696	0.780114246085453	-0.04846	0.416681595377034	NA	NA
YEL022W	-0.115753	0.000691832787514057	-0.187966	0.000523811580761535	-0.415493	1.99804495542022e-05	-0.061093	0.240845379093601	-0.291111	3.22979826217207e-08	-0.036513	0.308597180010897
YEL023C	-0.022138	0.516711372301355	-0.111273	0.048018409771352	0.087619	0.34268853437931	-0.123865	0.0572265389009	0.024373	0.673348344673997	NA	NA
YEL024W	0.072977	0.0489084481544744	0.056026	0.268260395037368	-0.099463	0.270313489023966	0.053132	0.305667796113723	-0.010573	0.821098250824722	-0.136598	8.95795954029e-05
YEL025C	0.000419	0.989838748145354	-0.030964	0.554365556470622	-0.276874	0.00282443254796838	-0.02772	0.5919677651328	-0.044153	0.353907847008111	0.037519	0.338630031863692
YEL026W	-0.033565	0.364192397743832	-0.004542	0.934935210298999	-1.183821	1.21014309684142e-14	-0.038619	0.448476256785924	-0.360444	1.21801457808601e-11	0.096226	0.0127297565857626
YEL027W	-0.031681	0.363204254912666	0.001723	0.97522283807966	0.482058	0.000103002336661828	0.034977	0.491284045142144	0.21349	3.90450344078808e-06	-0.073935	0.0228542341047062
YEL028W	0.036702	0.310674653334509	-0.013373	0.7932991586039	-0.131094	0.154493002403655	-0.059012	0.401386622099882	-0.025822	0.642509114416917	-0.08617	0.120258393142406
YEL029C	0.050544	0.155850168864979	-0.124787	0.0174340085339291	-0.485918	1.9767552126293e-06	-0.014308	0.783326459564247	-0.166825	0.000734292096508216	-0.013465	0.696800281563241
YEL030W	-0.084192	0.0119051048570507	-0.013787	0.802576974907214	0.026943	0.770402378741368	0.088113	0.133885538232565	0.094186	0.0802946244466534	0.021997	0.644240922492519
YEL031W	0.036052	0.348169950000031	-0.065898	0.214346452500566	0.184861	0.0542548650440188	-0.064848	0.207564648305545	0.16911	0.000207561602926121	0.053926	0.148300456801746
YEL032W	0.060291	0.093579517622316	-0.11527	0.026489127267062	-0.499641	1.19764268069478e-06	-0.051655	0.322298031470191	-0.117328	0.0163967560798862	-0.000218	0.995054779833138
YEL033W	-0.029066	0.704167659742762	-0.233553	0.01239729075981	-0.030748	0.748370407828459	0.068864	0.341146127125584	-0.065673	0.247917872736334	NA	NA
YEL034W	0.011323	0.747077697122307	-0.027632	0.579339876954113	-0.195155	0.232697638788659	-0.050137	0.333878860694103	0.066517	0.15517762773209	0.242598	1.16115697482710e-05
YEL035C	-0.050871	0.616133803451915	-0.03624	0.527152244263523	-0.311924	0.000930223719511902	NA	NA	NA	NA	NA	NA
YEL036C	-0.025217	0.460187067518019	0.08152	0.115228835223098	-0.155551	0.101125185058043	-0.102279	0.051008100101425	-0.174809	0.000470628986233512	-0.000544	0.98814623137706
YEL037C	-0.055127	0.103305659428646	0.079074	0.132234634014353	0.466399	1.37822254231423e-05	-0.05099	0.315453307707078	0.297235	1.64320002049578e-10	-0.036002	0.275407549000439
YEL038W	0.092628	0.0191581491981854	0.155236	0.0044784661202838	0.434362	3.35834223190723e-05	0.044766	0.379397747821554	0.182811	7.61138385355631e-05	0.074079	0.049711822437522
YEL039C	0.0464	0.557805752199675	0.211912	0.00745372635018315	0.592866	3.96339428720971e-07	0.160259	0.00613341119261157	0.639905	0	0.006359	0.894869920067032
YEL040W	-0.14628	0.000296752780038045	-0.111251	0.0445597169864311	-0.856682	4.49318360296047e-12	-0.055801	0.27266894305059	-0.382398	1.43240974637138e-12	-0.045584	0.164448974568293
YEL041W	-0.131833	0.192551817944081	0.100084	0.165869432540601	0.373048	0.000723005880595373	0.06401	0.276527223239532	0.356581	1.34340316648718e-11	NA	NA
YEL042W	0.09381	0.0297729323443539	-0.219302	0.000197782526173529	-1.020193	1.76192394008012e-13	-0.020381	0.688850184031107	-0.289415	1.93374912749178e-08	0.077487	0.0430254674727512
YEL043W	0.056573	0.145451214923176	0.011169	0.82220923141083	0.038041	0.675211367672769	0.006332	0.90172034242207	-0.06066	0.199466016797930	-0.029113	0.403319376814249
YEL044W	0.011041	0.764925761886704	-0.039608	0.494493745050926	-0.003642	0.968135690763801	-0.065132	0.207520948707211	0.062338	0.180983155816642	0.051316	0.162178869632152
YEL045C	0.074071	0.0730621172373722	0.514879	1.11471154529141e-08	0.10783	0.300336237845263	-0.015812	0.790526165070439	-0.072934	0.155429592051105	NA	NA
YEL046C	0.109897	0.0270331963780965	0.092512	0.0871627122241294	0.039366	0.693443988428375	-0.062096	0.228436591449368	-0.051785	0.291397174882644	-0.042462	0.196321923761989
YEL047C	0.433113	2.02299330176459e-07	0.452639	1.70896069517923e-08	0.624603	9.50532361709833e-08	0.113162	0.0277522838379083	0.759829	0	-0.014109	0.677743700113043
YEL048C	0.100956	0.0173456995150290	-0.101168	0.0527049778749837	-0.699136	1.80031356489252e-09	-0.06052	0.252737511420738	-0.201368	8.54204488529575e-05	0.044855	0.253076066500175
YEL049W	0.191303	4.12388324440016e-05	0.000193	0.99728422304117	-0.072449	0.435579594609246	-0.009726	0.850923898949005	0.026447	0.57630500074118	0.13388	0.00708991825057304
YEL050C	0.06804	0.0615148887242811	0.093987	0.0708681794802951	0.259432	0.00722455514049525	0.046192	0.362686495849728	-0.042375	0.372922348895858	-0.030267	0.370549375684244
YEL051W	-0.006843	0.835822894984327	-0.197627	0.000713600528296165	-0.355902	0.000261157000871926	-0.025973	0.612163831146394	-0.201553	5.20064903387629e-05	-0.001674	0.961643216764774
YEL052W	-0.040807	0.212402496335244	-0.104351	0.0423557607217452	0.067235	0.501114657718168	-0.055841	0.275586643539919	-0.152605	0.00168101604239157	-0.044691	0.190518875445207
YEL053C	-0.068964	0.0643939814208638	-0.038618	0.469501583884122	-0.168223	0.0738906044241878	-0.000994	0.98453744324592	-0.055695	0.242763322882774	0.02948	0.444947975187850
YEL054C	-0.108361	0.00349663227298957	-0.026527	0.644738087282038	-1.22717	5.4589666120819e-13	-0.050978	0.336788910963569	-0.168103	0.00052373173416087	-0.068128	0.0600609549293087
YEL055C	-0.003978	0.904316250561828	-0.034227	0.516981164740675	-1.034844	2.62012633811537e-14	-0.032603	0.522261187189583	-0.212212	2.02782629287190e-05	0.104009	0.00846668995428135
YEL056W	-0.07092	0.0293763485823846	-0.179574	0.00091405364101127	-0.119925	0.208868054942611	-0.062665	0.231122661862525	-0.179888	0.000235873343118920	-0.183379	9.57319430283654e-07
YEL057C	-0.023779	0.673499919953479	0.015226	0.799594101418517	-0.034316	0.711390471954375	0.061928	0.398293209037088	-0.01273	0.831540524572253	NA	NA
YEL058W	-0.0915	0.00775812362544281	-0.03818	0.448333011895629	0.21705	0.0235138194342225	-0.025988	0.610634204876804	0.082703	0.0702211754808388	-0.015643	0.644309116482544
YEL059C-A	0.139695	0.000579225100886482	0.658588	7.56816831426477e-12	0.58665	1.11276927572401e-06	0.072563	0.254560126040954	0.13133	0.0148846340825267	0.289177	1.00995880658594e-07
YEL059W	0.063472	0.111160335306309	-0.026228	0.662431388271769	0.328433	0.000919851387056747	NA	NA	NA	NA	NA	NA
YEL060C	0.149099	0.00100101006779363	0.420285	5.25486586466783e-08	1.388362	6.88338275267597e-15	0.130357	0.0156459369573047	0.570849	0	0.077397	0.0479912387093372
YEL061C	-0.156557	0.00439265579920367	-0.298028	2.78472990784540e-05	-0.43817	4.28229225031274e-05	-0.039445	0.463278994845637	-0.305581	2.86790325931818e-08	-0.012788	0.738318841835565
YEL062W	-0.065343	0.21555151148572	-0.088659	0.0920145128028763	0.167934	0.073105091009247	0.000308	0.99542161158419	0.058979	0.226831866515598	0.011253	0.782791410339363
YEL063C	0.03102	0.399060484644763	0.348429	4.24801803011743e-06	1.080924	1.90096194141454e-06	0.163102	0.00247295403895997	0.172429	0.0002297489851808	0.05804	0.114530629008247
YEL064C	0.02818	0.406141567580704	-0.056576	0.26373330036063	-0.103565	0.251946590994188	0.007559	0.898611404717214	-0.199259	0.000161668635067391	0.055151	0.208920705243444
YEL065W	0.075751	0.167123737911912	-0.212906	0.000228008634967303	0.9323	4.5406955972993e-10	0.216898	0.000105246123687674	0.311867	1.46018752644750e-10	0.337227	1.80132010418887e-08
YEL066W	0.149834	0.000291723717549486	0.355827	5.67416150842881e-07	0.267275	0.00872028917883283	0.131345	0.0116056224057486	0.09418	0.0469860375392335	0.113338	0.00466392685712291
YEL067C	0.040014	0.243803222110645	0.132363	0.0117620877633158	0.148595	0.112101875002125	0.031767	0.594640417664225	0.087041	0.0958457819985055	-0.191555	4.78732172340957e-05
YEL068C	0.055821	0.131759349351947	0.137531	0.0101648587789109	-0.018379	0.838692841363046	0.0218	0.685050134788577	-0.002933	0.952873314935588	-0.051208	0.184929486044819
YEL069C	-0.231032	0.178701236252493	-0.026149	0.773410894610086	0.044291	0.69164383312666	NA	NA	NA	NA	NA	NA
YEL070W	0.080898	0.0257761406520475	0.194432	0.00129383151027884	0.184888	0.0492499090880576	0.064996	0.366624604272334	-0.139125	0.008787241843357	NA	NA
YEL071W	-0.158132	0.00272712567160649	0.462113	1.08685340727277e-08	-0.298319	0.0111109151344732	-0.025321	0.619125364573506	-0.054424	0.244127707463663	0.014236	0.684869005636692
YEL072W	-0.213873	0.000163458426981511	-0.040924	0.545121410889022	-0.317223	0.00183612999706395	-0.103667	0.0620964094704751	0.038541	0.430679995645299	0.08627	0.0657498737573035
YEL073C	0.101729	0.00676074767572044	0.144372	0.00711104012679087	-0.141675	0.125413189524018	0.018476	0.728752273199002	-0.012205	0.804539641757356	-0.068467	0.189428751802143
YEL074W	-0.016945	0.634742600607054	0.128341	0.022514251003095	0.149997	0.133533349903094	-0.092553	0.0731107302648005	0.020886	0.652714837281934	-0.008427	0.8113475389074
YEL075C	0.120019	0.00716545036742366	0.036879	0.476825921271588	-0.731622	6.63775612252948e-09	0.016911	0.748354562239764	-0.26398	2.47226126348643e-07	-0.088035	0.0223632156922864
YEL075W-A	0.127245	0.00282203547447113	0.009835	0.854139390181066	0.018478	0.863158786066291	-0.038626	0.463509969826182	-0.018807	0.691819073885223	-0.209953	2.91880386527055e-09
YEL076C	0.157818	0.00113235595891537	-0.018874	0.72114574546723	-0.581336	3.23183655115411e-06	0.019932	0.705604269847835	-0.365774	6.97963908891097e-12	-0.151306	2.87955549702623e-05
YEL076C-A	0.147199	0.000474338557440945	-0.056877	0.330960646922936	-0.536245	2.68036987848275e-05	0.009534	0.861584350602406	-0.293013	1.20436196571205e-08	-0.095847	0.0144682968870845
YEL077C	0.177929	0.000172934736000108	0.076827	0.143673006020887	0.678442	8.65890227519373e-07	0.07533	0.153650274882972	0.122493	0.00738149742540373	0.027294	0.443178419210841
YER001W	-0.237024	1.12654609862872e-07	-0.395694	1.95882247089330e-08	-0.910638	1.01696429055664e-12	-0.055855	0.280607030619532	-0.338665	1.27586718967621e-10	0.059062	0.127653207829498
YER002W	-0.083101	0.0162077982828825	-0.049504	0.355906793897208	-0.437292	6.78363251646052e-05	-0.040128	0.432668381553918	-0.18784	0.000170577462437094	0.112318	0.0138747299884352
YER003C	-0.130859	0.000370802550417881	-0.194363	0.000488424276027577	-0.959263	2.94431146130592e-13	0.04791	0.34847571765833	-0.263752	2.28619434272659e-07	-0.008778	0.807318942631574
YER004W	0.098249	0.0253980751670919	0.446108	7.24401871821101e-09	0.827261	6.95692059515807e-10	0.063944	0.214974666623962	0.731486	0	-0.035755	0.289125103515389
YER005W	-0.012669	0.71150899827064	-0.053641	0.302084207977324	-0.300233	0.00119966020052586	-0.003632	0.944604239008078	-0.108994	0.0236580916060889	-0.01039	0.76899738132323
YER006W	-0.058874	0.106378827073370	0.009369	0.863297916607264	-1.151784	1.88737914186277e-15	-0.018312	0.720349023940937	-0.233278	2.74525983046114e-06	0.054884	0.13509420202167
YER007C-A	0.038553	0.32607053828362	-0.051376	0.309849096626763	-0.398948	6.03352628019138e-05	0.030468	0.547719605284502	-0.103628	0.0297594225821644	0.072338	0.0615773527442971
YER007W	-0.046269	0.249173068035154	-0.081792	0.122825375995971	-0.066645	0.46344428428758	-0.088379	0.140373189453294	0.032667	0.533076066349047	0.062543	0.234855872880969
YER008C	-0.085178	0.0116396455075957	-0.071994	0.161048466885550	0.042585	0.642347773956242	-0.040798	0.439794105734883	-0.027503	0.561571329533646	0.052256	0.158495125218779
YER009W	-0.075328	0.0622459426974996	-0.061196	0.235655543419604	-0.186702	0.076276009646462	-0.008805	0.863022580715711	-0.217783	2.39698974006108e-05	-0.026674	0.425666781602612
YER010C	-0.006586	0.842719613153466	0.014872	0.764057037322183	0.08511	0.354567087614407	-0.010001	0.846783844191995	-0.103915	0.0299355806824896	0.058643	0.123667825043982
YER011W	NA	NA	NA	NA	-0.280979	0.550907854191919	0.069965	0.180500451940346	0.111638	0.0338496576891962	NA	NA
YER012W	-0.052657	0.106335226763188	0.256589	3.10020821473467e-05	1.173965	1.0698109065288e-12	-0.061295	0.231998435297100	0.608986	0	-0.14432	2.83987170834887e-06
YER013W	-0.025626	0.463297243053273	-0.080858	0.155257719530820	-0.176659	0.052922032829525	-0.011866	0.81820201908829	-0.119525	0.0159930801289246	-0.033076	0.382228769538813
YER014C-A	-0.084237	0.597141175337046	-0.024063	0.745586129481807	-0.207521	0.0701498542670906	NA	NA	-0.104271	0.114120080091199	NA	NA
YER014W	0.218248	6.82563564335936e-06	0.246164	3.02597279905337e-05	0.008108	0.928322218639841	0.082726	0.115356265333099	0.08094	0.0822268933563293	0.040057	0.273356170396614
YER015W	0.010332	0.782955428065592	-0.005082	0.928230706667405	-0.000942	0.991972785743176	0.049526	0.446415828669929	-0.003253	0.952742013104777	0.029982	0.52006765140217
YER016W	0.019787	0.578853332080355	-0.246383	4.05761281284667e-05	0.175412	0.100254995950209	-0.042555	0.407939371592272	-0.110591	0.0232340338955301	0.01242	0.726527047344301
YER017C	-0.079156	0.0191723538783534	-0.022625	0.660985017372121	0.609102	1.01477094727187e-07	0.012655	0.803874505159051	0.189448	4.73205084509098e-05	-0.002218	0.951317194108495
YER018C	0.248251	2.79658823565399e-06	0.092435	0.129702962771004	-0.122443	0.174338567941379	0.000708	0.990051056300797	-0.146183	0.00488496841499642	-0.042044	0.293844702963196
YER019C-A	-0.114728	0.00114219215680722	0.007618	0.88706806722399	-0.317609	0.0045677224953411	0.079213	0.141613329904871	-0.138636	0.0081256049562165	-0.001734	0.960478697675819
YER019W	0.068537	0.0927935701417013	0.039225	0.480877793616373	0.020026	0.83250825603107	-0.016926	0.743650651313063	-0.079074	0.100600277121661	-0.042743	0.222399330744932
YER020W	-0.054711	0.0969229509063028	-0.127424	0.0187758322847708	0.599232	3.69946604350524e-07	0.033425	0.515434501628669	0.214141	4.77325395442652e-06	-0.01686	0.63744492319704
YER021W	-0.170375	6.2463199790308e-06	0.040332	0.440112500158188	0.804532	5.68877944751023e-10	-0.083347	0.103757498880412	0.418076	0	-0.113537	0.000495799177400169
YER022W	-0.060502	0.0668415894697001	0.030764	0.541246967902863	0.031876	0.731001663464678	0.009758	0.857801677603343	-0.199958	0.000158081907051244	0.026918	0.491474593247767
YER023W	-0.047454	0.150640861108934	-0.145245	0.00679836718431781	-0.343713	0.000376269446840882	-0.020604	0.685701712704166	-0.146872	0.00217902364461253	0.045695	0.216299411564264
YER024W	0.000267	0.993615775466416	0.138505	0.0106044470928894	-0.087992	0.331331546181463	-0.028355	0.602337927619883	0.031429	0.538904576660037	0.129555	0.00276865378085644
YER025W	0.054369	0.136539541852778	-0.133012	0.0164755217566279	-0.763549	5.93720628216943e-11	-0.006594	0.898441115162903	-0.29258	1.15181427728928e-08	0.008238	0.821070990132578
YER026C	-0.129184	0.000319405386088434	-0.018229	0.714817911873432	0.60117	2.48255296098066e-07	0.073004	0.150802669816382	0.02351	0.608250032211049	0.004858	0.888457148207994
YER027C	0.082615	0.0285649146861572	0.106369	0.0444648989093036	0.225813	0.0178693900834725	0.045859	0.386959871495109	0.052149	0.260179575226384	-0.071809	0.0282799915759770
YER028C	-0.063429	0.0695111069330728	0.142589	0.00725632519404296	-0.200366	0.0350915056076894	-0.075447	0.201174812552078	0.053944	0.297549673221287	NA	NA
YER029C	-0.02571	0.430259169096312	-0.014275	0.777855955055014	0.033793	0.712734503068996	-0.019004	0.720602816183674	-0.091985	0.0599243154573834	0.077912	0.0460891234470964
YER030W	-0.1054	0.00415661957217806	-0.06323	0.238337252018126	0.136979	0.195485664740763	-0.026529	0.605606026054173	0.078813	0.118247218710143	0.1303	0.00192013311374606
YER031C	-0.034018	0.304670333072857	-0.152535	0.00439334438064365	-0.314334	0.00105731181692181	-0.008103	0.872950140669889	-0.294522	1.48163834534643e-08	0.005298	0.878670066643991
YER032W	-0.072719	0.0364548018159199	-0.014349	0.777479284055928	-0.742985	9.85701520406224e-11	-0.006392	0.904807739115104	-0.312936	6.87815548960913e-09	0.066277	0.188466741037941
YER033C	0.113465	0.00544110233608242	0.227567	9.7145993357417e-05	0.651262	5.92000106713897e-08	0.056113	0.299392494099389	0.079006	0.101568349867367	-0.133121	0.00123715410815384
YER034W	0.123178	0.00241012370881566	0.073693	0.186249171142416	0.104157	0.264344249622340	0.051072	0.330705896359837	0.042828	0.380738939218743	-0.044539	0.298617362769752
YER035W	0.163394	0.000116647058956754	0.441634	1.43035573607619e-07	0.945486	3.11835002264615e-11	0.043795	0.392104388707891	0.266215	1.40692717476298e-08	-0.09149	0.0547931947879802
YER036C	-0.027493	0.500035548201361	-0.083659	0.113793989921653	-0.956102	8.14348588562552e-13	-0.032276	0.527177757985162	-0.318694	8.52449555388546e-10	0.003295	0.925504510579678
YER037W	0.179263	5.70211268616783e-05	0.409937	2.16057737589814e-07	1.975834	0	0.153367	0.00536750508032613	0.833449	0	-0.069672	0.144680120515968
YER038C	0.053462	0.276898044247177	-0.003268	0.95119009802767	0.019279	0.840522716406779	-0.032069	0.576834668921908	-0.002311	0.963859753420011	-0.082219	0.168843218273667
YER039C	0.060694	0.103766694658086	0.104508	0.0463901883533234	0.331449	0.00110880385835577	0.057281	0.302976937888416	0.006128	0.903251480855886	-0.27296	4.32625735236059e-09
YER039C-A	0.07123	0.0864343857430242	0.084818	0.146264993416547	0.413244	7.28297870744576e-05	0.081875	0.195989968029404	0.049852	0.351965904591005	NA	NA
YER040W	0.031519	0.364427481669068	-0.031246	0.553738861379767	0.105573	0.25464504530625	-0.03263	0.534776124193292	0.028532	0.551876353818796	0.048158	0.234608290576861
YER041W	0.070399	0.0653445514178373	0.061121	0.244717872115931	0.171073	0.068786408841559	0.093275	0.078439328443419	0.095047	0.0483684443428778	0.09755	0.0416238055152945
YER042W	-0.021722	0.633794182001949	0.41004	4.63496641067707e-08	-0.103602	0.252287374933645	-0.156635	0.00317523275743314	0.039774	0.392389717419466	0.099281	0.0110985438066153
YER043C	0.016076	0.652609824438916	0.024553	0.64441001800952	-0.588918	4.03790416769745e-07	-0.023036	0.65191727525991	-0.200304	4.19469784036508e-05	0.023742	0.503492001143855
YER044C	0.226857	9.17213984952259e-06	0.273064	8.30320455724731e-06	-0.154302	0.096319414194795	0.057229	0.279321070411715	-0.024013	0.606161946231026	0.093359	0.0156516147465322
YER044C-A	-0.051753	0.63996137709284	-0.062449	0.317579333140217	-0.237927	0.0194263012568169	0.065626	0.338421832803569	-0.05052	0.368459384054868	NA	NA
YER045C	-0.045028	0.224923152889665	0.25431	5.35057663560989e-05	0.49025	7.58415878920893e-06	-0.007468	0.894964855644773	0.365645	5.93469717813377e-12	NA	NA
YER046W	0.026544	0.426408567664585	0.143741	0.00667942531474253	0.063515	0.4890471799983	-0.086789	0.152414770135749	-0.131374	0.0149533378173304	-0.002241	0.963438525352025
YER047C	-0.006584	0.840159463703839	-0.099105	0.0559320823723897	-0.315443	0.000896281843226876	0.005665	0.914672330804621	-0.073702	0.135143729610396	-0.081488	0.0328650537302391
YER048C	-0.016146	0.618707459428406	-0.08247	0.112397241305099	0.032336	0.732203320151138	0.003267	0.94975941424774	0.051056	0.267271303451579	0.088841	0.0211530735369794
YER048W-A	-0.025372	0.470878359039218	-0.097987	0.0598075469989202	0.349569	0.00108549203750163	0.0398	0.431431614049453	-0.053149	0.259711894327787	-0.005693	0.868451913407494
YER049W	-0.079947	0.0277924062864654	-0.109944	0.0447003804115355	-0.918325	2.41695552460897e-13	-0.040557	0.426054797040384	-0.234501	3.29225172979175e-06	0.035388	0.337296201823539
YER050C	-0.054693	0.101904448803847	0.020198	0.694977751038156	0.464512	1.36944153332763e-05	0.104985	0.0518398249494445	0.014803	0.76488997919898	-0.050776	0.156749776788009
YER051W	0.00685	0.836893882122495	0.028167	0.57022833198157	0.225396	0.0199428632802836	0.070998	0.184581626092861	0.075593	0.124015378040118	0.12335	0.00514445697008636
YER052C	-0.056055	0.100123509275042	0.160838	0.00283590444036053	0.099938	0.297464176992448	-0.07453	0.144577579636215	0.433326	0	-0.363221	5.04685182534104e-11
YER053C	0.009344	0.803989468233947	-0.002592	0.96192720357773	1.105619	3.86912724081867e-13	0.011817	0.818433053805086	0.528271	0	-0.000375	0.991664402173772
YER053C-A	-0.062982	0.0924277438645922	0.068198	0.24914155537581	0.706166	8.63140336981871e-09	0.387241	9.88602755214174e-10	0.839571	0	0.153406	0.00464214740818836
YER054C	0.01071	0.77202706700068	0.21575	0.000633562541816457	0.654634	5.95351232757224e-08	0.063454	0.278873778333787	0.349176	2.44896880552403e-10	NA	NA
YER055C	-0.137535	0.000174786759757239	-0.267037	9.31618409261148e-06	-0.6549	3.8980700778346e-08	-0.098164	0.0620336360055197	0.019319	0.673801747910797	-0.064684	0.0448793942709319
YER056C	0.130895	0.00473060391547453	0.18566	0.00135056901062025	-0.073128	0.57891044191842	-0.016623	0.744864645268395	-0.111022	0.0191651198298878	0.028819	0.418241247871384
YER056C-A	-0.084517	0.0159304990420478	-0.030049	0.556451269672491	-1.052427	2.80608869474008e-12	-0.03532	0.489323261697098	-0.397819	2.05724326463042e-13	-0.017227	0.63274771601504
YER057C	-0.036273	0.284876990298546	0.011448	0.823013413286485	-0.240757	0.0145068408832765	-0.007401	0.887186831218765	-0.040264	0.395442766488453	0.06229	0.0906379676818696
YER058W	0.043891	0.266981983669893	0.070404	0.231249356836954	0.343659	0.000853556703967584	0.188563	0.00129013364669928	-0.109478	0.0374254057436897	0.00294	0.95018505989629
YER059W	-0.106522	0.00281633154328942	-0.140935	0.00881873468322325	0.322942	0.00165935389365701	-0.006985	0.894911899978233	0.005172	0.913566746097777	-0.05799	0.109126262820867
YER060W	-0.049428	0.505241979016264	0.290765	0.0163873073496602	-0.206274	0.103135776774861	-0.010242	0.842473385579112	-0.32222	8.13196954219109e-10	0.063408	0.125837579324201
YER060W-A	0.121337	0.0083839434202262	-0.019421	0.85297591520971	-0.230315	0.0289968879104580	0.001104	0.982881792283538	-0.071136	0.132378879434324	-0.046066	0.210562815193147
YER061C	-0.0113	0.75644132751836	-0.216102	0.000884779049503681	-0.870791	5.90305582193196e-12	-0.048077	0.35735638053525	-0.240553	2.32182377490897e-06	-0.020175	0.567561031605916
YER062C	0.155423	0.00102192006729462	0.376521	2.16087651094821e-06	0.44861	0.000111709713725761	0.218923	3.52411327291247e-05	0.358134	4.59077220682502e-13	0.004179	0.925766594461797
YER063W	-0.038708	0.244534692584847	-0.294042	2.54729552362498e-06	-0.308322	0.00373069428933237	-0.02245	0.658936788410389	-0.23905	1.84282219595211e-06	-0.115218	0.000305509389067038
YER064C	-0.005241	0.874063563303964	0.043283	0.397825133999266	0.181507	0.0543063136627471	0.022666	0.653304645021163	-0.124594	0.00895479985137149	-0.024755	0.482248449066874
YER065C	0.091617	0.0468712828842344	-0.001607	0.974573761813318	-0.149985	0.0978752234221661	-0.041399	0.445001263885475	-0.148456	0.00314117705281181	0.064388	0.121806554796563
YER066C-A	0.032714	0.382419262988114	0.026592	0.663724761900936	0.145111	0.150452533019255	NA	NA	-0.160547	0.00591231481654264	NA	NA
YER066W	0.001212	0.974505199317283	0.018218	0.720530732006184	0.030778	0.744589733747898	-0.029461	0.612230928164215	-0.06771	0.188793074137238	-0.008086	0.8659145276135
YER067W	-0.198765	1.83324191687095e-05	-0.052008	0.377029272093929	2.461985	0	0.069964	0.193353104379163	0.852012	0	-0.278034	1.05068659328467e-08
YER068W	-0.038198	0.24117499538422	0.046292	0.360288729772793	-0.109052	0.226984264865728	0.003537	0.945031981660348	-0.057027	0.231417652239753	-0.028635	0.413794526924129
YER069W	0.028103	0.415396902229802	0.181976	0.00191228146474431	0.260675	0.00858443783088092	-0.101245	0.0511132295695751	0.243268	5.67717691524194e-07	-0.090207	0.00554363974857897
YER070W	0.056994	0.165459201582421	0.398657	6.1128827555379e-08	0.429215	0.000734215698387608	0.083466	0.107710224681149	0.435991	0	0.049973	0.173539632557919
YER071C	0.119032	0.00230216353710777	-0.000797	0.987555227107482	0.180332	0.0627296136330276	0.03634	0.497476965209107	0.104551	0.0264325031260761	0.068099	0.0832821930202962
YER072W	-0.144337	0.00198574591753831	-0.062908	0.260964430676924	0.476902	0.000401461923484558	0.048899	0.338675553090823	0.332724	2.92266211232572e-12	-0.012765	0.71885030017216
YER073W	0.170175	0.00032941269208997	-0.20884	0.000239393824179146	-0.680146	7.61440022145621e-09	-0.084861	0.117000694097652	0.13706	0.00341601947527681	-0.045099	0.168115793675983
YER074W	-0.066156	0.0552114694258417	-0.083665	0.100604471941758	-1.142771	1.10579933210175e-07	-0.033333	0.528027900538554	-0.139721	0.00426744687299419	0.00381	0.915168146361265
YER074W-A	0.054979	0.113576405155389	-0.134201	0.00981420868156235	-0.077957	0.389088002016631	0.012972	0.803099224848723	-0.134124	0.00702520699828213	0.033398	0.35004183242457
YER075C	-0.056015	0.0831172773426033	-0.070718	0.157347686935133	-0.191459	0.0356572449915555	-0.028888	0.577217704635245	-0.03437	0.47873032445895	-0.039182	0.283520814602399
YER076C	0.011272	0.732673110741575	-0.003932	0.9388588514068	-0.062136	0.496996851870159	-0.004587	0.931925749426259	-0.034737	0.478330571716242	0.001991	0.959086333614615
YER077C	-0.033249	0.309846522133068	-0.137596	0.00961327065178341	-0.257873	0.00520057879523517	-0.036743	0.483609239027235	-0.115357	0.0189956179326958	-0.071952	0.0934812347951485
YER078C	0.027953	0.402165217958605	0.008987	0.856616414109356	0.206322	0.0290559135235179	-0.034693	0.509895126961212	0.010648	0.82413198312276	-0.024886	0.485361240847999
YER079W	0.145693	0.00298003620580212	0.488798	5.23852672351666e-09	1.214634	6.86117829218347e-14	0.146154	0.00461104823659231	0.496724	0	-0.04845	0.208282753831226
YER080W	-0.069921	0.0467110244287429	0.089577	0.079740079787846	0.464993	2.1557189434529e-05	0.046037	0.374209298907704	0.034239	0.471708596031562	-0.065845	0.0652078919957435
YER081W	0.155082	0.00177078102539741	0.100653	0.205126120992172	0.815261	1.10764377625472e-06	-0.043756	0.40323029799126	0.526978	0	-0.035801	0.344479242180691
YER082C	-0.090112	0.00688400442452108	-0.061648	0.225236051143862	-0.432234	1.96001834372739e-05	-0.05024	0.333741592585583	-0.177735	0.000431251384784503	0.096916	0.0156502534020903
YER083C	-0.078971	0.0299437676301567	0.086172	0.111999265919961	-0.093605	0.308095755206804	-0.019501	0.703453971492517	-0.055833	0.242731534860176	0.04687	0.211869431139369
YER084W	0.086622	0.0277606058097932	0.11385	0.053479675464393	0.20373	0.0427118122302158	NA	NA	NA	NA	NA	NA
YER085C	-0.043931	0.43738956505013	0.011432	0.865470742726063	-0.000443	0.99658746243506	NA	NA	NA	NA	NA	NA
YER086W	-0.028943	0.438470794725028	0.018006	0.726684121366743	-0.671247	1.31682287296542e-09	-0.029811	0.556695618115081	-0.114194	0.0165699426089515	-0.001005	0.977281206674914
YER087C-B	-0.023279	0.53076429666408	-0.092321	0.071687850246768	-0.196837	0.0431342652509336	0.052032	0.306994727012034	-0.186556	0.000170654277168003	0.017695	0.62451500429922
YER087W	-0.003987	0.918443074439765	0.009395	0.866965549599033	0.137917	0.14379437499655	-0.053673	0.334767559510961	0.034537	0.484869930693983	-0.10553	0.00486014017637915
YER088C	0.117764	0.00368642724734591	0.083123	0.113921214765001	-0.258939	0.00661848422574396	0.099637	0.0509488971824554	-0.177034	0.000346913094690038	0.082186	0.0310278568965116
YER089C	0.073441	0.0594559603026882	-0.020764	0.678165029509657	-0.056538	0.538467321228156	0.024649	0.63427734556981	-0.136005	0.00500916487510694	-0.124292	0.000123577406854203
YER090W	-0.010577	0.768523514778995	0.036095	0.497562141116159	0.312906	0.00188873063693029	-0.02998	0.559833093532869	0.182595	6.39379285458652e-05	-0.031425	0.349284833480156
YER091C	0.130556	0.00518366601357256	0.111261	0.110621018210396	-2.398271	0	-0.342825	8.04012145749766e-09	-0.218477	1.05975418482895e-05	0.201502	5.15541739032344e-06
YER091C-A	0.052816	0.260014823595958	0.021739	0.696008755981047	0.015085	0.872347867042583	-0.060957	0.412218438680416	0.006002	0.920201648837282	NA	NA
YER092W	0.011439	0.733876111937238	-0.029504	0.563190682838452	-0.302007	0.00126868648407508	0.030125	0.555198964131545	-0.021371	0.650407635590803	0.127267	0.00158509618908509
YER093C	0.016769	0.611317412783855	-0.019304	0.695230073552022	-0.317939	0.000667028574540596	-0.029964	0.585061039584202	-0.016039	0.753051384660253	0.038442	0.328316160355737
YER093C-A	0.129242	0.00208159248806017	0.099195	0.0848849272080459	0.375802	0.000280829001023220	0.057883	0.277803580976024	0.178575	0.00038059878889829	0.001531	0.969522835432558
YER094C	-0.096464	0.0074554140717048	0.161347	0.00316313959492553	0.807291	4.39960623488389e-10	-0.091395	0.0761887859038138	0.387636	6.66133814775094e-16	-0.079033	0.0138099812979363
YER095W	0.298168	1.40323264896658e-07	0.671061	1.02301500604085e-11	0.811972	4.63831528740855e-10	0.080032	0.128335577819146	0.548402	0	0.011316	0.752602980278949
YER096W	0.126525	0.00411350626324158	0.423872	1.59764877993851e-08	0.520211	4.74108009373975e-06	0.042715	0.491886241297321	0.499973	0	NA	NA
YER097W	0.009334	0.839614445374694	0.12104	0.0517805251429035	0.168837	0.0994979779803783	0.063637	0.469472328220208	0.011809	0.842568225244084	NA	NA
YER098W	-0.048663	0.362293687935635	0.077249	0.178726944695545	0.319414	0.00136177777637825	0.057364	0.314789216620818	0.068551	0.174043959822887	0.023704	0.676867230304114
YER099C	0.0661	0.0940216281152833	0.189359	0.0012063146705813	-0.430265	1.33112641826916e-05	-0.013394	0.794478846465396	-0.000683	0.98829450158473	0.049496	0.174493604193962
YER100W	-0.045911	0.160703033532981	0.058788	0.263006052183658	0.233477	0.0153552296368127	-0.018184	0.727733331402526	0.072916	0.119842689728901	-0.118679	0.00162617415599031
YER101C	0.016591	0.619329573096091	0.105412	0.0427127516865143	0.297894	0.00304329348117482	-0.02584	0.62798017506764	0.185811	0.000133065628232787	0.071164	0.0894390502349843
YER102W	0.212257	2.49938748875245e-05	-0.109981	0.0317089813426871	-1.104496	2.56524667618940e-07	-0.127976	0.0198516900908978	-0.102635	0.0304547541286069	-0.146601	2.58949630922434e-05
YER103W	0.03013	0.666340865159063	0.387918	1.56698819642198e-06	2.53736	0	-0.036039	0.487761023370378	1.454943	0	-0.222978	2.56028531708807e-11
YER104W	-0.036046	0.381672697774511	0.019205	0.747199463570643	-0.026431	0.776166881430513	0.070907	0.225402752387996	0.012193	0.814434436583413	0.177715	0.0083112861601663
YER105C	-0.036022	0.28851777824823	-0.128529	0.0213443127821393	-0.066839	0.471275598678574	-0.037691	0.461178242534956	-0.175629	0.000316771174418973	-0.079405	0.0130897852547892
YER106W	-0.122778	0.00113929958951675	-0.166428	0.024279624753614	-0.485227	1.33349210599265e-05	NA	NA	-0.102386	0.0821308051735131	NA	NA
YER107C	-0.076984	0.0213903177965229	-0.126971	0.0195111580049803	-0.073044	0.419760170275104	0.002115	0.967229804921817	-0.16463	0.000714735220736507	0.007917	0.820290701423718
YER109C	-0.095095	0.0125609748454208	-0.228012	5.75458392078065e-05	-0.261552	0.00526094567472712	-0.033212	0.544959427541055	-0.12712	0.0103975661139188	0.060862	0.160141412794694
YER110C	0.019728	0.586544478103026	-0.036843	0.531118751898788	-1.517588	0	-0.033724	0.507603739345935	-0.389387	4.48419079646101e-13	0.011699	0.752054391230954
YER111C	-0.069023	0.0392222963866415	-0.066236	0.205896730003448	-0.119637	0.189977344610894	0.011976	0.819943563129576	-0.181355	0.000271860859007100	0.110914	0.00958443231309047
YER112W	-0.058366	0.0768260028934146	-0.009691	0.87556875462829	0.046569	0.622438667678244	0.013049	0.79879976017376	-0.134763	0.00535735004645133	0.036586	0.321741295315839
YER113C	-0.084858	0.0142171648274054	-0.118909	0.0243646723517835	-0.376496	0.000102485724714385	-0.03201	0.534542531121323	-0.121932	0.0114205803208628	-0.064176	0.0533528910219329
YER114C	0.008589	0.800712713081437	-0.171708	0.00148367671505589	-0.489719	1.33423004167188e-06	-0.043839	0.393651923075926	-0.229759	4.24092804363063e-06	-0.143268	2.57294483837489e-05
YER115C	-0.002999	0.92819037121415	-0.168437	0.00156710949335059	-0.421123	2.13417061621923e-05	-0.071604	0.167489473110392	-0.159547	0.00110059548180663	-0.015508	0.659271480805848
YER116C	0.054165	0.140099397880877	0.016224	0.75038631569877	-0.005926	0.947916959042222	-0.011469	0.828777566001719	0.043974	0.35882904985824	-0.048149	0.214108267380913
YER117W	0.099219	0.0123318617482276	-0.143668	0.00964223087094995	-1.188734	6.22580209608259e-10	-0.047337	0.361485748583464	-0.196173	7.02886805402647e-05	-0.00974	0.781237060516371
YER118C	-0.024116	0.474972345539977	-0.154985	0.00422526197699946	-0.66439	2.05071171155424e-09	-0.013984	0.783414213905956	-0.176642	0.000279929080419294	0.028868	0.429956766944236
YER119C	0.089089	0.0251676178927721	0.066539	0.235752635423333	0.60251	3.55565577092598e-07	0.102381	0.0479236080268745	0.291541	1.19676968335369e-09	-0.062552	0.0647904511882961
YER119C-A	-0.12183	0.332751240845685	-0.071	0.370344233278213	-0.2745	0.0063837174581387	NA	NA	NA	NA	NA	NA
YER120W	-0.152969	6.54330124674196e-05	-0.192113	0.00171452711173836	-0.456439	4.73058258620984e-06	-0.025617	0.612786883754823	-0.248418	7.0514551697709e-07	0.04371	0.227182634704078
YER121W	-0.136893	0.395656315434328	-0.103145	0.0790065149862662	-0.119531	0.193404959821443	-0.011475	0.873525199710805	-0.087834	0.122548876974340	NA	NA
YER122C	0.00277	0.940665998867608	-0.057172	0.251779658133017	-0.118157	0.190097844305139	0.000955	0.98494437508811	-0.179912	0.000206767917656503	0.098016	0.0117508739354920
YER123W	-0.025292	0.487198840750523	0.070051	0.209865357663025	-0.200678	0.031951028770853	0.010704	0.83460984479928	-0.144814	0.00335147439040862	-0.039607	0.270388984003136
YER124C	-0.316103	9.45214462255706e-10	-0.958589	1.80966353013901e-14	-0.604555	1.32888423598487e-08	-0.168348	0.00184600693221215	-0.595404	0	-0.14517	2.17621182385663e-06
YER125W	-0.005822	0.88434789874979	-0.181588	0.000785250658397407	-0.169826	0.0676795388175091	-0.039226	0.451487326656228	-0.147772	0.00230195128451194	-0.048024	0.148928451077877
YER126C	0.098803	0.0133209203330863	-0.100837	0.0635456232489322	-0.986457	2.52387000188037e-12	-0.027397	0.592667590413489	-0.265607	2.37458328999907e-07	0.163973	9.79825723794736e-05
YER127W	-0.038596	0.237711463616855	0.020413	0.68457825214894	-0.412637	5.59239246041843e-05	0.01558	0.763039949873307	-0.154075	0.00172712155753130	0.14703	0.000878963909873631
YER128W	-0.100508	0.0264842666966076	0.020207	0.739316088616199	0.07387	0.430211043270829	-0.021914	0.716307153496345	0.058775	0.26760599402707	-0.061838	0.29453228442617
YER129W	-0.065359	0.0562250378684	-0.009969	0.844329482844342	-0.142926	0.119443866717328	-0.065046	0.208868670130903	-0.097223	0.0412048981890615	0.066942	0.098635379158829
YER130C	-0.012967	0.68899376658169	-0.133267	0.0129865212323871	0.298488	0.00248685744588384	0.044861	0.386157109869912	0.408083	1.11022302462516e-16	0.115899	0.00461307296520652
YER131W	-0.117697	0.00123840660151242	-0.088119	0.115189846130260	-1.830943	8.88178419700125e-16	-0.030603	0.549857133225435	-0.47138	5.55111512312578e-15	-0.103844	0.000991491333699246
YER132C	-0.08627	0.00982994273326865	-0.043785	0.377642507196131	-0.497516	1.03641730264670e-06	-0.002304	0.96435658848384	-0.109844	0.027181561725772	-0.098351	0.0234515302086860
YER133W	0.198573	3.52729850134903e-05	0.015312	0.762112936776602	0.193416	0.100308149795152	0.013793	0.786747190656485	0.064379	0.159593284147894	0.083776	0.0273837291487838
YER134C	-0.074747	0.0241366217159283	-0.091988	0.067203245942115	0.174093	0.0728568008881414	-0.026571	0.602997382272617	0.007742	0.867997829487935	0.022423	0.534387550727572
YER135C	-0.012731	0.810952765447777	-0.018532	0.799438296580149	0.185202	0.0703791141018316	NA	NA	NA	NA	NA	NA
YER136W	-0.005014	0.885437023744411	0.084236	0.102377785515978	0.433295	4.74733554506335e-05	-0.022531	0.65614355121059	0.06051	0.189236331298076	-0.119115	0.000118243649269489
YER137C	-0.066087	0.217456609587911	0.130141	0.021881884482136	-0.134549	0.154240099084155	0.034439	0.540352634815497	-0.036682	0.485632783597797	0.227892	4.56710103716729e-05
YER138W-A	-0.075759	0.0541416975974873	0.370154	7.52470911113967e-06	-0.34431	0.4647027482235	0.075157	0.181968832720987	0.418688	8.55648885078608e-13	0.153737	0.00323230006156672
YER139C	0.091576	0.0139096204835090	0.020237	0.735006711925079	0.250256	0.00930639251979126	-0.016252	0.760274052765117	-0.013709	0.775170169947446	-0.151602	0.00115570078371663
YER140W	0.016937	0.643446581776417	-0.121389	0.0175307175570669	-0.455627	4.42037595937972e-06	-0.070632	0.181194589784008	-0.186298	0.000182242866436866	-0.087322	0.0156776067173763
YER141W	0.135326	0.00102270370038748	-0.061476	0.234911192576921	0.348121	0.00117199709667815	0.080872	0.116910284798232	-0.105567	0.0305809299013865	-0.043234	0.197711949534690
YER142C	0.003235	0.92630144587106	0.5992	4.0021830294279e-10	1.503628	2.98649993624167e-14	0.003173	0.95571654815051	0.749491	0	0.053757	0.201349111105109
YER143W	-0.047453	0.154611594461916	0.353476	2.18931660023181e-07	1.542563	8.88178419700125e-16	-0.013273	0.8049739196888	0.731811	0	-0.074067	0.0307249365345971
YER144C	-0.047903	0.149379753224595	-0.117319	0.0405201628803658	-0.35463	0.000178705312502636	0.084521	0.101548285495202	-0.05651	0.232607263267312	-0.024052	0.500381676115984
YER145C	-0.035938	0.330132961322247	-0.458628	1.54766366389225e-09	0.550542	0.000840460096483864	-0.103755	0.0446865369315353	-0.226004	8.36988199048871e-06	0.228179	6.59998402485762e-07
YER146W	0.002797	0.933298813758827	-0.079359	0.119035213558113	-0.342508	0.00048820572775099	0.202487	0.000231596600534067	-0.209373	6.59436870651398e-05	0.058591	0.121810544681234
YER147C	0.005798	0.865540116615827	0.096586	0.0694915208141367	0.246369	0.0107003831400034	0.017419	0.742363981158044	0.101935	0.0370911282315992	0.069864	0.0760338661462227
YER148W	-0.131917	0.000259204830324600	-0.168141	0.00206967987755968	-0.040418	0.675138525731653	0.028841	0.568227476046544	-0.274145	6.63966555070061e-08	-0.019579	0.56743926785668
YER149C	-0.092228	0.00736596003273737	-0.053026	0.349104604628323	-0.116963	0.205649605209312	-0.033532	0.526493746008795	0.017757	0.71520744607466	-0.001788	0.965159623763368
YER150W	0.12626	0.00131424839216943	0.124496	0.0191180005306139	1.595395	1.12798659301916e-13	0.09893	0.0642414328703251	0.655103	0	-0.000624	0.98565724166647
YER151C	-0.118798	0.000828053264190887	-0.144635	0.0135122516417625	-0.141775	0.127925780312236	0.024052	0.639894257550451	-0.040439	0.392222861569042	-0.003673	0.91743088244712
YER152C	-0.157806	3.80366805041721e-05	-0.315355	4.91779189482067e-07	-0.225685	0.0147889341034448	-0.03247	0.521923395233846	-0.252932	5.20035925322127e-07	-0.047204	0.159414883032178
YER153C	0.034583	0.357130845817562	-0.087919	0.139734444243982	-0.039404	0.92005923028601	0.008952	0.864492142742941	-0.091039	0.0552920670983027	-0.065161	0.0633628759539993
YER154W	0.035764	0.294711071087002	-0.096581	0.0619234374341401	-0.049149	0.59171391887555	0.006044	0.904731025913956	-0.213417	1.56020967607695e-05	0.005448	0.877061912678308
YER155C	-0.167348	1.17365918397283e-05	-0.244465	5.00126863927086e-05	-0.371042	0.000105345967284176	-0.069486	0.178018636251815	-0.184015	0.000151886991833106	-0.062596	0.0530356560643156
YER156C	0.302821	2.55857535836901e-05	0.448869	1.64870663288408e-06	-1.107934	8.5487172896137e-15	-0.071709	0.163391463839483	-0.350297	4.04021260891341e-11	-0.034028	0.304275908058351
YER157W	-0.126612	0.000383848123827746	-0.159364	0.00252116439350447	-0.356826	0.000223756053037594	-0.064155	0.229250604647402	-0.125666	0.0115774797479558	0.002508	0.944221399405424
YER158C	0.068409	0.0995238375568712	0.14077	0.0271805438995154	0.081286	0.403231939737958	0.072283	0.204140991554289	0.279017	3.12103112243278e-08	0.159569	0.000380483845281887
YER159C	-0.030862	0.337733509697538	0.121783	0.047461775770319	-0.030712	0.766919798405491	0.109987	0.0325304628374499	-0.029561	0.535675065694573	0.15128	0.000280607513866382
YER161C	0.086737	0.0217177970406901	-0.042013	0.404868666409661	0.190556	0.0449817943538831	-0.021298	0.678783214766353	-0.016821	0.731939985423564	-0.02093	0.570653165052922
YER162C	0.048081	0.504759275469655	0.016119	0.76444553890482	0.381214	0.000193693927105887	0.020008	0.706464990104933	0.132197	0.00612639097349121	-0.113957	0.00266308550169381
YER163C	-0.053743	0.11790849868071	0.047256	0.346532381542953	0.666676	1.99085532504029e-08	-0.004357	0.932127502257628	0.332663	3.29902771767365e-12	0.082769	0.0333147566076825
YER164W	-0.046479	0.167975978103666	-0.106643	0.0553138142407328	-0.281531	0.0029131498871624	-0.015031	0.773315267828084	-0.145724	0.00298197868303751	0.058361	0.155886428713264
YER165W	-0.076901	0.0300824709054878	0.04092	0.416952218043074	-0.667927	1.62802754610780e-08	-0.044974	0.381212608610101	-0.176211	0.000336688069489832	0.020868	0.571639893549713
YER166W	0.058505	0.0968504452487496	-0.140889	0.00856798045084839	-0.117609	0.201398185616417	-0.007975	0.876537882528411	-0.110273	0.0222523739175708	-0.081066	0.0157377459070526
YER167W	-0.045553	0.157222977363973	-0.019019	0.706907034279607	-0.233219	0.0122766988289977	-0.055764	0.284988727041554	-0.141458	0.00389350512409514	-0.052369	0.131048524721496
YER168C	-0.034698	0.283317851857467	0.023381	0.647196915535863	0.115755	0.221300280645335	-0.034363	0.51641449032639	-0.037741	0.44181189791346	-0.16593	0.000127890356893423
YER169W	0.073239	0.039072046228354	0.11731	0.0266184117336062	0.202343	0.0335082467739163	0.002157	0.968657167032074	0.18436	0.000134324437600086	0.098355	0.0408314071959225
YER170W	-4e-04	0.990530785985801	-0.111795	0.0876170339539152	0.182663	0.0541398778762016	0.118432	0.0832035267564302	-0.190388	0.000544927771435444	-6.8e-05	0.999118884082278
YER171W	-0.091788	0.00746640393948528	0.003475	0.947160703224941	-0.249578	0.00769887418211634	-0.06906	0.184162010988938	-0.071912	0.134865487352834	-0.093568	0.0086310158152878
YER172C	-0.037595	0.258009377167090	-0.048993	0.347027473852782	-0.240522	0.0117366048290775	-0.029049	0.571572102339939	-0.168089	0.000706860404290688	0.092519	0.0192052903784359
YER173W	-0.033921	0.318366115788412	-0.015405	0.757278630197337	-0.009651	0.91899323069165	-0.00706	0.901546511568213	-0.133538	0.0122765044914510	0.032147	0.452781596364661
YER174C	-0.048027	0.167638282940206	0.036062	0.470325570947968	-0.431135	2.29459901204265e-05	0.011674	0.822307429151963	-0.12314	0.0108969421296637	-0.103589	0.00137891157555647
YER175C	0.044765	0.225121475791288	0.156638	0.00954613423548767	1.611111	2.22044604925031e-16	0.047251	0.374955897660943	1.008875	0	0.045149	0.332465618319475
YER176W	-0.048243	0.145055997005330	-0.13832	0.00774326901324451	-0.12963	0.150694313408655	-0.002157	0.966527412677724	-0.166235	0.000823284428850823	0.016492	0.661328343271785
YER177W	-0.115557	0.00196814008305868	0.131722	0.0152433589583399	1.000563	8.78264771353443e-07	0.124149	0.0173070539132600	0.156362	0.000787359453602643	-0.021876	0.527756661453964
YER178W	-0.020869	0.548277401977509	-0.04209	0.411684818766525	0.400385	0.00138085071552141	-0.001776	0.971989589201208	0.044155	0.346849322920798	-0.03652	0.301558042434222
YER179W	0.08331	0.0803273260357511	0.248521	0.000133461476751640	0.56835	1.02057178263948e-06	0.003805	0.961436627970564	0.225163	0.000181639999560335	NA	NA
YER180C	-0.07451	0.0337330947950822	-0.079427	0.127703705859934	-0.323202	0.00099242652448528	-0.072105	0.168213655121976	-0.195051	9.53702237946885e-05	0.081663	0.0367442835275625
YER181C	-0.016998	0.739526450649844	-0.085954	0.135952252856384	-0.005554	0.955376690949994	NA	NA	-0.176093	0.00737209079961865	NA	NA
YER182W	0.013402	0.718461122613613	0.176717	0.00181455368553018	0.071108	0.44236772134235	0.135965	0.0119143721110612	0.025339	0.606224333167507	-0.045406	0.225364166117368
YER183C	-0.053136	0.128010273257643	-0.096646	0.0605873610381759	0.026323	0.776056804826513	-0.034479	0.502396927447623	-0.02931	0.534431453570068	-0.023747	0.490338990498247
YER184C	-0.007987	0.831416481615175	-0.062572	0.240853302647868	0.395308	0.000303154790950111	0.027438	0.632919883366996	-0.084637	0.109795340522369	-0.077538	0.104323721932578
YER185W	0.017527	0.606706123363318	0.006737	0.897109681641683	0.52304	3.13633712356598e-06	0.054286	0.360551166622485	-0.030631	0.584502732430297	NA	NA
YER186C	0.057159	0.131355066363093	-0.177314	0.00141127433596178	-0.183706	0.062024357217712	0.000197	0.996947731750474	-0.10781	0.0243234831340901	-0.052029	0.122156695090883
YER187W	0.010697	0.753334870742654	0.045782	0.395428402805471	-0.206405	0.0357275640416183	0.037231	0.72907218838038	-0.116667	0.058796094667678	NA	NA
YER187W-A	-0.033852	0.451215650252367	0.035656	0.512549878857063	-0.203446	0.0366704381501212	0.112113	0.275611149629251	-0.02355	0.71683786433795	NA	NA
YER188W	-0.046497	0.179873501419498	-0.11375	0.0410416756660147	-0.365389	0.000161826959101719	0.002094	0.978764136832265	-0.057932	0.338186188615708	NA	NA
YER189W	0.151027	0.000453385122649141	0.014826	0.777586004647045	-0.595121	4.22843017933161e-07	0.016373	0.758282749869084	-0.281809	9.31357785338705e-08	-0.123971	0.00186293037786300
YER190W	-0.080399	0.0158950454562893	0.046515	0.37327226859382	-0.146704	0.117717425365170	0.033758	0.508902463944822	-0.015473	0.738302315567037	0.048471	0.183007476564890
YFL001W	-0.06306	0.0546014019444852	-0.079589	0.120400988592539	-0.579296	3.65618817443902e-08	-0.08154	0.115302297520964	-0.099384	0.0388071227770469	0.051382	0.173179247723042
YFL002C	-0.017777	0.640506398595543	-0.08329	0.0987051216299731	-0.428806	1.58540097080495e-05	-0.121293	0.024919521333148	-0.059701	0.208918067959967	0.012947	0.726751564675009
YFL003C	-0.112967	0.00416810858378047	-0.039074	0.474002086955463	-0.221653	0.0176383151174943	NA	NA	-0.113455	0.0638476022973354	NA	NA
YFL004W	-0.121702	0.000703837593409307	-0.301587	5.2821558235161e-06	-0.30597	0.00106923251485935	-0.032738	0.520735066331113	-0.101292	0.0338807759111098	-0.019977	0.557529046597424
YFL005W	0.008451	0.804463393172045	-0.140204	0.00970104687473672	-0.239574	0.00943036624390092	-0.024748	0.626916217142565	-0.136505	0.00454591388929582	-0.037195	0.268907120838934
YFL006W	0.035905	0.334516013117136	0.107254	0.0591578300985243	0.363166	0.000406172308664465	-0.041024	0.426388728778619	0.366673	5.95079541199084e-14	-0.00319	0.928597465884162
YFL007W	0.051519	0.161556691294099	0.229647	0.000312834227764403	0.454523	4.12377061691505e-05	-0.016776	0.752788110715065	0.439815	0	-0.165449	8.12200801059149e-07
YFL008W	-0.043967	0.223342184578305	0.127619	0.0240857182759852	0.286045	0.00510164243958877	0.031116	0.544907237026309	0.052733	0.257803823003973	0.07644	0.0480383106730464
YFL009W	0.119314	0.00355301116724416	-0.009161	0.858164228657497	0.003219	0.97263398145665	-0.004362	0.931569187871378	-0.089377	0.059212399634396	-0.005232	0.881865086946957
YFL010C	0.038495	0.300866402484250	0.066257	0.222156110328030	0.554213	9.36309309418348e-07	0.039041	0.441186942114757	0.044527	0.330750778363593	-0.007497	0.827660676431362
YFL010W-A	-0.033888	0.42890459752776	-0.045582	0.472339558815135	0.110671	0.267450799673305	NA	NA	NA	NA	NA	NA
YFL011W	-0.102661	0.510512515530766	-0.115022	0.188846394747016	-0.324809	0.00327853139758383	0.002704	0.97809855224874	-0.020476	0.738628932628667	NA	NA
YFL012W	-0.106018	0.488947001845904	-0.051649	0.473021673611139	-0.218249	0.0535980111058556	0.226149	0.108800701477783	NA	NA	NA	NA
YFL012W-A	-0.048457	0.278215684475540	NA	NA	0.013375	0.899152593312227	NA	NA	NA	NA	NA	NA
YFL013C	-0.048759	0.133424804477986	0.010831	0.83043315527029	0.302074	0.00247487225416820	0.003663	0.943861858581607	0.213035	7.98000077806282e-06	0.102228	0.0160653280224696
YFL014W	0.494793	3.24426426685509e-05	1.591178	5.74737923919599e-10	3.587575	2.55351295663786e-15	0.382795	1.45077949653682e-09	2.498056	0	0.620454	2.22044604925031e-16
YFL015C	-0.186799	0.317068215876628	-0.077554	0.462876052140214	0.065567	0.508489123566276	0.137828	0.193909349658017	0.033631	0.578711357633285	NA	NA
YFL016C	-0.030664	0.361098420553613	0.268793	3.56381574071474e-05	0.85916	6.0461435857917e-10	-0.02524	0.62288277158192	0.361462	1.44106948596345e-13	-0.112579	0.00123182994522419
YFL017C	-0.094909	0.00685676690080605	-0.308564	7.67238335086518e-07	-0.870685	8.62088178621434e-13	0.024129	0.641220108678767	-0.314331	6.97957880380073e-09	0.094872	0.0136347354696784
YFL017W-A	-0.090108	0.00813051894862848	-0.120071	0.0241756546868865	-0.335178	0.000603998787595206	-0.014021	0.79119389731075	-0.191033	0.000110825489598398	0.011508	0.750941656849942
YFL018C	0.0316	0.395889612902736	-0.201335	0.000248101657272737	-0.176541	0.073892726261601	0.028108	0.578137032702346	-0.043465	0.351104914398563	0.023995	0.501047764172225
YFL019C	0.093739	0.0186149640405394	0.117726	0.0443586887280012	0.124111	0.184043071271198	NA	NA	NA	NA	NA	NA
YFL020C	-0.083333	0.0152455865409938	-0.15482	0.00344009095985698	-0.284809	0.00266040139958501	-0.079817	0.135648959408415	0.154666	0.00159431195173632	0.128599	0.00218250153256927
YFL021W	-0.069301	0.0352500815029027	-0.063371	0.215763108120948	0.760963	4.36571967465937e-09	-0.042023	0.417274029437804	0.012337	0.791953915108722	0.061467	0.109045686563008
YFL022C	-0.076132	0.0337476256479794	-0.159472	0.00711543410547921	-0.918932	2.33923991288520e-13	-0.069279	0.176867117413541	-0.246364	9.13423582327155e-07	-0.004729	0.89090977328452
YFL023W	-0.048713	0.148985857968312	0.007832	0.875265296407538	-0.507274	2.36334417369477e-06	-0.051556	0.324487428037531	-0.118571	0.0157290045502071	0.097124	0.0273723035558968
YFL024C	-0.038768	0.228714919861531	0.068485	0.218801556497654	-0.343676	0.000408053019517074	-0.046703	0.387267933589412	-0.053716	0.255838822594849	0.154159	0.000321629563169945
YFL025C	0.055941	0.151436599673375	-0.118886	0.0210958187076536	-0.290401	0.00210261830924019	-0.062246	0.237188953820297	-0.114859	0.0179564836125673	0.130639	0.00204706200708915
YFL026W	0.108027	0.00825837333283386	0.084263	0.106052628205683	0.138641	0.317756646552767	0.00936	0.856049363998023	0.295602	1.29089638978286e-09	-0.111077	0.000383772124545212
YFL027C	0.034734	0.346197604378345	0.142592	0.00845142291126733	-0.050752	0.581502328280402	0.039859	0.458018872983733	0.09652	0.0414021604961261	-0.041088	0.236536013752533
YFL028C	-0.043109	0.195617089652237	-0.048071	0.33510165658752	0.105741	0.257531234810457	-0.038109	0.462013037802045	0.033482	0.473280959685995	-0.015873	0.645937566679951
YFL029C	-0.073019	0.0308202172600379	0.051761	0.328810668915246	0.5285	1.69216709844378e-06	-0.005393	0.916560335474654	0.274187	6.24512674907152e-09	-0.079213	0.0219323482377956
YFL030W	0.052446	0.171745170385889	0.098626	0.0602368556016836	1.4605	3.5527136788005e-15	0.037688	0.49878523367454	0.268799	2.97088287970482e-07	-0.001319	0.977564751482232
YFL031W	-0.023446	0.742833496966147	-0.150037	0.013232937155655	-0.177547	0.187943953968444	-0.031023	0.556703975508195	0.04793	0.296378007135467	-0.167777	6.97217737988254e-08
YFL032W	-0.078166	0.0829760010443017	-0.001535	0.981258580329093	0.042401	0.685059526074396	NA	NA	NA	NA	NA	NA
YFL033C	-0.043329	0.217634995982272	-0.059975	0.230681619737129	0.12786	0.167643794802993	0.012446	0.806774679656552	0.048962	0.292321189147434	-0.037608	0.28181635812729
YFL034C-A	-0.050233	0.172589406017309	-0.309706	1.21779605666283e-06	-0.960663	5.83070258741714e-11	0.00258	0.960493409498602	-0.313595	1.72393022079831e-09	-0.017952	0.60221322702764
YFL034C-B	0.069565	0.0549527772830776	0.190778	0.00144168663412103	0.241885	0.0142725886544265	0.059632	0.246084121730035	0.04595	0.324514021089904	-0.006451	0.856555499504871
YFL034W	-0.034413	0.329275179146802	-0.039121	0.45984097922985	0.08616	0.34871841899407	-0.035452	0.508832596271276	-0.153841	0.00216693956169989	-0.033964	0.431680854384381
YFL036W	-0.032716	0.352992213897436	0.137788	0.0128185457538970	-0.251683	0.00717779287280185	0.05097	0.329425662200095	-0.105852	0.0312564403485992	-0.021198	0.539907306627578
YFL037W	0.040289	0.270198614120098	0.00754	0.880814336749493	0.030716	0.787535028222769	0.039154	0.439733132213086	0.132382	0.00462688353569463	-0.029281	0.392237058102425
YFL038C	0.008057	0.810480009681949	0.053714	0.313996959651480	0.644844	8.51874900731353e-07	0.004707	0.926498106822649	0.106894	0.0201640882664722	0.022815	0.521003319141877
YFL039C	0.006541	0.849748635299551	-0.086474	0.0851380470184614	0.564764	0.000117690580011542	0.022189	0.674304158071343	0.253398	8.15959739774996e-08	-0.023594	0.535503611875381
YFL040W	-0.100728	0.392189936336839	-0.008463	0.905574291993055	-0.0398	0.690896031128223	NA	NA	NA	NA	NA	NA
YFL041W	-0.011891	0.724079220459426	-0.089879	0.0814636830898173	0.406072	8.8652962691782e-05	0.085341	0.0954705199292882	0.144561	0.00197635491429726	0.015758	0.655795445031407
YFL042C	0.067675	0.098865873329127	0.127395	0.0276948173884566	0.962467	1.25577326315351e-11	0.042256	0.420327713232649	0.527106	0	-0.028306	0.521645958214769
YFL044C	0.065797	0.105000063276626	0.238916	0.00056849906343559	0.601013	1.72311000690151e-07	-0.006751	0.906029505934461	0.38323	1.09023901018190e-13	-0.117375	0.0213247002335570
YFL045C	-0.150431	0.000115324126118033	-0.278161	4.14407400439742e-06	-1.083371	1.05582209641852e-13	-0.106038	0.0413066320237195	-0.449891	1.11022302462516e-15	-0.018082	0.594979878803244
YFL046W	-0.03386	0.402669800589266	0.015264	0.791449564539302	-0.148416	0.130006149222732	-0.013938	0.788962511619044	-0.162379	0.00134095545366220	0.11898	0.00404018134996709
YFL047W	0.085319	0.0443982596354668	-0.016081	0.791015665879068	-0.029031	0.754528832115996	0.004223	0.935660961014897	-0.098343	0.0397674260639359	-0.043363	0.209512362836021
YFL048C	-0.055852	0.0854661834260033	-0.10858	0.051992718821151	0.129277	0.166034631328002	-0.070068	0.174236389227572	0.000637	0.98913720678869	-0.012149	0.732032419852575
YFL049W	0.02565	0.441310696942319	-0.064963	0.217238890002069	0.228284	0.0218594700826994	0.033247	0.538517073398663	-0.03471	0.488365149936436	-0.076272	0.0568112439741094
YFL050C	0.061129	0.101119031454643	-0.039192	0.50538735390317	0.044384	0.638287825887016	-0.043836	0.426821933572085	-0.073004	0.151097069261227	-0.112206	0.0101030868303786
YFL051C	0.00361	0.941140480591094	0.048401	0.421094532784378	0.005063	0.958256574799438	NA	NA	-0.031186	0.63974562753879	NA	NA
YFL052W	0.016346	0.671657935054227	0.095866	0.176453573489816	0.130064	0.21353781506625	NA	NA	NA	NA	NA	NA
YFL053W	-0.018029	0.745154803950035	-0.006401	0.94118978500059	0.750294	8.3345952361924e-09	NA	NA	NA	NA	NA	NA
YFL054C	0.045828	0.207714932296720	0.297827	6.11561270635885e-06	1.222302	1.38444811170757e-13	0.153601	0.00768606748133793	0.479602	0	NA	NA
YFL055W	0.077156	0.0626295028754159	0.253271	0.000104943976946159	0.471159	1.16511132602914e-05	0.019218	0.749393417021529	0.15811	0.00328378157181808	NA	NA
YFL056C	0.186576	8.70097137546377e-05	0.385494	2.57862218466798e-07	3.143602	0	0.062632	0.227375280750391	0.217631	2.98382948837883e-06	0.05294	0.216841437681282
YFL057C	0.081678	0.0321350209257943	0.48161	1.53311197070849e-09	3.283562	0	0.044059	0.390231829445161	0.268125	1.30564383749032e-08	0.115091	0.00457005242157871
YFL058W	0.228607	1.88227531531249e-05	0.431367	7.60283025424968e-09	0.448931	2.35670070271032e-05	0.099524	0.0726445267923127	0.258214	2.22407955674520e-06	NA	NA
YFL059W	0.196562	2.23254093949521e-05	0.440966	6.75014193429746e-08	0.814796	5.41447331414702e-10	0.070083	0.188544034646602	0.159239	0.00158744592039461	0.106984	0.0226702006466736
YFL060C	0.10117	0.00987056974415723	0.000565	0.991734546184225	-0.283235	0.00273446697794699	0.062602	0.266513128327535	-0.160838	0.00321274923606074	NA	NA
YFL061W	0.000647	0.990613124724895	-0.107349	0.151488977028398	-0.006051	0.947402986979828	NA	NA	-0.157402	0.0135852801148877	NA	NA
YFL062W	-0.076256	0.0331129248005564	-0.171129	0.00269500012503388	-0.173819	0.0555665416817749	0.031373	0.5351506467966	0.037713	0.410203449719927	0.047225	0.204501573648336
YFL063W	0.091228	0.0629699302302678	0.325204	9.6958405518821e-06	0.249605	0.0197392131750453	-0.090348	0.122597280206857	0.097193	0.0460963654215798	0.023587	0.587902203517618
YFL064C	0.137258	0.000861779560660803	-0.015952	0.752356384343577	-0.439933	6.66412115312154e-05	-0.002531	0.961106382451384	-0.189867	0.000116529009638988	-0.072963	0.0446771543625608
YFL065C	0.243286	3.41297703398968e-06	0.156503	0.0114755370332725	-0.534672	4.86891818596291e-06	0.003878	0.940098390248976	-0.321609	6.888929426907e-10	-0.114333	0.000977453746243473
YFL066C	0.144667	0.000598433098351947	0.110152	0.0423250881328031	-0.097499	0.380309875722913	0.095301	0.0668308239260477	0.024627	0.595355937999033	-0.048638	0.184250230994834
YFL067W	0.131294	0.00139722051248481	-0.078959	0.150519513081250	-0.091621	0.375817573794247	0.117176	0.110628192989186	-0.021498	0.671804859795122	NA	NA
YFL068W	0.079383	0.0322041810316959	0.235642	0.00162556930714497	0.103464	0.344433983232515	0.067524	0.359606995996258	-0.055063	0.286963519585823	NA	NA
YFR001W	-0.077964	0.0206871902910511	0.073974	0.146306259935740	-0.456915	6.14103374141362e-06	0.009377	0.858742831399026	-0.10437	0.0340805590983682	0.131348	0.00261789718215921
YFR002W	-0.002369	0.943197298373826	-0.065226	0.199369486464341	-0.135072	0.143029694587006	-0.035219	0.490218918344251	-0.032947	0.481475722889656	-0.039735	0.234318061959802
YFR003C	-0.049907	0.139242182851722	0.283741	0.000153359188279190	1.35851	6.32827124036339e-15	0.061166	0.253895592577361	0.510177	0	-0.049722	0.165541543868254
YFR004W	-0.135116	0.0001743284448118	0.117206	0.0403972001464816	0.778623	1.27896493395951e-09	-0.093358	0.0695674208857476	0.410869	4.44089209850063e-16	-0.091631	0.00734417147322786
YFR005C	-0.197746	7.38644816755674e-07	-0.22593	6.30846552470699e-05	-0.434562	1.14264573966016e-05	-0.144328	0.00658989451733527	-0.175747	0.000405985832233946	-0.023	0.531628688824685
YFR006W	-0.076735	0.0198553714408491	-0.127432	0.0182676243226660	-0.267482	0.0037854286484279	-0.099922	0.0568065398276701	-0.16132	0.00081671932637939	-0.018775	0.578890151609938
YFR007W	0.042093	0.227214502033451	0.05578	0.315317767524249	0.200206	0.0336709554460799	-0.011069	0.845779008212983	-0.080477	0.124693265854196	NA	NA
YFR008W	0.01674	0.711332765085675	0.060596	0.247697019763625	0.599161	3.86901844340315e-07	-0.050115	0.377021256702095	0.266506	1.18185766728729e-07	NA	NA
YFR009W	-0.103968	0.00583615897244971	-0.141975	0.0195532863781606	-0.100712	0.264962703284480	-0.05787	0.257324115860593	-0.24866	6.55156226603282e-07	-0.02326	0.503406547078614
YFR010W	-0.170535	1.05148005624667e-05	0.137351	0.00949130370798068	1.43574	3.99680288865056e-15	0.002465	0.96181030979714	0.511616	0	-0.124516	0.000134096260481109
YFR011C	-0.067719	0.0562345091289778	-0.075345	0.175726769105203	-0.003996	0.965765800060451	0.025476	0.62513292579652	-0.003764	0.937187031417339	0.223202	1.81751983685530e-06
YFR012W	0.001172	0.97522283807966	-0.009333	0.878454482578752	-0.08683	0.380455967589323	NA	NA	NA	NA	NA	NA
YFR012W-A	-0.121248	0.0389817186759971	-0.107543	0.0530192093868098	-0.360115	0.000854008603041412	0.030584	0.655543547308783	-0.107019	0.0597778104400719	NA	NA
YFR013W	-0.049178	0.143039014530006	-0.07179	0.167943653217994	0.115572	0.21235525748998	-0.040551	0.435656038461309	0.034254	0.471157880251818	-0.052645	0.163156945840619
YFR014C	-0.084989	0.0152641328221603	-0.06673	0.222057871504577	0.637036	5.17078970752038e-08	0.0094	0.854425911790982	0.010792	0.816987050192648	-0.075246	0.0315281946399374
YFR015C	-0.078836	0.0361902085557145	-0.0068	0.906620750695828	0.660267	6.79883045417995e-08	0.047061	0.381883866248602	-0.414111	1.43773881688958e-13	-0.329036	1.11022302462516e-16
YFR016C	0.031387	0.364973087824912	0.112958	0.0311387161205349	0.194393	0.04045572291252	0.023299	0.664241942252467	-0.023126	0.628575857245756	0.109901	0.00803961965899003
YFR017C	-0.037888	0.338646598708996	0.231552	0.000508423353570819	0.676227	1.5493106131359e-08	0.098325	0.0765164361554629	0.214648	1.81124211368067e-05	NA	NA
YFR018C	0.263644	1.89251568749604e-06	0.130095	0.0603827143670009	-0.431051	1.40115962818932e-05	0.00686	0.89239782543504	-0.01491	0.751406372390512	-0.033817	0.317925510457071
YFR019W	0.011062	0.735058297393006	-0.020612	0.681811947909456	0.005402	0.952972033010054	0.019312	0.71233168068794	0.038269	0.413997522906559	-0.005549	0.877755370191502
YFR020W	0.024178	0.48935983358879	0.014154	0.786353171929477	0.504363	6.82296899201518e-06	-0.047989	0.366626396852153	0.311505	2.21850759984932e-10	-0.091918	0.0128745704667599
YFR021W	0.052094	0.147629332209852	0.126109	0.0305577945490915	0.055827	0.56767091548694	0.035349	0.489556069621655	0.047362	0.314715492992557	-0.048834	0.229606959937675
YFR022W	0.027891	0.446701684189185	-0.017585	0.730067133716491	0.113589	0.271797186130174	0.00572	0.91403367902914	0.088414	0.0668391392176003	-0.157196	2.41199669186454e-05
YFR023W	-0.056051	0.372144072815292	0.084949	0.201145724004856	-0.082584	0.407361583783446	0.001469	0.98760209646189	NA	NA	NA	NA
YFR024C	-0.011461	0.727847131496826	0.013312	0.789985014981905	0.686989	1.76892236414261e-08	-0.008062	0.87347390686025	0.345824	4.24438262314197e-13	-0.046682	0.167923743545281
YFR024C-A	0.037107	0.277297784301414	0.031738	0.540771257681983	0.759072	3.30204386056465e-09	-0.013064	0.798281301998944	0.364546	5.83977310952832e-14	-0.041637	0.249291120916564
YFR025C	-0.069323	0.0419990147340394	-0.012473	0.801035041608123	-0.140664	0.120967495217552	-0.010194	0.841802821191086	0.111739	0.0152151736671766	0.008662	0.806145480897411
YFR026C	0.095509	0.0113598882135004	0.093932	0.0728942677408054	-0.014416	0.876137881533888	-0.010471	0.846626999786522	-0.024994	0.620915937506208	-0.04403	0.367369751733956
YFR027W	0.054463	0.157120813256580	0.039128	0.448586085955972	0.294643	0.00324972218639830	0.02093	0.724725630089087	0.098032	0.0596871813961213	0.012167	0.814647311262183
YFR028C	-0.106932	0.00238559116903891	-0.14279	0.00617799320838286	-0.642729	2.31756336344091e-09	-0.017504	0.735734735536579	-0.257468	3.49476523386905e-07	-0.025571	0.454802720865196
YFR029W	0.073977	0.0545744657539876	0.16432	0.0039490209427796	0.029171	0.749173541835687	-0.016094	0.761404078339103	0.028903	0.548723046869401	-0.013748	0.717883905442727
YFR030W	0.041239	0.223764505361845	0.355221	2.23563342061084e-07	-0.157746	0.096561013167571	-0.045596	0.384805692138158	-0.106701	0.0251568680794348	-0.022508	0.582017269136626
YFR031C	-0.067825	0.04311816281161	-0.104611	0.0510851354621465	-0.207628	0.0238387058123816	-0.035638	0.488226283986821	-0.049031	0.301989975278982	0.04191	0.274129100563782
YFR031C-A	0.205728	4.25445730567464e-05	-0.035251	0.481363535055195	-1.055879	1.02830009196531e-06	-0.111895	0.0398664826447841	-0.106859	0.0237031262576479	0.014518	0.702218388426764
YFR032C	0.004428	0.955725296883415	-0.045378	0.427513263608333	-0.478262	1.44881146391107e-05	NA	NA	-0.026481	0.645198618353813	NA	NA
YFR032C-A	-0.126689	0.000566535928344103	-0.089565	0.0879857577005368	-0.864921	1.52577830370149e-07	0.01494	0.780148609400255	-0.397699	8.3251183724542e-12	-0.098994	0.00285557735191733
YFR033C	-0.096355	0.00458985859992034	-0.051371	0.33903760249399	-0.39212	6.27302272647734e-05	0.001429	0.977834419099233	-0.223857	1.13230284952692e-05	0.050254	0.177582642731578
YFR034C	0.108984	0.00493244048921893	0.070929	0.19972267131262	-0.665355	4.51422695890713e-08	-0.036441	0.485497391009899	-0.288278	1.99553397139951e-08	0.100474	0.0185346802729147
YFR035C	0.053992	0.202172355187908	0.004456	0.933018466513459	-0.176078	0.0589485065986411	NA	NA	-0.128357	0.0394461809931825	NA	NA
YFR036W	0.108992	0.00421690242686723	0.218284	0.000181648246038946	-0.078781	0.383999902676242	0.032151	0.565162231345821	0.004925	0.92301087404638	0.400846	3.31353833260550e-11
YFR037C	-0.025806	0.465297786035239	-0.166955	0.00197544598178268	-0.101293	0.273439071261904	-0.036907	0.46850698587028	-0.120843	0.0111755197841263	0.027176	0.457682072526099
YFR038W	-0.016461	0.614177749442709	-0.104633	0.0464374387465027	-0.190765	0.0358815277198934	-0.022568	0.658097648707576	-0.089365	0.0587637422428557	-0.01774	0.610449190419614
YFR039C	-0.120891	0.000737824551451438	-0.184677	0.000711576581477358	0.002843	0.975020128830108	-0.089802	0.082185662543977	-0.097979	0.0386310043510684	-0.05947	0.0796043284915247
YFR040W	-0.043778	0.187649087470979	-0.009847	0.852921734424111	0.630069	9.93097815094046e-08	-0.023723	0.643581645778009	0.256749	3.04611681434253e-08	-0.047023	0.169096321937839
YFR041C	-0.055889	0.0928671498075333	-0.136647	0.00868679107404935	0.205694	0.0303240091522473	-0.020151	0.69227333720768	-0.076113	0.105768942326376	-0.002761	0.939156816287693
YFR042W	-0.008115	0.808992083914455	0.164261	0.00302434863152146	0.705129	1.82607767795773e-08	0.000913	0.98571146198194	0.127021	0.00630737250452251	-0.072384	0.0311909204702137
YFR043C	-0.101508	0.00281125963587281	0.068665	0.182068632401723	0.099394	0.295023409618046	-0.108309	0.0534642735217842	-0.103014	0.0443452129583589	0.019324	0.628182912448002
YFR044C	-0.043026	0.265165733792406	-0.064009	0.278548043484018	0.090516	0.332431252616684	-0.017886	0.727018254512433	0.071596	0.120450000634965	-0.063593	0.0628466250796598
YFR045W	-0.062324	0.102437783886222	0.095199	0.066053512816014	0.328819	0.00208415402510698	-0.065556	0.222015717561366	0.045778	0.338940640154309	-0.067995	0.0722491560577477
YFR046C	-0.11352	0.00107610315766427	-0.085678	0.105661962556817	0.051217	0.584497369320622	0.001393	0.980637382451383	-0.081589	0.122664132552792	0.064356	0.142528053289194
YFR047C	-0.000193	0.995296154490518	-0.084315	0.130058093850968	0.050251	0.639571008561335	0.09176	0.0723238171425491	0.318583	1.17011955680368e-11	0.037486	0.29639569906645
YFR048W	0.012122	0.76829489412708	-0.037282	0.467847688420637	-0.224409	0.0139047746574488	-0.009046	0.859942799259792	-0.075339	0.114652542966713	-0.000234	0.995255072572543
YFR049W	-0.079234	0.0151652788678410	-0.078646	0.136667124118750	0.552243	7.63111002832773e-07	0.014234	0.782857680833592	0.080645	0.0823236910372395	-0.046507	0.168691263037741
YFR050C	-0.071521	0.0477602976369759	0.118736	0.0390830720006939	1.07935	7.4673600636288e-13	-0.059028	0.247133674704069	0.437919	0	-0.155886	3.75251184681069e-07
YFR051C	-0.100734	0.00737746702051523	-0.142163	0.0086686601367496	-0.053076	0.574447808680325	-0.038323	0.45040724259308	-0.150111	0.00220344930816330	-0.031528	0.349983134450227
YFR052W	-0.049909	0.167741954326544	0.159821	0.00572609213608433	0.873585	7.43911809930609e-09	-0.027839	0.593694032611295	0.553324	0	-0.191576	1.17149689948803e-09
YFR053C	0.458649	3.76346135033678e-07	0.678333	3.51898963302233e-08	1.257176	9.54980650114123e-10	0.292123	1.35751304530807e-07	0.743509	0	-0.147629	4.26203716491491e-05
YFR054C	0.034835	0.432703249839213	0.123156	0.0400135543511858	-0.182871	0.0789152467170882	NA	NA	NA	NA	NA	NA
YFR055W	0.251845	0.000121207437871140	-0.06223	0.221309694952315	1.098859	4.53458381954874e-11	0.288218	1.24333484707861e-06	0.37131	1.13242748511766e-14	-0.060274	0.089978299834236
YFR056C	-0.016565	0.685361335518614	-0.055034	0.350945180464667	0.08802	0.362923947855719	NA	NA	NA	NA	NA	NA
YFR057W	0.007418	0.838406343049504	-0.04816	0.526884955304266	-0.015225	0.880692476887958	NA	NA	NA	NA	NA	NA
YGL001C	-0.018378	0.590741083192229	0.010443	0.833354115727427	-0.221554	0.0277636585043533	-0.015034	0.771881394484572	0.006855	0.88228516692688	0.055409	0.139119724731857
YGL002W	-0.069061	0.0382271593574746	-0.104364	0.0434050761188194	0.084254	0.363996743557023	-0.007509	0.883229891381432	-0.109216	0.0231032107247990	0.035628	0.328590404823437
YGL003C	0.02226	0.514534702400912	-0.006839	0.890073208623781	0.201328	0.032845539041093	-0.067328	0.201548695506701	-0.004788	0.920713097677841	-0.033431	0.34551415865914
YGL004C	0.103566	0.00736509393132978	0.041059	0.413743374687387	0.352827	0.000462884934486318	0.063047	0.224260654880912	0.111285	0.0170885542063304	-0.121644	0.000292506363179568
YGL005C	0.058005	0.116223823602950	0.057952	0.353487637394865	0.102967	0.267479385918327	-0.003568	0.946574313675696	-0.060227	0.210687967114196	-0.089258	0.0217309089910546
YGL006W	-0.111853	0.00102926760168431	-0.04519	0.435065742013476	0.561062	1.46302342018956e-06	0.056955	0.264413462680342	0.102899	0.0261227857683536	-0.157914	7.98845870675358e-07
YGL007W	-0.147928	0.0109792171109095	-0.064686	0.306333430694951	-0.264461	0.0087101771551431	NA	NA	NA	NA	NA	NA
YGL008C	0.026053	0.460266317381634	0.091155	0.0926161049298292	-1.030733	5.24971288662357e-10	-0.146301	0.0161865196189404	0.131535	0.00380698330177887	-0.006398	0.864138613223401
YGL009C	0.025579	0.528299705366853	0.071543	0.239436605250179	-1.695036	0	-0.090199	0.106353875153159	-0.285474	2.20389486660366e-08	-0.251682	2.22044604925031e-16
YGL010W	0.104697	0.00721069006134445	0.179477	0.00371995416326198	0.795628	3.99621225000146e-10	-0.0668	0.222892425494711	0.17216	0.000443593885269156	0.027896	0.542593414124918
YGL011C	-0.112969	0.00151133122034863	0.222254	0.000159371308693257	0.976936	9.69240243620106e-11	-0.075945	0.136522875349771	0.408354	0	-0.05867	0.0762996220981523
YGL012W	0.077786	0.0392928865909881	0.37063	7.56925684353149e-08	0.393957	0.00060673729762728	0.075204	0.152114721550640	0.239953	2.01121041598640e-07	0.05092	0.163996630691957
YGL013C	-0.117508	0.00114788676457867	0.086409	0.0981181216781752	0.248802	0.0145740623220357	-0.036607	0.484216308823705	0.31161	1.94654292684504e-10	-0.001819	0.958836114117843
YGL014W	0.02268	0.51676823024217	-0.179105	0.00116187742447926	-0.69925	5.58300738973116e-10	-0.040352	0.435613208962592	-0.244614	1.15619852947280e-06	0.010051	0.774549711133263
YGL015C	0.006478	0.936760755855606	0.025943	0.699126922444825	-0.067107	0.493414986290691	NA	NA	NA	NA	NA	NA
YGL016W	0.063421	0.0893195095512395	0.006686	0.8961608926347	-0.390463	5.176115814709e-05	-0.171579	0.00361873923391787	-0.244544	2.06862631857430e-06	0.033335	0.410655403083230
YGL017W	0.06654	0.0742318180366504	0.090561	0.095262780886242	-0.252368	0.0112665394618391	-0.006621	0.900238192718487	0.040563	0.399640638492683	0.046018	0.225540707779670
YGL018C	0.122784	0.00164448977426190	0.095677	0.0937564249017274	-0.015821	0.861658573625778	0.052652	0.339717383743347	0.019579	0.695910711703302	0.119094	0.0123141083938765
YGL019W	0.054251	0.166899129910045	-0.038228	0.467096907763797	0.174516	0.0636564105484366	-0.036359	0.477706532739564	0.046652	0.309150428900685	0.026985	0.453707744974899
YGL020C	-0.087959	0.0121814779740848	-0.266696	1.62819298520356e-05	-0.239786	0.00886267828541754	-0.058189	0.255262398407125	-0.123119	0.00998903025069575	0.003762	0.913417600835636
YGL021W	0.029538	0.40833059594016	-0.137193	0.00894075836960861	-1.150903	4.44089209850063e-16	-0.009801	0.848580428950257	-0.43628	3.33066907387547e-15	0.041424	0.260836196508029
YGL022W	0.002305	0.946672199632908	-0.202634	0.000245233710502779	-0.135472	0.137463197254711	-0.026938	0.596013834056829	-0.093394	0.0525114374909282	-0.017192	0.610099628925287
YGL023C	-0.000741	0.98214937272636	-0.063803	0.221263098814098	-0.05147	0.572300308393162	-0.021521	0.676033713742606	-0.076402	0.110179560871608	0.147446	0.00103866065655478
YGL024W	0.092054	0.0269168213446808	0.045106	0.415444926635296	0.351914	0.000837055047548274	NA	NA	NA	NA	NA	NA
YGL025C	-0.076575	0.0207162711813716	-0.051389	0.301111744430077	-0.212536	0.0213413614916190	-0.006866	0.89973506580042	-0.175195	0.000619618567090474	0.103653	0.00933996742524101
YGL026C	-0.010406	0.765982550384094	0.127892	0.0197753385718498	0.474885	3.29149667710471e-05	-0.040918	0.425601423084666	0.272959	3.54456886064725e-09	0.0145	0.680492508631746
YGL027C	-0.058857	0.0862740431849236	-0.080076	0.128390203615674	-0.010985	0.903761390890896	-0.017702	0.72723405700073	0.01263	0.784718964317761	0.019673	0.586328511714004
YGL028C	-0.41489	3.01565439286833e-11	-0.760702	5.17585974080248e-13	-1.277415	0	-0.128945	0.0137015474419642	-0.818544	0	-0.038921	0.246193746632540
YGL029W	-0.091923	0.00952337067785602	0.087902	0.102225784072541	-0.865124	3.94179355822644e-10	-0.01042	0.843494573773259	-0.138041	0.00727953404522408	0.270471	4.11172373926405e-08
YGL030W	0.053664	0.192768969198717	-0.125244	0.0213590531413589	-1.019999	7.01649849332853e-12	-0.084688	0.114351702438277	-0.212631	1.68362948278489e-05	0.028833	0.461779466732167
YGL031C	0.001019	0.977781969658656	-0.047214	0.363143039323426	-1.472979	4.9515946898282e-14	0.001012	0.984474824078685	-0.32512	1.29603971998904e-09	-0.074379	0.0247649070814163
YGL032C	-0.248239	3.86196531421135e-08	0.108734	0.0484592315959873	0.010746	0.919360522112813	0.017491	0.733743108602644	0.000684	0.988411134669114	-0.205916	9.27797838556899e-11
YGL033W	-0.046917	0.584409658283435	-0.044706	0.482979292156882	-0.322994	0.000828570211056978	0.094932	0.310244611656371	NA	NA	NA	NA
YGL034C	-0.030376	0.661492347972665	0.008274	0.920356428589546	-0.004013	0.968993022691437	NA	NA	NA	NA	NA	NA
YGL035C	-0.04233	0.200606130483312	0.224854	0.000103477135578567	0.189376	0.0464314687166395	-0.008175	0.872840553284235	-0.089616	0.0643277789760172	-0.026287	0.447133037754468
YGL036W	-0.154635	3.44734697883542e-05	-0.091617	0.0702438528427753	-0.037684	0.68716356186283	-0.000901	0.986364698241414	-0.061507	0.206660604550945	-0.025931	0.475955363376215
YGL037C	0.027173	0.536501320495759	0.371267	1.60076355525396e-05	2.607371	2.99760216648792e-15	0.213072	7.38510042638252e-05	0.903527	0	-0.201144	1.10330036218187e-08
YGL038C	-0.115644	0.000783214194549298	-0.210973	0.000176760798808573	0.202617	0.0395734413356043	-0.028002	0.585231507303114	-0.24267	1.72808771803368e-06	-0.092047	0.00464118937602742
YGL039W	0.103173	0.0195285433205933	0.440652	4.6915809015502e-09	0.43394	5.8582430282228e-05	-0.056447	0.288098253042441	0.073596	0.115701566325535	0.149731	0.000777061988215921
YGL040C	0.074426	0.0653237782397236	-0.012873	0.805785145800608	0.320232	0.00236743404524475	0.075314	0.140234440064934	0.182121	6.45866686170837e-05	-0.027633	0.414062376165813
YGL041C	0.013918	0.74292836173774	-0.000285	0.995914450587498	-0.299876	0.00435965359856194	NA	NA	NA	NA	NA	NA
YGL042C	-0.054948	0.161659926361777	-0.009511	0.861436028706562	-0.013962	0.887649538061786	NA	NA	NA	NA	NA	NA
[truncated: 4,252 more rows]
