# Supplementary material for: Genome-Wide Fitness and Expression Profiling Implicate Mga2 in Adaptation to Hydrogen Peroxide
Source: PLoS Genet. 2009 May 29;5(5):e1000488. doi: 10.1371/journal.pgen.1000488 (PMC2676504; doi:10.1371/journal.pgen.1000488)
Supplement: Dataset S4 — TFs Table: Table containing all of the transcription factor target sets used in this study. (0.11 MB TXT) [file pgen.1000488.s013.txt]

Factor	Targets
ABF1P	YFL045C,YLR228C,YOL075C,YPR187W,YCR010C,YOR214C,YDR481C,YCR021C,YIL037C,YLR307W,YNL059C,YLL034C,YPR054W,YER148W,YDR523C,YNL012W,YKL182W,YGR066C,YLR040C,YOR232W,YGL077C,YDR461W,YBL046W,YBR248C,YDR070C,YLR292C,YDR171W,YDL170W,YBL098W,YDL081C,YIL155C,YPL106C,YDR155C,YKR009C,YER187W,YDR402C,YJR162C,YAR073W,YNL153C,YDR046C,YGR276C,YJL079C,YLR041W,YNR064C,YLL053C,YHR137W,YOR289W,YLR178C,YAL038W,YGR292W…
ACA1P	YHL048W,YDR332W,YPL078C,YOL151W
ACE2P	YLR079W,YBR057C,YML007W,YFL056C,YER125W,YJL078C,YFR017C,YDR154C,YDR010C,YGL028C,YDR055W,YER152C,YDL127W,YHR193C,YER189W,YGL133W,YMR261C,YKL084W,YGL229C,YMR165C,YNR067C,YNL328C,YHL013C,YNL079C,YBR157C,YER078C,YJR044C,YML100W-A,YER126C,YDR155C,YHR055C,YKL068W,YFL021W,YKL163W,YKL142W,YHR194W,YER081W,YGR041W,YER155C,YML100W,YLR438C-A,YGL227W,YGR044C,YJL077W-B,YBR158W,YGL226W,YPL024W,YNL241C,YBR050C,Y…
ADR1P	YDR384C,YBR226C,YIL107C,YBR294W,YCR010C,YNL305C,YNR028W,YGR248W,YFR017C,YCR021C,YFR007W,YKL035W,YOR206W,YPL249C-A,YJL204C,YNL270C,YNL012W,YLR252W,YGL037C,YPR006C,YBL070C,YBL051C,YDR071C,YPL251W,YBR256C,YOR294W,YPR118W,YOR363C,YGR236C,YLR348C,YMR229C,YBR046C,YBR227C,YOR056C,YDR070C,YMR015C,YDR171W,YKL164C,YBR117C,YJL057C,YER054C,YDR120C,YER126C,YLR149C,YKR009C,YIL057C,YMR313C,YJL122W,YOR084W,YLR36…
AFT1P	YHL047C,YFR001W,YNL237W,YER174C,YLR136C,YKR026C,YOR387C,YGL255W,YOL154W,YMR056C,YDR534C,YHL012W,YMR034C,YEL012W,YGR274C,YKR103W,YBR041W,YKR076W,YPL249C-A,YOL158C,YPL018W,YDR523C,YGL071W,YPL154C,YER145C,YDR270W,YPL251W,YGL072C,YPL171C,YOL083W,YPL135W,YPL253C,YDR423C,YHR071W,YOR381W,YOR316C,YLR061W,YHL013C,YMR062C,YHL040C,YKL220C,YMR319C,YGR065C,YLR002C,YAL017W,YGR146C,YMR098C,YJL079C,YLR214W,YKR05…
AFT2P	YOL154W,YER174C,YLR136C,YGL255W,YBR207W,YMR034C,YEL012W,YHL035C,YFL041W,YKR103W,YKR076W,YBR012C,YDR534C,YKL220C,YPL154C,YER145C,YDR270W,YOL083W,YPL135W,YLR214W,YOR316C,YPL171C,YPL202C,YEL060C,YOR225W,YMR041C,YJR078W,YLR109W,YLR034C,YGR065C,YDR423C,YKL103C,YBR072W,YOR382W,YLR192C,YMR058W,YNR056C,YKR052C,YDR264C,YNL259C,YOR387C,YGR146C,YDL124W,YNR060W,YOR383C,YEL065W
ARG80P	YMR032W,YJL175W,YLR438W,YMR194W,YJL088W,YOL058W,YDR131C,YER069W,YOL140W,YOR303W,YCR018C-A,YOR073W,YPL265W,YPL177C,YDR210C-D,YDR434W,YDR451C,YPL111W,YEL050C,YFL024C,YDR048C,YCR019W,YMR031C,YNL258C,YFL023W,YOR302W,YDR452W,YNL050C
ARG81P	YBR094W,YFL024C,YLR438W,YFL034W,YMR056C,YAR050W,YBR086C,YDL071C,YML098W,YER069W,YHR148W,YOL140W,YHR179W,YOR303W,YKL072W,YHR195W,YPL177C,YDL068W,YBR099C,YPL111W,YMR087W,YML099C,YDR522C,YBR087W,YMR086C-A,YFR057W,YHR193C,YFL034C-A,YBR093C,YOL057W,YJL088W,YKL107W,YDR042C,YFL023W,YDL152W,YHR147C,YOR302W,YHR194W,YOR304W,YJL085W,YDR084C,YPL265W,YOL058W
ARO80P	YLR293C,YDR380W,YDR381C-A,YHR138C,YNL182C,YMR194W,YPL031C,YCL066W,YPL251W,YDR289C,YFL060C,YCL031C,YHR015W,YDR379W,YPL198W,YDR382W,YDL184C,YHR156C,YHR005C,YEL040W,YDR523C,YHR139C-A,YHR136C,YHR094C,YJR080C,YKL051W,YDR376W,YHR140W,YNL125C,YDL137W,YPL253C,YPR025C,YHR139C,YDR381W,YCL067C,YHR157W,YDR378C,YDR421W,YMR027W,YCL065W,YHR135C,YHR095W,YDR375C,YPR026W,YJR008W,YDR377W,YFL059W,YNL181W,YMR026C,YPL…
ARR1P	YCR096C,YAL062W,YCR040W,YER007C-A,YCR107W,YPR200C,YPR201W,YHR195W,YLR022C,YDR210C-D,YMR135W-A,YMR087W,YLR397C,YDR052C,YMR086C-A,YJR044C,YGR190C,YBR040W,YMR257C,YLR082C,YDR317W,YAL017W,YCR041W,YCR039C,YAL018C
ASH1P	YIL140W,YLR451W,YJL196C,YOR059C,YDR055W,YPL056C,YGR189C,YDR481C,YDR451C,YJR092W,YMR306W,YDR054C,YHR190W,YBR090C,YMR306C-A,YGR086C,YDL227C,YIL141W,YLR245C,YJR091C,YKL163W,YDL126C,YDR442W,YOL113W,YPL024W,YMR307W,YMR058W,YER004W,YMR103C,YEL012W,YHR169W,YJL152W,YGR110W,YMR121C,YNL300W,YDL068W,YIL099W,YML105C,YOR052C,YNL241C,YBR050C,YMR122W-A,YLR080W,YIR019C,YIL158W,YMR305C,YLR300W,YJL153C,YNL289W,YER…
AZF1P	YAL012W,YBR294W,YML007W,YGR087C,YOR303W,YNR009W,YEL062W,YDL037C,YAL040C,YLR251W,YBR117C,YJL116C,YPL106C,YOL143C,YDR259C,YJL148W,YER062C,YMR182C,YMR307W,YPL036W,YLR183C,YKL050C,YDR144C,YDR309C,YEL040W,YAL037W,YNL300W,YIL099W,YPR013C,YBR162C,YOR052C,YKL070W,YNR050C,YMR251W,YBR105C,YDR223W,YIL158W,YOR173W,YGL157W,YLR023C,YEL063C,YHL041W,YDL239C,YOL121C,YLR180W,YDL189W,YNL112W,YGR018C,YGL008C,YOR306C…
BAS1P	YGR061C,YER091C-A,YJL101C,YEL021W,YCR018C-A,YPL251W,YOR268C,YBR099C,YBR248C,YLR358C,YBR087W,YKR079C,YCR019W,YAL063C,YGR055W,YMR244W,YEL045C,YOR202W,YFL059W,YBR086C,YNL220W,YLR122C,YPL018W,YLR349W,YER061C,YMR187C,YMR190C,YER092W,YIL121W,YGL234W,YMR243C,YAL046C,YFL060C,YCL030C,YOR128C,YOR269W,YLR180W,YDR019C,YDR084C,YAL060W,YGR204W,YKR010C,YAL045C,YGL184C,YKL217W,YKL177W,YLR059C,YEL046C,YPR035W,YDR…
BYE1P	YIL066C,YJR156C,YKR053C,YAR035W,YOL156W,YNR057C,YML058W-A,YOR229W,YHR094C,YNL278W,YNL251C,YHR083W,YHR071W,YKL084W,YMR229C,YOR391C,YGR203W,YMR147W,YAR073W,YNL242W,YAL068C,YBR222C
CAD1P	YDL110C,YOR011W,YJL171C,YKL060C,YOR315W,YBR074W,YJL101C,YDR135C,YCL026C-A,YNL180C,YOR325W,YOR273C,Q0140,YDR523C,YKL102C,YDR213W,YOR303W,YBL109W,YHL039W,YLL054C,YDL185C-A,YHR007C,YLL065W,YLR053C,YKL103C,YGR236C,YNL087W,YGR256W,Q0255,YKR105C,YPR048W,YNL328C,YJL100W,YBR008C,YKR071C,YHR055C,YLR081W,YJR044C,YJR011C,YGR171C,YLR109W,YAL063C,Q0297,YLR125W,YKR039W,YER038C,YDR132C,YML116W,YKL093W,YDR154C,Y…
CAT8P	YDR384C,YMR288W,YCR010C,YML108W,YCR005C,YJR122W,YNL270C,YHR136C,YMR280C,YPL156C,YMR229C,YDL241W,YPL134C,YER149C,YJR121W,YDR502C,YKR039W,YNL015W,YOR084W,YKL142W,YPR021C,YGL188C,YML100W,YOR348C,YBR230C,YKR060W,YKR016W,YER150W,YNL194C,YCR012W,YOR003W,YDR222W,YEL040W,YFL014W,YJR094C,YOR158W,YJL063C,YDR536W,YKL220C,YBR050C,YLR174W,YAL054C,YBR085W,YOR095C,YDL215C,YDL021W,YGR067C,YPL262W,YJL143W,YPR024W…
CBF1P	YGR224W,YBR090C,YER091C-A,YLR303W,YER100W,YJR122W,YJL115W,YFR037C,YHR136C,YNL282W,YJL168C,YLR081W,YMR216C,YJL116C,YDR439W,YDR502C,YJL211C,YGL252C,YFL018C,YJL054W,YBR147W,YJL101C,YBR249C,YHR137W,YNL283C,YOL111C,YHL036W,YAL026C,YFL017W-A,YIL074C,YBR051W,YIL127C,YOR259C,YGR254W,YHR098C,YLL056C,YCR093W,YJR009C,YER092W,YFR019W,YGL127C,YJL133W,YER112W,YBR091C,YAL024C,YOL110W,YNL094W,YBR222C,YBR225W,YJR…
CHA4P	YDR056C,YCL064C,YDR144C,YER047C,YCR040W,YLL006W,YCL066W,YMR119W-A,YDR057W,YOL137W,YLL006W-A,YER069W,YGL121C,YLR325C,YNL296W,YKL143W,YDR310C,YMR144W,YNL010W,YPL242C,YGL203C,YER189W,YHL005C,YER044C,YMR135W-A,YDL137W,YDR145W,YPR139C,YPL182C,YMR088C,YCR082W,YCL067C,YMR231W,YOL138C,YER190W,YMR119W,YKL008C,YGL171W,YJR133W,YLL007C,YCL065W,YPL180W,YGR094W,YMR080C,YGR084C,YCL063W,YIL084C,YPR144C,SRG1,YKL0…
CIN5P	YOR173W,YPR015C,YOR120W
CRZ1P	YJR032W,YCR105W,YOR005C,YOL158C,YJR073C,YGL037C,YGR157W,YGR189C,YDR372C,YNL160W,YMR083W,YMR261C,YLR012C,YKL152C,YKL043W,YCR106W,YER062C,YPL087W,YKL142W,YBR287W,YLR211C,YJR038C,YER150W,YCR023C,YOR220W,YBL057C,YGL217C,YDR370C,YGL006W,YNR059W,YBL056W,YMR068W,YGL167C,YDR040C,YPL057C,YPL034W,YOR235W,YLR120C,YDR380W,YBL042C,YBL089W,YAL005C,YJL094C,YJL172W,YOR266W,YCL020W,YDR371W,YGR161C,YMR102C,YDR074W…
CST6P	YBR251W,YHL036W,YMR065W,YBR110W,YDR067C,YBR167C,YDR039C,YHR171W,YFR007W,YMR125W,YKR060W,YKL177W,YER189W,YBR229C,YDL096C,YGR289C,YDR372C,YBR168W,YGR040W,YHL048W,YBR109C,YDL093W,YHL037C,YOL151W,YER190W,YKL179C,YDR068W,YDR373W
CUP2P	YOL154W,YGL166W,YNR068C,YIL117C,YOR031W,YCR005C,YOR220W,YER024W,YGL156W,YBR286W,YNL146W,YMR229C,YPR061C,YJR104C,YLR080W,YHR053C,YHR055C,YBR011C,YNR064C,YEL071W,YNR066C,YGR282C,YLR155C
CUP9P	YFR005C,YDR077W,YDR442W,YJR152W,YPL198W,YJR159W,YEL040W,YIL119C,YDL245C,YBL043W,YIL099W,YJR100C,YEL070W,YKR093W,YPR194C,YIR020C,YFR006W,YDR259C,YBR291C,YBL029W,YDL246C,YJR158W,YDR441C
DAL80P	YBL059W,YDR067C,YOL042W,YCR040W,YDR127W,YJR152W,YBL018C,YDR544C,YKR034W,YCR105W,YJL110C,YBL113C,YHR029C,YIR027C,YKR039W,YDL049C,YBR057C,YIR031C,YDR473C,YDR543C,YEL060C,YBL111C,YBL109W,YBL112C,YKL103C,YDL206W,YOL023W,YER189W,YGR075C,YDL210W,YGR121C,YNL257C,YOR093C,YOR375C,YHR156C,YHL016C,YAL025C,YMR087W,YLR142W,YCR041W,YJL172W,YDR545W,YOR318C,YLR082C,YHR157W,YIR028W,YMR086C-A,YLR439W,YOR174W,YBR16…
DAL81P	YDR065W,YCL018W,YOL020W,YBR086C,YKR038C,YCL025C,YJL212C,YGR157W,YDR469W,YBR006W,YEL005C,YBR087W,YOR355W,YJL148W,YGR055W,YLR094C,YKL118W,YDR046C,YEL045C,YCL024W,YER070W,YLR031W,YER133W,YHR001W,YBR068C,YDL182W,YKR092C,YAL037W,YPR145W,YNL146W,YLR063W,YOL021C,YER044C,YKR093W,YBR208C,YBR069C,YEL046C,YJR054W,YPR144C,YHL016C,YGL134W,YDR468C,YLR112W,YPR108W,YKL068W-A,YPL123C,YLR367W,YKL220C,YPL265W,YER00…
DAL82P	YLR079W,YMR220W,YBL059W,YGL181W,YOL020W,YBR086C,YKR078W,YAL063C,YBR209W,YOL075C,YIR027C,YKL006C-A,YDR213W,YKL006W,YHR206W,YDL238C,YDL206W,YGL160W,YGR007W,YLR251W,YBR087W,YLR082C,YNR040W,YLR439W,YBR166C,YJR011C,YLR078C,YIR026C,YOL043C,YLR125W,YMR257C,YFL022C,YGL161C,YDR245W,YMR276W,YHL038C,YDL237W,YDR090C,YGR166W,YOL077C,YHL036W,YLR436C,YDR144C,YKL097C,YDL086W,YNL279W,YGL182C,YDR519W,YIR031C,YJR06…
ECM22P	YNL231C,YJR047C,YLR037C,YMR202W,YER011W,YPL028W,YLR056W,YIL111W,YJR151C,YOR153W,YPL117C,YJR150C
FHL1P	YOR293W,YGL030W,YNL301C,YGL103W,YOR063W,YIL148W,YPR102C,YIL018W,YDR471W,YEL034W,YEL054C,YMR116C,YGL076C,YPL090C
FKH1P	YBR104W,YGL255W,YOR315W,YGL028C,YDR263C,YGL092W,YDR451C,YJR092W,YGR108W,YER125W,YLR131C,YCR075C,YDR179C,YKR054C,YJL078C,YDR115W,YBL082C,YPL032C,YHR023W,YLR353W,YMR078C,YJR091C,YDR003W,YGR041W,YER070W,YML100W,YLR190W,YMR032W,YCL064C,YOR313C,YBR110W,YCR075W-A,YPR195C,YBR288C,YBR158W,YBL097W,YEL015W,YEL040W,YDR407C,YDR325W,YML034W,YML119W,YCR093W,YPL226W,YKR059W,YGR098C,YBR289W,YGL006W-A,YLR399C,YBR…
FKH2P	YOR025W,YMR032W,YDR146C,YNL068C,YJL078C,YNL058C,YHR023W,YOR315W,YML064C,YGL028C,YGR296W,YBR158W,YDR309C,YEL040W,YML034W,YML119W,YPL242C,YHR061C,YER189W,YCL014W,YBL032W,YJR092W,YHR152W,YBR133C,YGR108W,YIL123W,YKL096W,YML052W,YLR131C,YMR199W,YPR119W,YGL116W,YMR001C,YMR076C,YJL079C,YLR286C,YIL106W,YJL158C,YER124C,YBR038W,YIL158W,YER095W,YER190W,YPL155C,YGR109C,YPR156C,YPL141C,YHR143W,YLR300W,YGL021W…
FLO8P	YAR050W,DEX2,STA2,YIR019C,YKR102W
FZF1P	YFL061W,YPL018W,YOR138C,YMR238W,YOR140W,YCL039W,YGR234W,YLR346C,YDL206W,YPL123C,YDR179C,YCL041C,YAL017W,YAL018C,YCL043C,YJR044C,YPL092W,YLR277C,YJL148W,YIL002W-A,YPL019C,YDR526C,YEL030W,YPL034W,YDR042C,YDR245W,YDR179W-A,YAL022C,YNR064C,YNL335W,YMR131C
GAL4P	YBR057C,YLR408C,YLR081W,YDL149W,YCL066W,YDR010C,YFL011W,YCR105W,YEL021W,YHR037W,YAL049C,YBL109W,YER189W,YDR008C,YBR018C,YOR119C,YDR545W,YJR044C,YAR002W,YCR106W,YNL339C,YEL056W,YDL154W,YNR016C,YPL187W,YBR017C,YDL036C,YAR003W,YPR202W,MEL1,YBR212W,YBL113C,YIL174W,YBR020W,YDL151C,YNL239W,YOR318C,YPR203W,YCL067C,YDR011W,YMR086C-A,YGR249W,YDR005C,YLR080W,YNL073W,YML051W,YPL034W,YNL074C,YGL157W,YBR021W,…
GAL80P	YKL077W,YBR020W,YBR019C,YDR282C
GAT1P	YAL012W,YHR037W,YDR041W,YCR096C,YDR079W,YER002W,YJR134C,YGL004C,YHR183W,YER044C-A,YJL212C,YCR018C-A,YHR117W,YLR048W,YDL238C,YKR098C,YIL162W,YAL013W,YEL062W,YGR271W,YLR142W,YCR019W,YJR011C,YGR071C,YMR227C,YLR302C,YDR078C,YKL103C,YDR522C,YJL054W,YFL021W,YBR007C,YLR054C,YLR261C,YOR110W,YNL143C,YML094W,YDL237W,YKR099W,YDR495C,YPL217C,YDR144C,YMR228W,YOL067C,YMR312W,YJR152W,YAL014C,YJR109C,YIR031C,YDR…
GAT3P	YOL084W,YHR037W,YBR294W,YCR096C,YBR296C,YIL176C,YDR025W,YFL011W,YGR296W,YBL075C,YEL074W,YGR066C,YBL109W,YER189W,YLR464W,YDL114W,YCL074W,YMR229C,YFL020C,YNR076W,YHR036W,YDR545W,YFL062W,YBR117C,YLR462W,YER062C,YDR402C,YJR068W,YLR283W,YER141W,YEL075C,YHR137W,YPR202W,YLR281C,YIL018W,YMR325W,YCR040W,YBL113C,YMR250W,YIL174W,YDL135C,YER188C-A,YIL099W,YAL007C,YHL048W,YPR203W,YMR235C,YDR034W-B,YOR184W,YIL…
GAT4P	YPR015C
GCN4P	YOR108W,YAL012W,YDR384C,YBR020W,YCL018W,YDR071C,YKL019W,YOR375C,YKL060C,YLR303W,YMR205C,YMR063W,YOR222W,YCL009C,YIR027C,YHR071W,YNL103W,YJL071W,YGL037C,YPR102C,YBR119W,YOR369C,YEL062W,YJR027W,YER073W,YBR248C,YHR162W,YOL124C,YLR358C,YMR062C,YGL117W,YDL170W,YJR028W,YKL043W,YDR120C,YLR356W,YMR138W,YHR020W,YFL018C,YML116W,YLR397C,YKL015W,YFL021W,YEL061C,YER155C,YKL193C,YOR202W,YGR124W,YOR110W,YMR195W…
GCR1P	YGL123W,YDL067C,YJL130C,YCL050C,YDR025W,YDR178W,YNL203C,YCR005C,YER172C,YKL153W,YMR140W,YPR158W-A,YPR158W-B,YPR122W,YBR196C,YHR092C,YBL099W,YLR395C,YKL152C,YJR035W,YCL019W,YCR019W,YMR055C,YIL155C,YKL060C,YJR121W,YDL227C,YFL018C,YCR061W,YML054C,YNL052W,YDR316W-A,YDR316W-B,YPR001W,YPR049C,YEL035C,YPL262W,YAL038W,YCL040W,YDR529C,YCR012W,YGR254W,YMR011W,YEL024W,YDR210C-C,YBR012W-B,YJR009C,YKL016C,YPL…
GCR2P	YDL027C,YGL255W,YKL060C,YMR205C,YBR086C,YCR005C,YJL204C,YHR173C,YMR303C,YPL251W,YHR092C,YBL099W,YBR144C,YLR301W,YKL152C,YDR179C,YNL232W,YJR044C,YIL155C,YJL148W,YOR344C,YMR257C,YNL052W,YLR261C,YEL045C,YPR001W,YDR003W,YDR178W,YPL078C,YDR343C,YGR060W,YAL038W,YJL003W,YCL040W,YDR529C,YCR012W,YGR254W,YIL002W-A,YMR011W,YGR242W,YJR009C,YER092W,YLR262C,YBR133C,YNL241C,YJL166W,YDR048C,YDR298C,YJL203W,YGL25…
GIS1P	YDR403W,YIL033C,YOR393W,YBR241C,YBL105C,YAR035W,YMR250W,YGR193C,YBL075C,YFL014W,YBR056W,YPR015C,YNR072W,YIL006W,YIR036C,YBR072W,YDL174C,YDR313C,YDR284C,YOR386W,YPR001W,YIR038C,YDR497C,YNL037C,YJR048W
GIS2P	YDR236C,YIL051C,YCL064C,YGL066W,YNL091W,YIR029W,YMR235C,YDR160W,YOL091W,YNL255C,YFR007W,YJR030C,YMR148W,YLR363C,YML062C,YOR058C,YOR060C,YNL025C,YPL231W
GLN3P	YGL008C,YJL110C,YJL172W,YAL062W,YBR128C,YJR152W,YDL171C,YKR034W,YCR105W,YEL021W,YIR031C,YHR029C,YIR027C,YLR158C,YEL008W,YIR029W,YNL142W,YEL060C,YPR035W,YDL210W,YPR145W,YGR121C,YKR039W,YOR375C,YPL111W,YLR160C,YEL005C,YDL170W,YDR031W,YBR208C,YJL023C,YMR136W,YGR019W,YEL009C,YJL148W,YIL162W,YIR030C,YDL215C,YKL103C,YDR040C,YDR030C,YIR032C,YNR006W,YKL015W,YFL021W,YPL154C,YEL063C,YLR157C,YIR028W,YHL016C…
GSM1P	YAL038W,YDL024C,YHR179W,YEL056W,YGR068C,YDL067C,YOR065W,YKL109W,YBL015W,YGL056C,YKL104C,YIL024C,YHR199C,YPL196W,YDR216W,YOL012C,YJL103C,YML008C,YNL042W
GTS1P	YFR040W,YNL167C,YEL018W,YDL098C,YFR039C,YLR430W,YPR051W,YFL011W,YKL004W,YLR428C,YAL064C-A,YLL026W,YER138C,YOL082W,YAL065C,YEL019C,YOL041C,YAL067C,YIL162W,YDR223W,YER109C,YDR282C,YPR049C,YBR126C,YGR027C,YKL005C,YAL068C
GZF3P	YDR279W,YDR041W,YCR096C,YMR165C,YIR034C,YLL018C-A,YER037W,YCL066W,YMR063W,YCR105W,YGR296W,YER002W,YCL025C,YLR032W,YBL112C,YGL156W,YOR303W,YBL109W,YHR136C,YGR045C,YER189W,YGL133W,YMR192W,YKL198C,YMR229C,YDL241W,YDL037C,YDR545W,YCR019W,YGL255W,YBR166C,YDL217C,YLR465C,YMR182C,YKR039W,YPL282C,YHR049W,YDR415C,YFL021W,YBR147W,YMR260C,YHR137W,YGR166W,YCR040W,YDL129W,YOL058W,YPL121C,YBL113C,YLL048C,YFL01…
HAA1P	YER037W,YPR156C,YBR054W,YLR297W,YER130C,YER150W,YPR157W,YPL223C,YIR035C,YNL160W,YGR138C
HAC1P	YBL026W,YIL016W,YLR408C,YCR096C,YCL043C,YFR007W,YMR256C,YDL092W,YCR018C-A,YDR424C,YBR286W,YLR187W,YPR133W-A,YMR112C,YGR236C,YBR302C,YMR229C,YDL146W,YPL071C,YCR019W,YLR275W,YFR041C,YGR141W,YDL217C,YCR097W,YNL015W,YNR037C,YOR295W,YMR260C,YKL122C,YBR066C,YCL064C,YHL036W,YMR052W,YJR135W-A,YFL017W-A,YDL075W,YDR511W,YDR529C,YDL248W,YDR016C,YBR253W,YJR094C,YLR053C,YPL111W,YBR262C,YPL230W,YLR147C,YAL054C…
HAL9P	YNL038W,YGR072W,YCR096C,YDR098C-B,YDR098C-A,YER135C,YKL062W,YDL071C,YGL001C,YGR218W,YOL085C,YLR460C,YNL134C,YDL068W,YDR040C,YGR271W,YKL063C,YDR064W,YCR102C,YJR011C,YGR071C,YER001W,YLR461W,YMR019W,YDR042C,YDR317W,YOL159C,YGR259C,YCR102W-A,YOL086C,YNL337W,YPR198W,YOL121C,YOL084W,YMR258C,YNL050C,YLR050C,YDR084C
HAP1P	YPR193C,YER053C,YDR345C,YLR185W,YLR081W,YNR019W,YFL011W,YPR191W,YDR277C,YLL067C,YNL117W,YMR011W,YGR234W,YDR270W,YHR008C,YHR096C,YJR145C,YHR007C,YDR453C,YLR256W,YGL189C,YDR536W,YML054C,YNL063W,YLR142W,YBR050C,YEL039C,YHR190W,YCL036W,YDR044W,YML075C,YMR202W,YDL124W,YOR065W,YDR500C,YKR039W,YDL174C,YBR179C,YOR348C,YGR088W,YML086C,YDR342C,YLR205C,YNL303W,YHR203C,YGR049W,YJR048W,YKR097W,YIL136W,YPR065W…
HAP2P	YDL230W,YBR217W,YDR041W,YBR167C,YDL067C,YBR216C,YOL091W,YDR373W,YDR178W,YCR105W,YBL030C,YMR256C,YER002W,YIR030C,YMR280C,YDR372C,YHR193C,YBR168W,YGL133W,YOR268C,YLR294C,YDR031W,YLR395C,YGL193C,YLR038C,YDR030C,YDR545W,YML089C,YHR190W,YDL170W,YOR375C,YPR190C,YIL155C,YJR121W,YJL148W,YFL018C,YDR522C,YOR376W,YFL021W,YDR232W,YHR194W,YNL052W,YLR049C,YDR495C,YLR220W,YER174C,YHR001W,YPL018W,YDR529C,YJR079W…
HAP3P	YDL230W,YBR217W,YBR167C,YDL067C,YOL091W,YDR178W,YCR105W,YBL030C,YMR256C,YMR280C,YDR372C,YHR193C,YBR168W,YGL133W,YOR268C,YLR294C,YDR031W,YLR395C,YGL193C,YLR038C,YDR030C,YDR545W,YML089C,YHR190W,YDL170W,YKL016C,YPR190C,YIL155C,YJR121W,YJL148W,YFL018C,YDR522C,YDR232W,YHR194W,YNL052W,YDR373W,YDR495C,YLR220W,YER174C,YHR001W,YPL018W,YDR529C,YJR079W,YBR243C,YDR299W,YDR543C,YLR168C,YJR082C,YEL024W,YML119W…
HAP4P	YDL230W,YOR064C,YBR217W,YBL059W,YBR167C,YDL067C,YDR481C,YHR050W-A,YOL091W,YCR021C,YDR178W,YHR124W,YKR009C,YBL030C,YMR256C,YMR101C,YLR169W,YHL039W,YMR280C,YDR372C,YHR193C,YHR136C,YBR168W,YBL099W,YOR268C,YNL336W,YLR294C,YDR322C-A,YDR031W,YLR395C,YMR229C,YLR142W,YLR038C,YDR522C,YDR545W,YML089C,YDL174C,YNL055C,YOR375C,YPR190C,YML123C,YKR015C,YIL155C,YJR121W,YJL148W,YDR232W,YCR097W,YFL018C,YDR030C,YNL…
HAP5P	YDL230W,YDR384C,YBR217W,YBR167C,YDL067C,YLR400W,YGL255W,YOL091W,YDR373W,YDR178W,YCR105W,YBL030C,YMR256C,YBL011W,YDR503C,YOR303W,YMR280C,YDR372C,YHR193C,YBR168W,YGL133W,YOR268C,YLR294C,YDR031W,YLR395C,YGL193C,YLR038C,YDR030C,YDR545W,YML089C,YHR190W,YKL016C,YPR190C,YIL155C,YJR121W,YJL148W,YOR344C,YFL018C,YDR522C,YNL052W,YHR194W,YDR232W,YLR049C,YDR495C,YLR220W,YER174C,YER045C,YHR001W,YPL018W,YDR529C…
HCM1P	YAL040C,YIL131C,YOR372C,YEL061C,YNL068C,YDR356W,YKR037C,YIR010W
HIR1P	YDR225W,YLR061W,YDR224C
HIR2P	YDR101C,YGR234W,YGR233C,YKL109W,YNL031C,YBR010W,YNL030W,YBR009C,YKL110C,YDR103W
HMS1P	YDR522C,YGR254W,YDR042C,YBR135W,YCR018C-A,YCR019W,YER136W,YGR024C,YEL002C,YJR139C,YBR133C,YGL001C,YEL050C
HMS2P	YIL115C,YDR287W,YOR368W,YOR263C,YFR007W,YER013W,YDR057W,YDR292C,YDR080W,YOR239W,YDR056C,YJR148W,YIL119C,YKL178C,YOR115C,YMR017W,YDR210C-D,YCR028C,YER011W,YDR031W,YER138C,YER171W,YPR139C,YNL014W,YKR040C,YER044C,YJR088C,YBR166C,YOR265W,YKR042W,YNR054C,YGR249W,YMR019W,YDR286C,YDR030C,YJR054W,YDR282C,YHR028C,YPR009W,YJR089W,YGR188C,YPR140W,YML072C
HOT1P	YGR052W,YCL064C,YGR043C,YGR088W,YFL014W,YDL022W,YHR087W,YDR536W,YML123C,YOR348C,YER062C
HPC2P	YDR225W
HSF1P	YOL032W,YML100W,YJL144W,YKL110C,YIL117C,YGR195W,YDR154C,YDR010C,YOL052C,YKL035W,YHR174W,YDL169C,YHR156C,YNR034W,YBL075C,YGL037C,YKL051W,YFL016C,YPR015C,YLR118C,YER073W,YNL063W,YKL152C,YDR013W,YDR275W,YDR171W,YCL050C,YMR170C,YGR141W,YIL095W,YDR155C,YLR109W,YGR194C,YOR344C,YKR071C,YHR055C,YDR313C,YOR300W,YHR049W,YMR244W,YLL023C,YNL064C,YLR259C,YOR161C,YPR154W,YOR021C,YPL250C,YKL052C,YOR098C,YHL036W…
IFH1P	YOR293W,YGL030W,YGL103W,YOR063W,YPR102C,YDR471W,YAR050W,YEL054C,YMR116C,YGL076C,YPL090C,YHR182W
IME1P	YDR522C,YNL210W,YDR523C,YNL012W,YHR014W,YDL154W,YLR460C,YCR102C,YHL038C,YJL106W,YGR017W,YMR133W,YHL022C,YCR105W,YGL041C,YPR120C,YIL072W
IME4P	YGR072W,YCR096C,YCR107W,YPL217C,YCR105W,YJL204C,YDR473C,YPL188W,YER044C-A,YCR018C-A,YLR048W,YDR129C,YGR273C,YMR087W,YGR218W,YCR019W,YMR086C-A,YMR193W,YJL203W,YJR011C,YGR071C,YPL216W,YJL104W,YDR130C,YGL001C,YJL139C,YOL159C,YOL115W,YBR275C,YDR520C,YKR004C,YLR047C,YMR258C,YDR084C
IMP2'P	YBR020W,YBR018C,YNL239W,YPL248C
INO2P	YJL171C,YIL117C,YCR021C,YER043C,YMR029C,YMR030W,YJR073C,YNR017W,YGL156W,YKL182W,YGR157W,YGL077C,YJL082W,YNL160W,YHR092C,YJL142C,YDR312W,YDL241W,YBR006W,YLR131C,YNL208W,YGR248W,YER078C,YJL116C,YAL048C,YMR070W,YDR275W,YJR103W,YNR056C,YKL163W,YNR016C,YPL187W,YPR001W,YJL141C,YER096W,YDR343C,YBR056W-A,YER150W,YLR447C,YGR238C,YMR250W,YGR254W,YEL040W,YJL152W,YLR034C,YFL014W,YJL084C,YNL129W,YLR129W,YOR23…
INO4P	YER033C,YEL073C,YGR248W,YCR021C,YER043C,YMR030W,YJR073C,YNR017W,YGL156W,YKL182W,YGR157W,YGL077C,YNL160W,YHR092C,YDR461W,YDR129C,YHR123W,YDL241W,YBR006W,YDR038C,YJL116C,YJR103W,YDL126C,YNR016C,YJR150C,YBR056W-A,YER150W,YGR238C,YMR250W,YGR254W,YEL040W,YJL152W,YDR278C,YPR013C,YOR234C,YOL155C,YAL054C,YBR030W,YOL059W,YBR072W,YOR173W,YBR029C,YCR098C,YOR120W,YLR153C,YNL169C,YPR160W,YHL016C,YJL153C,YJL09…
IXR1P	YMR177W,YBL087C,YOR313C,YFR015C,YER053C,YLR166C,YCR072C,YGR079W,YOR315W,YLL034C,YKL044W,YAL064W,YKR076W,YIL111W,YOR024W,YIL119C,YBL055C,YER158C,YOR023C,YER037W,YHR096C,YPL156C,YDR441C,YMR083W,YJR100C,YMR081C,YDL247W,YLR258W,YMR260C,YBL004W,YPL171C,YER052C,YBR008C,YKR075C,YNL189W,YML075C,YLL033W,YKL043W,YOR025W,YGR019W,YBL054W,YIR034C,YBL029C-A,YGR205W,YLR143W,YDR101C,YJR160C,YBR007C,YBL029W,YOR25…
KAR4P	YMR198W,YIL037C,YGL028C,YLL061W,YBL042C,YKL127W,YDL127W,YJL218W,YER019W,YNL105W,YPR141C,YPL177C,YDR340W,YJL162C,YPL021W,YAL040C,YOR225W,YOR129C,YNL033W,YJL219W,YOL010W,YLR308W,YPL033C,YGL192W,YLL062C,YGL194C,YOR116C,YER018C,YGL204C
LEU3P	YCL018W,YOL052C,YMR014W,YPL137C,YNL103W,YMR108W,YCR018C-A,YHR193C,YJR100C,YER073W,YLL004W,YCR019W,YJL148W,YKR039W,YCR061W,YKL198C,YFL021W,YKL118W,YHR194W,YHR207C,YPL024W,YOL084W,YPR065W,YKL029C,YNL102W,YHR175W,YBL030C,YBR068C,YKL120W,YPL198W,YDR309C,YBR182C,YNL134C,YPL058C,YER092W,YOR375C,YKR093W,YOR272W,YJL079C,YEL034W,YLR355C,YPL026C,YNL104C,YMR193W,YNL050C,YOR001W,YJR016C,YHR063C,YGL073W,YOR22…
LYS14P	YDL131W,YBR115C,YNR050C,YIR034C,YDL182W,YDR234W
MAC1P	YNL097C,YPL177C,YLR410W-A,YPL018W,YIL117C,YHR194W,YOL152W,YCR025C,YDR058C,YDL030W,YPL198W,YDR208W,YDR075W,YBR297W,YDR207C,YGR088W,YGR136W,YJR050W,YMR319C,YHR193C,YPL251W,YJR049C,YLR035C-A,YER146W,YJR100C,YPL253C,YPR110C,YGL135W,YLR214W,YGR256W,YPR124W,YIL112W,YMR320W,YLR411W,YLR397C,YFR055W,YJL217W,YDL128W,YNL251C,YNL016W,YGL136C,YIL116W,YHR053C,YJL148W,YPL019C,YDR294C,YPR125W,YNL250W,YGR255C,YGR…
MAL13P	YGR289C,YGR292W,YGR288W,YIL050W,YLR066W,YLR065C
MAL33P	YFL044C,YDR041W,YJL067W,YFR017C,YCR105W,YDR263C,YKR007W,YCR018C-A,YGR189C,YLR048W,YPL251W,YHR092C,YER094C,YPR204W,YIL100W,YCR019W,YLR439W,YJR044C,YJR011C,YBR206W,YHR041C,YIL026C,YJL139C,YGR109C,YER155C,YMR179W,YKR006C,YER070W,YBR230C,YNL102W,YCR064C,YDR144C,YGL227W,YNL313C,YLR422W,YOL018C,YJR030C,YDR254W,YER019W,YNL045W,YOL017W,YDR210C-D,YMR069W,YHR042W,YNL241C,YER112W,YDR052C,YHR149C,YMR076C,YOR…
MBP1P	YER078C,YBR071W,YOR074C,YDR527W,YFR017C,YPR121W,YMR215W,YDL164C,YKL112W,YER111C,YER079W,YJL187C,YJR030C,YDL127W,YDR263C,YDR524C-B,YPL283C,YLR103C,YDL003W,YLR183C,YJL073W,YER189W,YER094C,YDR451C,YHR152W,YIL123W,YKL096W,YHR150W,YPR120C,YBR050C,YHR149C,YDR501W,YML028W,YMR199W,YPR119W,YDR309C,YJL194W,YLR439W,YGR109C,YDR115W,YKL113C,YNL102W,YCR065W,YDR452W,YJL196C,YBL023C,YIL026C,YDR113C,YER095W,YDL10…
MCM1P	YOR389W,YKR066C,YJL196C,YML070W,YIL076W,YJR004C,YPR112C,YKL059C,YGL037C,YLR040C,YBR160W,YNL053W,YNL160W,YDR461W,YDR451C,YJR092W,YNL297C,YGR108W,YLR131C,YAL040C,YDR179C,YKL164C,YJL148W,YDR402C,YOR315W,YKL163W,YPL187W,YLR261C,YEL045C,YGR041W,YER070W,YLR190W,YKL209C,YLR189C,YER150W,YKL104C,YOL058W,YNL295W,YHR139C,YEL040W,YHR098C,YBR202W,YFL026W,YLR262C,YPL111W,YPL277C,YNR044W,YDR528W,YER112W,YJL170C…
MDL2P	YPL270W
MET28P	YGR060W,YAL012W,YHL036W,YIR018W,YDR144C,YJL210W,YER091C-A,YLR303W,YDL059C,YDL090C,YJR010W,YOL050C,YNL017C,YCR081W,YJL212C,YGL184C,YFR035C,YDL151C,YDL149W,YOL049W,YLR067C,YER092W,YIL046W,YLR068W,YNL016W,YMR126C,YLR179C,YIL038C,YLR092W,YPR167C,YJL100W,YGR204W,YFR030W,YNL030W,YDL058W,YIR017C,YDR145W,YER091C,YKL001C,YGR055W,YOR339C,YLR023C,YBR011C,YDL089W,YNL031C,YNL082W,YJL101C,YLR180W,YGR188C,YLL05…
MET31P	YLR439W,YAL012W,YLR130C,YHL036W,YER092W,YDR522C,YDR501W,YJL210W,YER091C-A,YCR021C,YJL060W,YLL034C,YGL184C,YBR296C,YJR010W,YOL123W,YDR500C,YMR175W,YPL040C,YER150W,YFL030W,YNR071C,YHR087W,YJL192C,YGL013C,YLR174W,YJL212C,YLR105C,YLR460C,YNL134C,YHR193C,YJR100C,YNL160W,YJL191W,YEL072W,YDR536W,YAL067C,YOL132W,YML123C,YMR229C,YJR137C,YDR033W,YPL171C,YLL004W,YBR072W,YOL147C,YGL012W,YHR136C,YHR157W,YGR20…
MET32P	YAL012W,YBL087C,YHL036W,YDR077W,YGL235W,YMR144W,YGR204W,YAL016W,YLR303W,YLR430W,YJL148W,YJL101C,YDR544C,YLR375W,YJR010W,YAL036C,YDR208W,YLR174W,YIL014W,YPR158W-A,YPR158W-B,YHR117W,YDR207C,YCR081W,YGL184C,YER092W,YBR020W,YER007C-A,YBR019C,YER189W,YOL083W,YGR206W,YCR087W,YGL201C,YER049W,YLR373C,YJR137C,YBR127C,YDR256C,YGR188C,YLR092W,YJL060W,YDL058W,YLR090W,YGL255W,YER015W,YER091C,YFR030W,YGL254W,Y…
MET4P	YGR060W,YAL012W,YDR065W,YHL036W,YIR018W,YPR080W,YJL078C,YER091C-A,YLR303W,YJL100W,YDR226W,YLL034C,YJL101C,YJR010W,YCR012W,YOR220W,YNL017C,YER024W,YDR254W,YJL212C,YGL184C,YFR035C,YHR058C,YKL001C,YNL221C,YER092W,YIL046W,YLR301W,YNL016W,YGR256W,YLR179C,YLL004W,YLR092W,YDL181W,YPR167C,YDL058W,YGR204W,YJL210W,YLR368W,YFR030W,YLL033W,YNL030W,YOR236W,YLL025W,YIR017C,YGR084C,YER091C,YLL055W,YGR055W,YLL00…
MGA1P	YPR108W,YER133W,YDR067C,YKR103W,YBL059W,YOR282W,YPR197C,YBR167C,YMR194W,YCR107W,YOR315W,YMR125W,YBR086C,YOR280C,YCR105W,YJR007W,YBR041W,YNR055C,YKR087C,YKL059C,YHR072W-A,YOR209C,YPR179C,YKL072W,YDR314C,YAL037W,YER007C-A,YBR168W,YDR370C,YPL070W,YOR094W,YMR259C,YOR093C,YDR031W,YJR075W,YBR087W,YMR072W,YOR258W,YDR393W,YPR180W,YPL122C,YGR073C,YAL027W,YPR107C,YPL073C,YJR054W,YMR257C,YDR030C,YPL071C,YDR…
MGA2P	YGL225W,YGL055W,YOL101C,YIL009W,YKL182W,YOR377W,YDR492W,YGR036C,YBR004C,YBL039C,YMR015C,YDL052C,YKL055C,YKL008C,YGR177C,YJL196C,YGR175C,YGL001C,YMR246W,YPL057C,YFL031W,YLR372W,YPL145C,YOL002C,YBR183W,YJL091C,YLR056W
MIG1P	YGR070W,YGR248W,YCR021C,YDR135C,YCR005C,YGR216C,YDR086C,YGL242C,YLR233C,YBR160W,YMR280C,YNL160W,YHR092C,YDL088C,YBR121C,YCR011C,YPR151C,YBR157C,YOL153C,YKR086W,YNR047W,YGR217W,YIL171W,YOR025W,YPR149W,YLL043W,YJL219W,YBR147W,YDR442W,YJL221C,YIL136W,YDL117W,YLL053C,YEL069C,YAL038W,YDR137W,YBR092C,MEL1,YMR173W,YER150W,YDL246C,YMR163C,YNL194C,YFL054C,YDR043C,YOR003W,YOL156W,YGL180W,YKR085C,YFL014W,YD…
MIG2P	YEL069C,YDR118W,YDL092W,YIL115C,YDR079W,YHL032C,YGL035C,YAR009C,YFL054C,YDL094C,YKL217W,YMR283C,YDL194W,YDL245C,YNL136W,YMR011W,YDR078C,YHR094C,YJR010C-A,YLR042C,YOL023W,YHR092C,YOL083W,YEL070W,YFR053C,YDR512C,YPL043W,YLR102C,YKR075C,YMR098C,YER134C,YBR101C,YIL162W,YBR050C,YDR040C,YDR317W,YHR043C,YDR277C,YJR158W,YNL137C,YBR275C,YDR343C,YDL079C,YML072C
MIG3P	YER189W,YER190W,YDL194W,YMR011W,YCR018C-A,YCR019W,YBR229C,YFR017C,YDL246C,YJR158W,YEL070W,YGL035C,YIL162W,YDR277C,YDL079C
MOT3P	YDR065W,YLR130C,YOR011W,YCL018W,YIR044C,YGR248W,YKL060C,YCR021C,YOR315W,YKR038C,YPL137C,YPR072W,YHL015W,YJL022W,YHR092C,YDR297W,YMR229C,YDL241W,YNR076W,YKL096W-A,YFL045C,YOR394W,YGR287C,YBR117C,YBR097W,YGL255W,YMR106C,YDR083W,YHL044W,YPL282C,YLR054C,YDL246C,YEL059W,YJR158W,YOL084W,YOR161C,YJR150C,YER028C,YKL120W,YBR012C,YIL119C,YFL014W,YJR094C,YIL099W,YPL135W,YLR343W,YNL129W,YPR151C,YOR032C,YAR02…
MSN1P	YBL041W,STA2,YBR048W,YGR088W,YPR035W,YDL022W,YFL014W,YKR038C,YIR019C,YNL028W,YIL162W,YHR104W,YBL042C,YML004C
MSN2/4P	YOL150C,YBR020W,YCL018W,YDR513W,YKR066C,YLR109W,YGR248W,YFR017C,YCR021C,YBR241C,YML070W,YJL101C,YFR015C,YOR173W,YKL035W,YOR005C,YGL104C,YIL050W,YJR073C,YCL025C,YBL075C,YNL144C,YNL073W,YGL037C,YHR048W,YML087C,YJL082W,YNL160W,YHR092C,YER053C,YPL064C,YLR294C,YMR261C,YER073W,YJR096W,YBR006W,YLR177W,YLR251W,YLR162W-A,YBR008C,YPL137C,YDR171W,YBR117C,YAL007C,YIR043C,YOR028C,YKR052C,YIL155C,YPR149W,YOR26…
MSN2P	YOL150C,YBR020W,YCL018W,YDR513W,YKR066C,YLR109W,YGR248W,YFR017C,YCR021C,YBR241C,YML070W,YJL101C,YFR015C,YOR173W,YKL035W,YOR005C,YGL104C,YIL050W,YJR073C,YCL025C,YBL075C,YNL144C,YNL073W,YGL037C,YHR048W,YML087C,YJL082W,YNL160W,YHR092C,YER053C,YPL064C,YLR294C,YMR261C,YER073W,YJR096W,YBR006W,YLR177W,YLR251W,YLR162W-A,YBR008C,YPL137C,YDR171W,YBR117C,YAL007C,YIR043C,YOR028C,YKR052C,YIL155C,YPR149W,YOR26…
MSN4P	YOL032W,YOL150C,YBR020W,YCL018W,YDR513W,YMR165C,YLR109W,YIL176C,YFR017C,YCR021C,YBR241C,YML070W,YBR074W,YJL101C,YBR044C,YKL035W,YGL104C,YDR504C,YJR073C,YIR039C,YBL075C,YNL144C,YNL073W,YGL037C,YIL050W,YER062C,YDR492W,YBR286W,YNL160W,YHR092C,YLR464W,YPL064C,YLR294C,YMR261C,YER073W,YJR096W,YKR066C,YBR006W,YLR177W,YDR545W,YBR008C,YPL137C,YPL150W,YDR171W,YGR248W,YBR117C,YLR439W,YER054C,YMR119W,YGR086C…
MSS11P	YIL140W,YBL087C,YGR176W,YJR041C,YGL055W,YBR247C,YCR072C,YCR107W,YAR050W,YPR133C,YMR103C,YCR105W,YGR175C,YBL078C,YOR206W,YDL063C,YHR169W,YBR184W,YPL025C,YHR118C,YNL205C,YER006W,YDL110C,YGR024C,YPR112C,YPR133W-A,YBL039C,YNL257C,YJR042W,YLR175W,YDR317W,YKR008W,YDR119W,YNL202W,YOR341W,YOL078W,YJL121C,YPR083W,YDL062W,YKL008C,YOL077W-A,YGR159C,YJL118W,YIR019C,STA2,YNL206C,YOL080C,YIL141W,YPR082C,YBL074…
MTH1P	YDL039C,YDL038C
NDT80P	YGR060W,YGR166W,YOR313C,YDR403W,YGR093W,YCR037C,YMR252C,YHR124W,YLR420W,YOL050C,YJL204C,YFL040W,YPL188W,YDR523C,YDL155W,YOL049W,YPL202C,YGR108W,YDL044C,YPR120C,YBR063C,YKL042W,YJL203W,YGR109C,YMR267W,YLR210W,YPR054W,YGR004W,YCR045C,YMR004W,YBR255C-A,YDL034W,YMR258C,YDL036C,YDR084C
NRG1P	YFR017C,YOR315W,YKL044W,YAL064W,YOR273C,YHR156C,YLR012C,YKR102W,YHR157W,YDR259C,YDR535C,YER001W,YIR013C,YDR132C,YJL219W,YDL246C,YJL221C,YFL059W,YJR158W,YEL069C,YHR138C,YDR442W,YGR278W,YDR043C,YOL156W,YEL040W,YIL119C,YIL002W-A,YJR094C,YNL111C,YBR020W,YIL099W,YDR052C,YPR013C,YDR434W,YDR536W,YIR020W-A,YMR319C,YIL019W,YIL020C,YGR249W,YIR019C,YDR134C,YFL060C,YIL097W,YDR040C,YPL034W,YHR043C,YLR013W,YIR…
NRG2P	YIL162W,YIR019C,YHR043C
OAF1P	YPR148C,YOL002C,YIL113W,YGL235W,YJR069C,YPL263C,YAL016W,YKL148C,YHR117W,YJL222W,YKL188C,YOR042W,YKL146W,YKR009C,YLR375W,YAL036C,YNL321W,YGR109W-B,YLR174W,YBR151W,YLR373C,YLR177W,YDR207C,YCR081W,YPR128C,YJR071W,YBR187W,YHL017W,YBR020W,YEL011W,YDR244W,YBR019C,YLR089C,YOL083W,YDL078C,YBL089W,YGL201C,YNL322C,YJR019C,YOR363C,YJL153C,YHR042W,YBR127C,YDR256C,YGR188C,YOL147C,YNL202W,YIL114C,YLR090W,YDR04…
OPI1P	YHR067W,YER026C,YDR106W,YMR029C,YMR030W,YJR073C,YKL182W,YLR168C,YDR542W,YLR173W,YML123C,YBL106C,YIR019C,YBR029C,YDR502C,YJR103W,YEL073C,YJR008W,YGR233C,YNL044W,YNL169C,YHR018C,YJL153C,YDR497C,YBR066C,YPL231W
PDC2P	YLR237W,YLR004C,YDR317W,YLR022C,YLL025W,YDR042C,YLR322W,YCR020C,YBR092C,YLR044C,YDR463W,YFL058W,YLR046C,YBR240C,YJR156C,YLR134W,YOL055C,YDL244W,YGR144W
PDR1P	YOL150C,YDL147W,YMR220W,YBR057C,YLR252W,YER053C,YGL209W,YMR165C,YFR017C,YCR021C,YPR170C,YLR099W-A,YCR105W,YGR296W,YKL035W,YDR353W,YGL104C,YPL249C-A,YHR071W,YOR273C,YCL025C,YBL112C,YNL144C,YMR240C,YGL037C,YBL109W,YHR214W,YDR074W,YGR281W,YDR492W,YPL251W,YNL160W,YHR092C,YLR464W,YOR268C,YPR145W,YHR140W,YCL074W,YOR381W,YGR108W,YNR067C,YHR162W,YHL013C,YER042W,YDR545W,YMR062C,YMR015C,YDR171W,YER074W,YCL…
PDR3P	YOL150C,YGL028C,YKL035W,YDR353W,YML097C,YOR303W,YDR469W,YGR281W,YNR007C,YJL082W,YNL160W,YDR297W,YHR140W,YBL006C,YNR067C,YML125C,YER042W,YDR070C,YBR008C,YGR287C,YER130C,YPL088W,YPR149W,YCR061W,YIL172C,YDR415C,YOR233W,YJL219W,YOR202W,YJL221C,YMR195W,YNR034W,YNR008W,YLR178C,YHR138C,YNR075W,YGR028W,YER150W,YNR019W,YKL077W,YDL029W,YGL121C,YMR250W,YOL156W,YIL035C,YBL103C,YFL014W,YLL062C,YLR346C,YER142C…
PDR8P	YGR197C,YGR281W,YMR220W,YGR224W,YGR088W,YDR011W,YGR035C,YLL060C,YPR160W,YOR028C,YJL216C,YFL053W,YIL121W,YDR406W,YMR315W,YLR179C,YLL056C
PHD1P	YER033C,YML115C,YKL110C,YDL214C,YGR140W,YBL030C,YCR099C,YEL074W,YPL177C,YKL063C,YBR157C,YKR102W,YCL045C,YMR138W,YAL063C,YML116W,YJL219W,YEL068C,YDR442W,YJL221C,YMR195W,YJR158W,YEL075C,YEL069C,YPR203W,YPR202W,YCR064C,YER045C,YMR020W,YIL010W,YHL024W,YIL174W,YDR309C,YEL040W,YMR011W,YJR094C,YIL099W,YPR013C,YGR279C,YBL025W,YGR249W,YIR019C,YBR159W,YCR098C,YEL076C-A,YIL118W,YDR343C,YMR018W,YKL109W,YIL01…
PHO2P	YMR054W,YGL255W,YIL076W,YGL001C,YEL021W,YDL226C,YJL192C,YHR136C,YMR292W,YJL191W,YDR023W,YBR248C,YIL077C,YDR481C,YMR055C,YLR439W,YJR011C,YDL227C,YDR486C,YER001W,YKL103C,YBR238C,YOR202W,YEL001C,YBR085C-A,YNL220W,YLR122C,YER045C,YDR144C,YLR349W,YDL059C,YOL119C,YER035W,YDR278C,YDR354W,YNL059C,YLR152C,YIL121W,YGL234W,YDR033W,YNL241C,YDL058W,YDR064W,YCR022C,YNL043C,YLL015W,YMR053C,YIL166C,YER013W,YCL03…
PHO4P	YHR052W,YDR481C,YIL037C,YCR005C,YDR165W,YKL035W,YJR004C,YHR148W,YJL115W,YHR156C,YIL137C,YHR136C,YPL251W,YNL160W,YGL133W,YGR256W,YHR153C,YHR068W,YFL010C,YGR248W,YJR005W,YHR076W,YHR170W,YHR107C,YHR127W,YDR474C,YMR267W,YAL063C,YER062C,YHR088W,YGL058W,YJL172W,YHR207C,YMR195W,YIL136W,YJR060W,YPL133C,YHR137W,YLR438C-A,YJR150C,YHR175W,YCL064C,YJR099W,YHL036W,YBR092C,YPL018W,YML011C,YOR163W,YCL034W,YJL01…
PIP2P	YDR142C,YJR069C,YLR240W,YAL016W,YGL205W,YBR159W,YKL188C,YML042W,YIL101C,YKR009C,YAL036C,YDR208W,YLR174W,YIL100W,YBR151W,YPL112C,YDR207C,YPR128C,YOL083W,YBR187W,YBR020W,YEL011W,YDR244W,YJR071W,YDL078C,YBL089W,YJR019C,YLR284C,YDR256C,YGR188C,YBR150C,YOR301W,YOL147C,YNL202W,YLR239C,YDR048C,YER015W,YIL120W,YJL218W,YAL035W,YOR180C,YJL148W,YAL034W-A,YHR117W,YIL069C,YOR100C,YBR214W,YBR127C,YOL002C,YNL29…
PPR1P	YDR142C,YKL203C,YER022W,YPR051W,YEL021W,YLR420W,YKR051W,YJL204C,YDR294C,YLR418C,YOR093C,YOR091W,YNR054C,YDR048C,YJL203W,YJL023C,YJL180C,YPR081C,YKL216W,YJL179W,YPR049C,YKL202W,YOR090C,YOR094W,YGR188C,YOR021C,YLR419W
PUT3P	YOR306C,YCL064C,YHR037W,YMR052W,YIL117C,YER150W,YOR220W,YIL133C,YOR303W,YJR094C,YBR286W,YLR214W,YJR073C,YLR142W,YBR046C,YOR272W,YIL051C,YMR159C,YKL015W,YNL135C,YOR302W,YLR139C,YGR282C,YIL045W
RAP1P	YOR389W,YOL075C,YDR039C,YMR101C,YKL060C,YIL037C,YNL293W,YGL180W,YBL075C,YKL182W,YKL084W,YBR248C,YCR031C,YOL164W,YDR070C,YGL208W,YGR248W,YER078C,YGL261C,YNL216W,YER038C,YLR442C,YIL136W,YER179W,YGR180C,YER028C,YJR025C,YML005W,YCR040W,YHR015W,YGL121C,YGR254W,YIR027C,YFL014W,YJR094C,YDL135C,YML053C,YIL099W,YPL111W,YPL277C,YLL057C,YMR143W,YHR139C,YCL067C,YAL046C,YBR085W,YNL189W,YNL181W,YIR019C,YBR105C…
RDR1P	YNL231C,YOR378W,YOR049C,YDR406W,YML123C,YOR153W
RDS1P	YER133W,YBR015C,YGR176W,YJL124C,YEL005C,YBR167C,YFL007W,YCR107W,YDR373W,YOL125W,YCR105W,YKL177W,YPR158W-A,YBR016W,YKL072W,YDR372C,YPR126C,YDR210C-D,YBR168W,YER138C,YKL077W,YER049W,YDR021W,YOL126C,YOR316C,YMR103C,YNL241C,YFL024C,YER044C,YNL232W,YPR158W-B,YOL166C,YGR100W,YCR106W,YGR175C,YPL188W,YOR153W,YFL023W,YGL157W,YDR020C,YKL179C,YKL039W,YMR125W,YEL004W,YPR127W,YKL040C,YDR084C
RDS2P	YNL231C,YOR153W
RDS3P	YDR011W,YOR153W
REB1P	YOL006C,YFL039C,YDR146C,YCR012W,YGL026C,YGR254W,YER086W,YKL182W,YBR020W,YPR119W,YGR192C,YDR007W,YDR050C,YDL164C,YDL140C,YOR120W,YOL004W,YNL216W,YMR186W,YBR049C,YGL062W,YBR019C,YPL231W
RFX1P	YMR177W,YIL066C,YER022W,YDR086C,YOR282W,YBR110W,YOR284W,YJL136C,YDL129W,YOR267C,YOR280C,YHL008C,YJL026W,YLR367W,YDR186C,YML058W-A,YLR034C,YKR026C,YLR345W,YDR410C,YHR154W,YOR268C,YLR055C,YLR286C,YOR378W,YBR109C,YPR015C,YLL011W,YOR283W,YMR279C,YPL190C,YJL027C,YPL188W,YOR285W,YJL135W,YLR056W,YDR188W,YOR281C,YJL148W,YGR180C,YPL189C-A,YHR153C,YBR001C,YPL189W,YBR042C,YOR269W,YDL130W,YDR292C,YLR176C,YDR…
RGM1P	YER138W-A,YNR029C,YBL111C,YMR318C,YMR169C,YIL129C,YOL165C,YGR248W,YNL339C,YCR021C,YCR107W,YPL066W,YBL079W,YPL283C,YJR004C,YER188C-A,YBL107C,YIL174W,YIL099W,YDL155W,YDR407C,YBR054W,YHR155W,YDL135C,YLR044C,YGL205W,YJL084C,YER189W,YNL336W,YDR536W,YNR030W,YLR462W,YKR097W,YOR328W,YNL329C,YMR229C,YLR375W,YBR050C,YIL175W,YDR545W,YDR153C,YDR543C,YLR152C,YMR182C,YLR373C,YGR092W,YBR140C,YAL029C,YPR194C,YER…
RGT1P	YJL214W,YNR043W,YER037W,YGL209W,YIL101C,YER028C,YDR345C,YOL046C,YMR205C,YNR041C,YIL099W,YCR005C,YFL054C,YHR097C,YKL035W,YKR076W,YGR254W,YHR087W,YFR037C,YGL253W,YMR011W,YER062C,YHR094C,YJR015W,YHR096C,YLR231C,YKR098C,YHR092C,YBR067C,YNL065W,YLR373C,YDL137W,YMR316W,YLR375W,YOR047C,YBR050C,YFR016C,YNL234W,YAL061W,YKR075C,YDL062W,YGL039W,YMR136W,YOR338W,YGL167C,YKL036C,YFR038W,YLR109W,YDR001C,YBR105C…
RIM101P	YOR389W,YPL208W,YER186C,YFL061W,YLR080W,YCR021C,YDL214C,YBR086C,YAL027W,YMR256C,YJL204C,YCR018C-A,YHR214W,YLR048W,YDR461W,YMR259C,YDR323C,YPL086C,YCR028C,YNL087W,YPR109W,YBR087W,YKR102W,YCR019W,YNL232W,YIL171W,YJR011C,YAL063C,YER187W,YDR402C,YDR284C,YML116W,YHR028C,YJL219W,YHR088W,YDL246C,YJL221C,YJR158W,YPR065W,YMR172C-A,YBR066C,YDR343C,YER045C,YCL056C,YMR173W,YDR285W,YDR442W,YDR043C,YOL156W,YEL…
RLM1P	YML124C,YBR057C,YJL155C,YJL171C,YIL117C,YOR315W,YMR014W,YDR055W,YGR097W,YLR342W,YEL074W,YLR040C,YGR189C,YDR372C,YHR193C,YNL160W,YEL058W,YMR013C,YOL122C,YLR154C,YDR085C,YEL050C,YKR091W,YOR382W,YCR019W,YKL164C,YOR355W,YJL148W,YLR465C,YER001W,YDR522C,YPL221W,YKL163W,YHR194W,YJR158W,YML100W,YDR373W,YKL104C,YOL105C,YCR012W,YOR003W,YDR309C,YEL040W,YFL014W,YDR210C-D,YHL034C,YEL001C,YDR072C,YLR332W,YHR13…
RME1P	YOL154W,YGL190C,YDR144C,YML055W,YMR165C,YFR017C,YOR138C,YLR369W,YAR050W,YEL012W,YPL198W,YER079W,YOR140W,YDL184C,YIL014W,YLR367W,YNL034W,YKL132C,YLR105C,YJR094C,YBR217W,YFL034W,YIL099W,YMR013C,YHL034C,YGL135W,YKR062W,YLR065C,YPR015C,YML125C,YML056C,YJL045W,YMR199W,YPL130W,YER078C,YLR368W,YOL155C,YLR061W,YOR236W,YJL148W,STA2,YIL158W,YLR027C,YAL004W,YLR066W,YPL256C,YGL136C,YPL143W,YGL134W,YNL032W,YB…
ROX1P	YKR024C,YGL012W,YER014W,YOR315W,YDL214C,YKL035W,YJL026W,YDR213W,YGR066C,YHR048W,YDR372C,YHR193C,YBR286W,YHR007C,YDR297W,YDR303C,YPR015C,YGR256W,YER181C,YKL096W-A,YLR450W,YDR446W,YER054C,YDR155C,YDR259C,YJL148W,YHR055C,YMR215W,YBR265W,YEL051W,YOR382W,YGR049W,YOR044W,YJR158W,YPR065W,YDR373W,YBR066C,YJR150C,YGR060W,YER133W,YGL055W,YER150W,YNR019W,YBR145W,YCR048W,YBR051W,YER044C,YIL111W,YDR366C,YIL11…
RPH1P	YJR045C,YBL059W,YDR067C,YKL033W,YFR017C,YDR210C-D,YCR107W,YDR154C,YLL034C,YDR152W,YJL068C,YCR105W,YER177W,YDR449C,YER013W,YDR156W,YDR473C,YML101C,YLR336C,YBR036C,YLR313C,YDR484W,YJL067W,YPL251W,YDR158W,YPL253C,YER138C,YPL014W,YKR062W,YNL241C,YDR151C,YLR082C,YLR439W,YLL033W,YJR046W,YDR155C,YLR341W,YLR302C,YEL060C,YLL015W,YDR157W,YLR338W,YDR282C,YDR245W,YOR386W,YPL015C,YEL059W,YDR068W,YBR126C,YDR47…
RPN4P	YPR108W,YER133W,YDL147W,YFL024C,YHR001W,YEL037C,YCL056C,YBR110W,YGL048C,YOR297C,YKL077W,YOR280C,YER012W,YIL169C,YFR052W,YLR367W,YKL220C,YBR153W,YDR370C,YER142C,YPL113C,YDR372C,YER007C-A,YKL138C-A,YHR027C,YPL070W,YOR259C,YDR031W,YOL082W,YNL101W,YBR109C,YPL208W,YFL023W,YCL055W,YER044C,YJR088C,YPR103W,YCR015C,YKL040C,YNL232W,YDR393W,YGR249W,YDR028C,YDL007W,YDR159W,YEL005C,YPR107C,YJL148W,YOR298W,YJR…
RSC30P	YPR085C,YOR391C,YDR375C,YCR072C,YFL014W,YHR054C,YPL240C,YER163C,YDL241W,YHR058C,YJR099W,YKL154W,YPR194C,YHR099W,YNL151C,YMR186W,YKR099W,YNL024C,YNL141W,YJR050W,YOL128C
RSF2P	YLR451W,YHL032C,YBL030C,YMR211W,YKL109W,YGR084C,YDR515W,YBR262C,YBR264C,YNL152W,YJL133W,YMR035W,YDR421W,YFL036W,YIL155C,YDR470C,YER062C,YGL187C,Q0130,YBR265W,YNL153C,YDR514C,YKL197C,YFR034C,YFL053W,YPL061W
RTG1P	YHR037W,YBR167C,YCR005C,YCR105W,YHR156C,YCL025C,YCR018C-A,YHR136C,YOR135C,YKR098C,YBR168W,YJR100C,YDR323C,YDR322C-A,YCR096C,YGR271W,YLR142W,YJL037W,YHR157W,YJR011C,YGR071C,YMR227C,YLR302C,YKR039W,YLR261C,YEL045C,YEL010W,YPR198W,YJL038C,YER158C,YMR228W,YDR043C,YBL097W,YGR254W,YLR346C,YER142C,YDR210C-D,YLR053C,YLR262C,YPL111W,YPR002W,YOR032C,YGL254W,YKR099W,YER013W,YML110C,YOL159C,YNL002C,YER143W,Y…
RTG3P	YOR306C,YER158C,YKL067W,YHR037W,YBR247C,YPL054W,YFR017C,YGR286C,YLR276C,YCR005C,YDR146C,YLR327C,YDR131C,YDR043C,YHR104W,YBL042C,YHL030W,YLR136C,YCL025C,YLR346C,YHR136C,YPL012W,YDL110C,YJL144W,YOR135C,YNR053C,A1,YCR019W,A2,YER002W,YGL009C,YJL217W,YPL111W,YPR002W,YML123C,YOR032C,YOR107W,YLR142W,YEL050C,YCR095C,YKL071W,YOR136W,YDR179C,YPR119W,YGR254W,YDR171W,YHR051W,YKR075C,YJL023C,YLR258W,YLR304C,Y…
SFL1P	YJR115W,YER103W,YCR006C,YLL026W,YER150W,YCR021C,YMR173W-A,YMR221C,YIR019C,YDL222C,YIL162W,YAR023C,YER109C,DEX2
SFP1P	YCL018W,YLR197W,YDR039C,YLR081W,YOR315W,YDR178W,YOR222W,YKL021C,YMR256C,YGL104C,YPL249C-A,YCL059C,YDL184C,YJL049W,YNL103W,YBR034C,YMR108W,YHR139C-A,YBR143C,YPR102C,YDR101C,YOR332W,YHR092C,YDR297W,YHR140W,YJL043W,YPL090C,YDR312W,YPL184C,YBR121C,YBR018C,YDL037C,YPR078C,YLR318W,YDR179C,YNL248C,YKR046C,YBL098W,YBL068W,YHR021W-A,YER126C,YOR138C,YML065W,YJL148W,YKR100C,YBR040W,YOR234C,YHR049W,YMR244W,Y…
SIP4P	YCL064C,YDR086C,YNL117W,YDR294C,YOR100C,YLR430W,YOL125W,YML042W,YDR540C,YNL081C,YHR087W,YGR015C,YLR428C,YCR018C-A,YER065C,YHL042W,YLR377C,YKR098C,YER189W,YNR064C,YOL079W,YBR266C,YLR214W,YLR309C,YOL126C,YMR087W,YJL091C,YDR522C,YLR127C,YER023W,YCR019W,YMR086C-A,YJL089W,YER190W,YBR268W,YGR016W,YOR095C,YGR043C,YIL110W,YNL118C,YPR196W,YIL051C,YGL230C,YDR317W,YNL116W,YLR308W,YDR104C,YKR097W,YNR002C,YKL…
SKN7P	YML007W,YJR043C,YKR066C,YLR109W,YLL018C-A,YFR017C,YNL173C,YCR021C,YOR315W,YNL172W,YJL101C,YAR062W,YEL021W,YDR353W,YLL020C,YOR273C,YHR206W,YGR211W,YPL177C,YDR461W,YML070W,YER011W,YDR488C,YGR108W,YER073W,YHL013C,YKL096W-A,YPR151C,YBR157C,YHR213W,YLR439W,YGL226W,YGR130C,YJL116C,YLR214W,YIL155C,YDR155C,YNL170W,YMR138W,YNL304W,YNL015W,YHR004C,YDR154C,YPR009W,YKL142W,YDL126C,YJR091C,YFL059W,YPL024W,YPR…
SKO1P	YDR077W,YHR096C,YMR173W,YMR173W-A,YIL162W,YHR033W,YER075C,YIL119C,YML131W,YOR303W,YHR094C,YMR017W,YJR159W,YOR246C,YPR013C,YDR536W,YOR318C,YHL048W,YDR040C,YOR316C,YGR249W,YKR042W,YPL061W,YMR136W,YDR368W,YLR109W,YDR535C,YOL151W,YMR037C,YMR070W,YHR095W,YKL096W,YHR049W,YOR319W,YOR349W,YMR016C,YPR063C,YOR247W,YBL029W,YOR317W,YGR243W,YHL041W,YPL091W,YPR005C,YGR241C,YIL118W,YPR065W,YDL168W,YMR172C-A,YOR…
SMP1P	YBR057C,YMR165C,YMR014W,YPL249C-A,YKR106W,YGL115W,YHR193C,YPL251W,YOR268C,YER011W,YNL113W,YDR350C,YKR102W,YBL037W,YJR044C,YOR138C,YLR465C,YER001W,YIR013C,YHR080C,YKL163W,YHR194W,YPR198W,YPR124W,YLR392C,YBL087C,YPL018W,YDL061C,YBR182C-A,YPL198W,YIL174W,YDR366C,YBR182C,YML111W,YDR536W,YPL175W,YBR190W,YHR030C,YCR073C,YBR295W,YDR351W,YLR463C,YOR269W,YPL176C,YKL185W,YLR389C,YLR300W,YNL289W,YGR282C,YBR…
SOK2P	YER033C,YDR041W,YKL110C,YJL078C,YKL044W,YGL028C,YHR212W-A,YEL069C,YLR342W,YHL015W,YAL049C,YPL056C,YGR189C,YHR210C,YJR009C,YHR007C,YPR013C,YPR015C,YOR050C,YGR108W,YGR049W,YCL049C,YLR113W,YDR545W,YBR170C,YKR102W,YKL164C,YOR084W,YOR028C,YKL043W,YDR259C,YAL063C,YJL216C,YER001W,YHR095W,YER095W,YPL274W,YJL219W,YBR047W,YDR442W,YJL221C,YPL024W,YNL178W,YGR079W,YDR343C,YJL214W,YCL042W,YER028C,YER045C,YDL24…
SPS18P	YPR078C,YDR380W,YMR040W,YMR169C,YJL144W,YMR107W,YMR173W,YKL189W,YCR005C,YIL048W,YDR070C,YMR175W,YOL042W,YOR273C,YGR161C,YHR087W,YGR043C,YEL060C,YGR088W,YJL073W,YER037W,YHR096C,YLR099C,YGR236C,YMR316W,YOL052C-A,YBR117C,YKR091W,YLR423C,YML130C,YHR209W,YLR120C,YDR034W-B,YIL117C,YEL019C,YJL159W,YGR213C,YDR001C,YGL156W,YMR184W,YIL053W,YMR118C,YFR026C,YBR072W,YNL204C,YLR225C,YKL107W,YFL014W,YKL073W,YPL…
SPT23P	YGL225W,YJL175W,YGL055W,YDR041W,YCR096C,YOL101C,YBL008W,YIL009W,YGL001C,YJL204C,YJR051W,YDL052C,YKL182W,YCR018C-A,YOR377W,YLR048W,YDR492W,YDR210C-D,YGR036C,YNL001W,YBR183W,YBR099C,YPL006W,YPL051W,YMR015C,YCR019W,YJR011C,YMR193W,YJL203W,YKL055C,YOR058C,YKL008C,YGR177C,YJL196C,YGR175C,YPL145C,YDR040C,YMR246W,YPL057C,YFL031W,YFR002W,YLR372W,YLR023C,YOL115W,YNL002C,YOR148C,YBL039C,YJL091C,YLR047C,YMR…
SPT2P	YOL109W,YOL164W,YOL154W,YCR105W,YDR156W,YDR107C,YGR088W,YJL160C,YER083C,YJR044C,YFL014W,YER161C,YPR029C,YKL062W,YGL256W,YOR182C,YLR120C,YGL258W,YDR110W,YKR096W
STB5P	YHR163W,YMR318C,YOL142W,YGL209W,YDR039C,YDR010C,YIL060W,YHR156C,YHR183W,YNL144C,YOL011W,YNL282W,YHR007C,YIL056W,YGR038W,YGR108W,YGR256W,YHR162W,YDR219C,YDR179C,YMR015C,YHR157W,YDR221W,YLR401C,YML116W,YGR055W,YHR028C,YHR178W,YDR232W,YNL274C,YMR307W,YDR231C,YOR161C,YNL283C,YPL147W,YGR060W,YGL055W,YDR073W,YJR148W,YBR158W,YHR161C,YNL231C,YEL040W,YIL159W,YPR074C,YLR354C,YPL058C,YLR152C,YLR402W,YNL273W…
STE12P	YIL037C,YGL028C,YCL026C-A,YBL061C,YDL127W,YBR200W,YGL067W,YGR189C,YNL053W,YPL156C,YNL160W,YDR461W,YDR451C,YHR083W,YDR085C,YFL020C,YML047C,YKR091W,YCR019W,YBR082C,YBR040W,YLR353W,YBR007C,YER155C,YPL049C,YGR014W,DEX2,YMR198W,YPR202W,YKL209C,YCL056C,YKL104C,YOL105C,YNL279W,YMR199W,YDR379W,YIL169C,YKL127W,YDR309C,YOR219C,YER019W,YDL135C,YFL026W,YOR246C,YHR142W,YPR203W,YOL155C,YLR332W,YAR020C,YNL043C,…
STP1P	YCL018W,YBR167C,YDR079W,YGR248W,YGR087C,YIR027C,YHR156C,SNR6,YCL025C,YNR034W,YBL112C,YGL156W,YCL058C,YBL109W,YHR136C,YNL160W,YBR168W,YCR096C,YBR248C,YLR142W,YDL146W,YJL139C,YDR179C,YDR171W,YJR011C,YGR071C,YCR106W,YKR034W,YMR227C,YIR034C,YLR302C,YDR078C,YCR061W,YBR201W,YNL015W,YGR109C,YGR055W,YNR056C,YLR094C,YDR046C,YLR261C,YEL045C,YCL024W,YER070W,YML100W,YHR137W,YLR190W,YLR031W,YLR438W,YGL166W,YM…
STP2P	YGR248W,YGR087C,YMR256C,YIR027C,YCL025C,YNR034W,YBL038W,YCL058C,YHR136C,YOR332W,YDR297W,YGR256W,YLR142W,YOL053W,YDR171W,YCR106W,YBR040W,YCR061W,YBR201W,YNL015W,YGR109C,YDR101C,YGR055W,YNR056C,YER155C,YNL122C,YCL024W,YLR374C,YLR025W,YDR046C,YHR137W,YNL160W,YLR392C,YKR034W,YOR193W,YGL166W,YIR017C,SNR6,YCR040W,YCL040W,YJR152W,YBR068C,YJL024C,YDR508C,YDR043C,YKR076W,YJL152W,YDR215C,YIR039C,YFL002W-B,…
STP3P	YMR069W,YLR267W,YBR238C,YML083C,YGR110W,YNR075W,YOR383C,YGR036C,YPR005C,YEL065W,YBR296C,YOR302W,YNL194C,YKR092C,YMR229C,YKL040C,YMR182C,YDL180W,YOR322C
SUM1P	YOR214C,YOL091W,YOR315W,YOR314W,YCR105W,YCL026C-A,YIR027C,YDR523C,YLR040C,YNL318C,YDR402C,YPR145W,YBR250W,YGR256W,YOR213C,YJL037W,YJR028W,YBL098W,YPR054W,YBR040W,YDR522C,YPL129W,YHR147C,YOR254C,YLR041W,YBR017C,YLR343W,YJL038C,YNL319W,YDR322W,YOR313C,YHR124W,YCL048W,YGL170C,YJR079W,YLR232W,YLR231C,YHR185C,YGR273C,YLR214W,YIL133C,YHR090C,YDL026W,YJR078W,YGL230C,YHR184W,YLR213C,YBR045C,YFL010W-A,YOL…
SUP35P	YLR258W,YPR160W
SUT1P	YDR380W,YOR011W,YBR092C,YOL101C,YOL154W,YGL162W,YJR119C,YOR237W,YDR044W,YDR043C,YJL026W,YIL169C,YGR131W,YJL159W,YIL111W,YIL099W,YHR087W,YDR541C,YDR213W,YGR066C,YHR136C,YHR094C,YLR044C,YGL096W,YGR118W,YNR060W,YOR268C,YNL217W,YLR223C,YPL277C,YOR032C,YDL241W,YOR192C,YKL086W,YER096W,YIL013C,YJL198W,YGL249W,YMR319C,YGL255W,YBR085W,YDR034W-B,YNR072W,YNL308C,YOR012W,YIL011W,YPR194C,YOR010C,YBR093C,YKL07…
SWI4P	YDR309C,YBR071W,YIR018W,YOR372C,YOR074C,YDR501W,YNL339C,YOR344C,YER111C,YGL038C,YJL187C,YPL127C,YEL040W,YGR152C,YOL011W,YDR225W,YLR183C,YBL002W,YHR061C,YGL096W,YLR342W,YER094C,YJL196C,YDR451C,YPL163C,YIL123W,YGR151C,YPR120C,YNR044W,YGR279C,YHR149C,YDR545W,YPR015C,YMR199W,YPR119W,YDL127W,YJL194W,YER070W,YER190W,YKL113C,YCR065W,YJL158C,YER189W,YDL227C,YNL231C,YPR159W,YER001W,YDR507C,YGR109C,YKL096W…
SWI5P	YLR079W,YIR004W,YMR165C,YJL078C,YFR017C,YGL028C,YGR296W,YDR055W,YDL226C,YIL050W,YDL127W,YGR189C,YER189W,YLR464W,YMR261C,YLR012C,YML125C,YDR054C,YDR545W,YBR157C,YKL164C,YER078C,YJR044C,YGR086C,YLR078C,YOR138C,YDL227C,YLR465C,YBL108W,YFL021W,YKL163W,YGR041W,YPL157W,YDL032W,YLR438C-A,YBL069W,YHR138C,YIL129C,YGL227W,YGR044C,YPL050C,YBL113C,YBR158W,YGR254W,YLR346C,YML111W,YDR112W,YNL241C,YNR018W,YIL17…
SWI6P	YDR384C,YOR372C,YMR256C,YDL127W,YDR263C,YGR189C,YKL103C,YDR451C,YMR306W,YLR113W,YKL096W-A,YLR439W,YKL043W,YDL227C,YER001W,YIL026C,YGR109C,YBR007C,YML027W,YPR009W,YER081W,YMR307W,YOR247W,YGR222W,YER012W,YIL169C,YJL187C,YDR309C,YEL040W,YGR110W,YNL300W,YOR246C,YEL001C,YJL186W,YHR149C,YJR054W,YKR056W,YPL256C,YMR305C,YNL289W,YDR507C,YNL301C,YDR527W,YOR344C,YMR215W,YJL050W,YBR078W,YPL255W,YGR013W,YDR52…
TEC1P	YBL002W,YIL117C,YOR315W,YDR055W,YHR156C,YPR158W-A,YPR158W-B,YOR129C,YNL053W,YJR153W,YLL065W,YDR461W,YPR015C,YKR091W,YIR013C,YKL096W-A,YBR117C,YDR317W,YOR225W,YOR077W,YLR465C,YBR082C,YBR040W,YDR522C,YPL114W,YDR316W-A,YDL126C,YGL192W,YAR014C,YPR198W,YGR039W,YBL017C,YPL178W,YER070W,YML100W,YNL283C,YDR316W-B,DEX2,YDL161W,YMR173W,YNL159C,YKL104C,YOL105C,YNL279W,YEL033W,YJL187C,YDR309C,YEL040W,YIL119C,…
THI2P	YHL047C,YOR143C,YGR072W,YBR094W,YBL107C,YBR092C,YLR134W,YFL058W,YJL088W,YDR438W,YGR087C,YGR278W,YMR050C,YGL121C,YER079W,YJL204C,YGR283C,YDR473C,YGR277C,YHR179W,YKR093W,YCR018C-A,YHL039W,YMR017W,YNL334C,YDL080C,YLR235C,YDR228C,YDR512C,YOL055C,YEL050C,YDR081C,YDR179C,YHL040C,YLR237W,YDR048C,YCR019W,YJL203W,YOR192C,YCR020C,YPL214C,YJR011C,YGR071C,YDR439W,YBR093C,YFL059W,YDL227C,YFL060C,YDR179W-A,YMR…
TOS8P	YOR389W,YLR108C,YIL066C,YJL132W,YCR010C,YLR377C,YOR388C,YNL194C,YBR296C,YJL026W,YIL169C,YDR222W,YOR122C,YCL025C,YHR179W,YML131W,YFL014W,YLR183C,YHR094C,YHR096C,YGL096W,YIL099W,YPR015C,YNL065W,YFR009W,YMR229C,YPL171C,YBR072W,YHR139C,YMR015C,YKL187C,YOL155C,YHR160C,YOR338W,YDR155C,YLR109W,YNL234W,YER124C,YIL057C,YER062C,YGR180C,YKR039W,YOR319W,YKR092C,YOR382W,YAR068W,YKL096W,YPL189W,YGL157W,YLR297W…
TYE7P	YDL027C,YKL060C,YPL211W,YKR057W,YEL003W,YGR224W,YBR135W,YPL204W,YCL074W,YBR061C,YBR144C,YKL096W-A,YER114C,YKL016C,YNL232W,YBL098W,YMR267W,YHR041C,YER001W,YDR042C,YJL139C,YAR073W,YCR045C,YDR316W-B,YBL017C,YDR316W-A,YAL038W,YDR160W,YMR325W,YBR145W,YNR051C,YCR012W,YIR006C,YKL127W,YGR254W,YGL257C,YDR210C-C,YJR009C,YDL121C,YHR042W,YJR139C,YAL007C,YBR133C,YEL001C,YGL154C,YLL015W,YNL284C-A,YGL230C,YDL12…
UGA3P	YPR108W,YER133W,YDR146C,YJR149W,YGR123C,YBR102C,YNL339C,YDR210C-D,YDR545W,YDR544C,YDL071C,YCR105W,YBL113C,YLR465C,YMR129W,YHR156C,YBR282W,YBL112C,YKL220C,YBL111C,YBL109W,YDR469W,YKR102W,YPL251W,YDL068W,YER189W,YDL039C,YDL210W,YPL253C,YDR129C,YCR019W,YPR107C,YDR229W,YNL115C,YGR041W,YOL124C,YGR227W,YHR157W,YBR275C,YIR029W,YLR467W,YLL065W,YMR193W,YNL232W,YJR044C,YPL122C,YGR019W,YCR040W,YNL312W,YDR46…
UME1P	YHR153C,YHL022C,YHR014W,YJL106W
UME6P	YLR445W,YBR294W,YCR010C,YGR248W,YFR017C,YBR116C,YHR124W,YHL022C,YJR073C,YOR338W,YBL075C,YNL012W,YGR157W,YPL027W,YKL071W,YJR052W,YDR070C,YML089C,YHR157W,YMR101C,YDL227C,YDR522C,YNL052W,YBR186W,YGL192W,YOR386W,YPL015C,YER179W,YLR141W,YPL121C,YHL024W,YIL042C,YJR094C,YPR151C,YPL111W,YKR005C,YAL054C,YHR014W,YLR444C,YER044C-A,YLR273C,YBR072W,YMR133W,YPR160W,YDL239C,YJL153C,YPL017C,YGR146C,YOR362C,YPL20…
UPC2P	YBR090C,YER014W,YFR007W,YER043C,YCR005C,YGR131W,YGL156W,YDR213W,YCL010C,YDR372C,YPL156C,YHR007C,YJR100C,YPR204W,YPL090C,YFL020C,YPL117C,YKR091W,YKL096W-A,YDR179C,YNL284C,YCR004C,YGL261C,YBR301W,YGR049W,YOR009W,YDR373W,YMR317W,YOL137W,YGR060W,YBR110W,YCL008C,YMR325W,YNL279W,YCR048W,YCR012W,YGR294W,YNL111C,YDR210C-D,YAR069C,YBR258C,YHR042W,YNL294C,YCR006C,YAR020C,YJL079C,YMR202W,YGR177C,YOR099W,YOR…
WAR1P	YEL055C,YCL040W,YCR099C,YGR220C,YDL022W,YNL010W,YPL058C,YDR194C,YNR002C,YPR110C,YNR030W,YMR261C,YBL074C,YER112W,YNL335W,YCR100C,YPL122C,YPR149W,YIR030C,YOR374W,YMR090W,YBR126C,YNL224C,YPR111W,YDR195W,YNL011C,YCR082W,YPR010C
XBP1P	YAL012W,YER045C,YBR057C,YCR010C,YGR248W,YDR380W,YLR080W,YCR021C,YKL044W,YCR105W,YGR296W,YJL026W,YIL057C,YMR101C,YOR303W,YML087C,YER189W,YMR192W,YMR306W,YPR001W,YNL087W,YDL241W,YKL133C,YAL040C,YDR545W,YDR070C,YNR040W,YIL171W,YKR009C,YLR465C,YER062C,YDL166C,YJL219W,YBR047W,YPL187W,YDL246C,YJL221C,YKL163W,YJR158W,YIL136W,YMR172C-A,YPL262W,YCL064C,YKR060W,YER028C,YHR138C,YMR173W,YDR442W,YDR543C,YOL05…
YAP1P	YAL012W,YML007W,YDR041W,YJR122W,YER131W,YJL204C,YHR092C,YIL056W,YLL024C,YPR015C,YBR099C,YPR048W,YGR009C,YNL208W,YKL020C,YJR028W,YOR225W,YDR259C,YOR315W,YNL064C,YER070W,YMR172C-A,YDR450W,YBR273C,YGL227W,MPR1,YER035W,YGL178W,YLR105C,YKR067W,YML028W,YDR064W,YNL189W,YJL031C,YER103W,YOL118C,YBR072W,YBR169C,YPR063C,YGL147C,YEL063C,YPR160W,YDR019C,YGR146C,YKR068C,YLR108C,YJR027W,YNL237W,YAL060W,YLL058W,…
YAP3P	YDL161W,YBR057C,YDL092W,YJL077C,YGL047W,YBR102C,YOR197W,YJL076W,YAR009C,YPR094W,YDL094C,YHR212W-A,YCR035C,YDL064W,YKL009W,YOR133W,YKL010C,YGL226W,YCR036W,YDL065C,YPR093C,YJR044C,YPR173C,YGL171W,YDL164C,YBR103W,YBR040W,YOR196C,YHR178W,YGL048C,YNL145W,YMR193W,YLR207W,YGL226C-A
YAP5P	YGR176W,YBR057C,YJL155C,YDR287W,YMR165C,YLR080W,YCR021C,YCL066W,YOR315W,YPL123C,YCR105W,YGR296W,YGR148C,YGL104C,YHR037W,YDR263C,YBL112C,YEL074W,YBL109W,YGR175C,YLL065W,YLR464W,YOR268C,YDL114W,YJR092W,YDR031W,YNL113W,YDR434W,YNR067C,YGL093W,YHR036W,YDR545W,YFL062W,YGR149W,YCL045C,YJR044C,YOR138C,YPR149W,YJL148W,YLR465C,YDR030C,YDR377W,YHR028C,YJR091C,YBR047W,YDR245W,YBR037C,YDR442W,YEL075C,YDR450W…
YAP6P	YPR148C,YIR022W,YDL082W,YNL180C,YDR077W,YOR029W,YIR021W,YKL110C,YCR040W,YIL172C,YOR315W,YIR035C,YOR179C,YPR195C,YGR296W,YER044C,YOL158C,YJR147W,YOL156W,YPL123C,YOR181W,YDR179W-A,YDR523C,YBL043W,YLR296W,YJR094C,YHR136C,YER045C,YMR017W,YAL022C,YBR039W,YOR049C,YGL229C,YLR294C,YBR078W,YBL028C,YBR077C,YIL170W,YNR067C,YDL037C,YBL027W,YDR473C,YDR179C,YKR093W,YFL004W,YLR399C,YOR178C,YOL157C,Q0080,YNL069C…
YAP7P	YCR096C
YHP1P	YPL159C,YLR274W,YOR297C,YJL044C,YHL026C,YIL048W,YDR279W,YER111C,YDR379W,YKL177W,YJL159W,YOR298W,YEL040W,YBR200W,YJR094C,YBR202W,YLR311C,YPL242C,YLR330W,YDR190C,YJL194W,YCR028C,YPR019W,YHR152W,YGR230W,YGL201C,YPL208W,YAL040C,YPR015C,YGL116W,YGL159W,YGR092W,YJL079C,YIL106W,YLR312W-A,YEL032W,YBL023C,YAR018C,YOR066W,YDR191W,YKL179C,YPL209C,YLR222C,YAL022C,YLR312C,YMR270C
YOX1P	YGR072W,YDR077W,YLR274W,YDR041W,YCR096C,YKR040C,YMR194W,YER135C,YHL026C,YGL001C,YER111C,YOR066W,YJL204C,YJL159W,YGR218W,YEL040W,YBR200W,YDR278C,YCR018C-A,YBR202W,YDR144C,YLR048W,YPL242C,YNL001W,YGL116W,YNL145W,YGL201C,YHR152W,YGR230W,YJL079C,YOR058C,YPR019W,YAL040C,YPR015C,YDR379W,YCR019W,YJL194W,YMR193W,YJL203W,YGR092W,YJR011C,YKR042W,YGR071C,YIL106W,YEL032W,YBL023C,YAR018C,YLR273C,YDR190C,YDR14…
YPR015C	YIL066C,YGR111W,YBR215W,YEL039C,YJL088W,YGR113W,YOL058W,YMR251W-A,YOL158C,YJL026W,YOL161C,YOR383C,YNL160W,YOR049C,YDR542W,YHR152W,YPR002W,YOR032C,YFL020C,YHR162W,YCR102C,YOR134W,YDR171W,YDR034W-B,YNR072W,YIL011W,YOL155C,YDR533C,YJL196C,YPR184W,YGR180C,YBR072W,YMR229C,YDR478W,YPL189W,YIL098C,YBR259W,YEL047C,YOR052C,YBL060W,YKR022C,YPL243W,YHR137W,YLR178C
YRM1P	YNL231C,YOR084W,YBR161W,YDR061W,YDR011W,YGR281W,YJL216C,YCR105W,YMR272C,YPR127W,YOR273C
YRR1P	YOL099C,YGR224W,YDR287W,YGL255W,YER037W,YCR005C,YER164W,YBR151W,YCL025C,YMR240C,YGR281W,YJL082W,YKL051W,YIR044C,YHR140W,YMR229C,YBR006W,YDR179C,YBR008C,YOR186W,YLR086W,YPL088W,YMR166C,YKL043W,YOR174W,YLR102C,YHR137W,YCL069W,YFL030W,YGR197C,YLR346C,YLL056C,YOR375C,YPR002W,YOR133W,YDR011W,YOR353C,YER013W,YDR286C,YPL116W,YGR188C,YOL154W,YGR058W,YDL092W,YOR368W,YJL216C,YOR188W,YNL036W,YNL007C,YOR256C…
ZAP1P	YMR054W,YLR130C,YNL196C,YGL255W,YBR255W,YML066C,YCL066W,YCR105W,YGR296W,YDR055W,YOL158C,YGL078C,YJL055W,YDR492W,YJL082W,YLR157C,YBR302C,YGR256W,YNR067C,YOR394W,YFL062W,YBR117C,YDR066C,YKL113C,YPL041C,YML065W,YBR254C,YMR243C,YLR070C,YHR194W,YMR195W,YPL024W,YER141W,YOR134W,YBR066C,YLR155C,YCL064C,YJL132W,YAL026C,YML059C,YCR040W,YDL086W,YKL175W,YGL121C,YGR254W,YOL084W,YGL257C,YMR319C,YNL239W,YLR158C…
